# Supplementary material for: Computational Prediction of RNA–RNA Interactions between Small RNA Tracks from Betacoronavirus Nonstructural Protein 3 and Neurotrophin Genes during Infection of an Epithelial Lung Cancer Cell Line: Potential Role of Novel Small Regulatory RNA
Source: Viruses. 2023 Jul 28;15(8):1647. doi: 10.3390/v15081647 (PMC10458423; doi:10.3390/v15081647)
Supplement: Supplementary file 1 [file viruses-15-01647-s001.zip]

Archive with 26 entries (23 files):
- Supplementary_Material/
- Supplementary_Material/.DS_Store
- Supplementary_Material/Supplementary_Figures.pdf
- Supplementary_Material/Table_S1.xlsx
- Supplementary_Material/Table_S2.pdf
- Supplementary_Material/Table_S3.xlsx
- Supplementary_Material/Table_S4.xlsx
- Supplementary_Material/Table_S5.xlsx
- Supplementary_Material/Table_S6.xlsx
- Supplementary_Material/Table_S7.xlsx
- Supplementary_Material/Table_S8.xlsx
- Supplementary_Material/Table_S9.xlsx
- __MACOSX/
- __MACOSX/._Supplementary_Material
- __MACOSX/Supplementary_Material/
- __MACOSX/Supplementary_Material/._.DS_Store
- __MACOSX/Supplementary_Material/._Supplementary_Figures.docx
- __MACOSX/Supplementary_Material/._Table_S1.xlsx
- __MACOSX/Supplementary_Material/._Table_S2.docx
- __MACOSX/Supplementary_Material/._Table_S3.xlsx
- __MACOSX/Supplementary_Material/._Table_S4.xlsx
- __MACOSX/Supplementary_Material/._Table_S5.xlsx
- __MACOSX/Supplementary_Material/._Table_S6.xlsx
- __MACOSX/Supplementary_Material/._Table_S7.xlsx
- __MACOSX/Supplementary_Material/._Table_S8.xlsx
- __MACOSX/Supplementary_Material/._Table_S9.xlsx
