# Supplementary material for: Computational Prediction of RNA–RNA Interactions between Small RNA Tracks from Betacoronavirus Nonstructural Protein 3 and Neurotrophin Genes during Infection of an Epithelial Lung Cancer Cell Line: Potential Role of Novel Small Regulatory RNA
Source: Viruses. 2023 Jul 28;15(8):1647. doi: 10.3390/v15081647 (PMC10458423; doi:10.3390/v15081647)
Supplement: Supplementary file 1 [file viruses-15-01647-s001.zip › Supplementary_Material/Table_S1.xlsx]

## Sheet: SARS-CoV
Tables
Table S1. DEGs of Beta-CoVs using a |logFC| > 1.5 and FDR < 0.05
SARS-CoV
Upregulated											Downregulated
gene_id	IM24vs4_gene_name	IM24vs4_logFC	IM24vs4_PValue	IM24vs4_FDR	I24vs4_logFC	I24vs4_PValue	I24vs4_FDR				gene_id	I24vs4_gene_name	I24vs4_logFC	I24vs4_PValue	I24vs4_FDR
ENSG00000119922.10	IFIT2	5.60664	2.62483e-40	1.1677e-36	5.93953	3.78329e-53	5.04918e-49				ENSG00000136542.9	GALNT5	-2.19277	1.84075e-35	2.71088e-33
ENSG00000087074.8	PPP1R15A	4.95336	1.10139e-47	1.46992e-43	3.65624	5.55994e-50	2.47343e-46				ENSG00000125144.13	MT1G	-6.07146	3.04673e-31	2.80426e-29
ENSG00000105939.13	ZC3HAV1	3.53562	1.11187e-40	7.41948e-37	3.75482	3.95318e-50	2.47343e-46				ENSG00000188042.8	ARL4C	-2.32787	1.36339e-28	8.79026e-27
ENSG00000134321.12	RSAD2	5.06459	2.29586e-39	6.12812e-36	4.67723	7.95989e-49	2.65582e-45				ENSG00000181104.7	F2R	-2.30373	2.0771e-28	1.30759e-26
ENSG00000115267.7	IFIH1	3.49411	3.3896e-38	5.19242e-35	3.84631	2.80921e-48	7.49835e-45				ENSG00000134827.8	TCN1	-1.56888	4.28355e-28	2.59856e-26
ENSG00000119917.14	IFIT3	5.02149	4.36967e-33	2.08277e-30	5.64708	6.31052e-48	1.40367e-44				ENSG00000150687.12	PRSS23	-1.51229	6.97419e-28	4.06452e-26
ENSG00000177409.12	SAMD9L	3.37877	8.86642e-34	4.93047e-31	4.12411	2.13472e-47	4.07e-44				ENSG00000135549.15	PKIB	-1.91841	1.38147e-25	6.20779e-24
ENSG00000130589.16	HELZ2	3.3349	9.14489e-40	3.05119e-36	3.46676	3.2797e-47	5.47137e-44				ENSG00000141753.7	IGFBP4	-1.52296	4.8318e-23	1.53536e-21
ENSG00000113369.9	ARRDC3	3.703	1.37977e-34	9.2072e-32	3.94129	1.16017e-46	1.72041e-43				ENSG00000198910.13	L1CAM	-1.63896	1.13244e-22	3.40394e-21
ENSG00000138646.9	HERC5	4.40808	1.25488e-31	4.29428e-29	4.85034	1.67572e-46	2.23641e-43				ENSG00000136999.5	CCN3	-2.13596	2.36931e-21	6.00015e-20
ENSG00000173821.19	AC124319.1	2.57271	4.10357e-39	9.1277e-36	2.63112	3.46847e-46	4.20821e-43				ENSG00000163975.12	MELTF	-1.76289	4.7785e-21	1.16164e-19
ENSG00000135114.12	OASL	3.98415	3.80532e-29	7.71512e-27	4.80623	4.18729e-46	4.65696e-43				ENSG00000148082.10	SHC3	-1.71874	4.79608e-21	1.16379e-19
ENSG00000125347.14	IRF1	3.53883	7.33504e-35	5.15229e-32	3.64933	1.96338e-45	2.01563e-42				ENSG00000117115.13	PADI2	-2.2772	7.34695e-21	1.75721e-19
ENSG00000124201.15	ZNFX1	2.634	1.30398e-38	2.48612e-35	2.61	3.27421e-45	2.91318e-42				ENSG00000198417.7	MT1F	-3.26997	2.18646e-20	4.93749e-19
ENSG00000169245.6	CXCL10	6.34226	2.43619e-20	1.50525e-18	6.45722	3.27192e-45	2.91318e-42				ENSG00000176945.17	MUC20	-1.57846	9.53834e-20	2.01422e-18
ENSG00000162772.17	ATF3	5.25446	5.6418e-31	1.75106e-28	4.59099	4.92918e-45	4.11155e-42				ENSG00000187398.12	LUZP2	-2.59293	9.58742e-20	2.02138e-18
ENSG00000162654.9	GBP4	4.51312	3.83836e-24	3.79457e-22	5.63644	7.21742e-45	5.6661e-42				ENSG00000101335.10	MYL9	-2.15064	1.02099e-19	2.13912e-18
ENSG00000173193.15	PARP14	2.64072	5.61176e-36	4.99297e-33	2.85822	1.59844e-44	1.18516e-41				ENSG00000156535.15	CD109	-2.2928	1.41153e-19	2.92521e-18
ENSG00000134326.11	CMPK2	4.96863	4.24393e-32	1.57332e-29	4.86208	1.80619e-44	1.20527e-41				ENSG00000185567.7	AHNAK2	-2.42095	2.46578e-19	4.96355e-18
ENSG00000132274.16	TRIM22	4.72646	1.31115e-29	2.85543e-27	4.70485	1.72122e-44	1.20527e-41				ENSG00000131711.15	MAP1B	-2.2993	6.6853e-19	1.29307e-17
ENSG00000168016.14	TRANK1	4.18615	1.96612e-27	3.01607e-25	4.8728	4.98716e-44	3.16946e-41				ENSG00000121207.12	LRAT	-1.86116	4.31442e-18	7.53669e-17
ENSG00000117228.10	GBP1	3.57726	3.81536e-29	7.71512e-27	4.21304	1.09524e-43	6.64413e-41				ENSG00000177469.13	CAVIN1	-1.6793	5.85967e-18	1.00648e-16
ENSG00000221963.6	APOL6	3.30489	2.13361e-35	1.7797e-32	3.17738	1.34749e-43	7.81896e-41				ENSG00000198074.10	AKR1B10	-1.56219	3.17055e-17	4.88616e-16
ENSG00000100906.10	NFKBIA	4.03897	3.28198e-36	3.36933e-33	3.64845	1.70622e-43	9.40973e-41				ENSG00000277586.2	NEFL	-1.64753	3.61872e-17	5.53212e-16
ENSG00000120738.8	EGR1	2.25015	1.30272e-22	1.08663e-20	3.87138	1.76265e-43	9.40973e-41				ENSG00000134258.17	VTCN1	-1.77297	4.41704e-17	6.61615e-16
ENSG00000177606.6	JUN	2.94324	3.50155e-38	5.19242e-35	2.59493	1.92629e-43	9.88779e-41				ENSG00000273038.2	AL365203.2	-1.71423	8.11481e-17	1.17846e-15
ENSG00000111331.13	OAS3	2.4827	4.29592e-36	4.09524e-33	2.56958	5.13779e-43	2.53959e-40				ENSG00000154764.5	WNT7A	-2.08824	9.8497e-17	1.41348e-15
ENSG00000112773.16	TENT5A	4.02857	2.46349e-32	9.39365e-30	3.79387	6.29299e-43	2.99951e-40				ENSG00000164266.10	SPINK1	-1.74221	3.11462e-16	4.19029e-15
ENSG00000107201.10	DDX58	3.16368	9.88711e-33	4.02956e-30	3.51624	7.62957e-43	3.51118e-40				ENSG00000197406.7	DIO3	-1.79841	3.93566e-16	5.25253e-15
ENSG00000078081.8	LAMP3	3.87881	3.96567e-33	1.96022e-30	3.59731	1.50414e-42	6.69144e-40				ENSG00000170962.13	PDGFD	-1.63306	5.43995e-16	7.14582e-15
ENSG00000122643.20	NT5C3A	2.72469	9.96371e-33	4.02956e-30	2.90999	3.49404e-42	1.50424e-39				ENSG00000196754.10	S100A2	-1.64642	5.72215e-16	7.49439e-15
ENSG00000101347.9	SAMHD1	2.55947	1.69015e-34	1.07413e-31	2.56847	6.13174e-42	2.55732e-39				ENSG00000123933.17	MXD4	-1.60917	9.31739e-16	1.18995e-14
ENSG00000118503.15	TNFAIP3	4.39304	3.86326e-35	3.03289e-32	3.22265	8.04163e-42	3.25223e-39				ENSG00000183111.12	ARHGEF37	-1.69055	1.7738e-15	2.16589e-14
ENSG00000115415.18	STAT1	1.97089	4.93838e-33	2.24457e-30	2.20107	1.62499e-41	6.37855e-39				ENSG00000149591.16	TAGLN	-1.83295	9.19012e-15	1.0483e-13
ENSG00000185507.20	IRF7	3.06412	1.79739e-32	7.05529e-30	3.07955	2.54529e-41	9.70555e-39				ENSG00000132334.16	PTPRE	-1.78002	2.9003e-14	3.12913e-13
ENSG00000178685.14	PARP10	2.41749	2.05569e-33	1.0552e-30	2.48579	2.85204e-41	1.05732e-38				ENSG00000167772.12	ANGPTL4	-1.90064	4.25914e-14	4.50059e-13
ENSG00000181381.13	DDX60L	3.07152	6.44669e-33	2.7754e-30	3.03793	3.83961e-41	1.38496e-38				ENSG00000130720.13	FIBCD1	-2.05905	2.06594e-13	2.01993e-12
ENSG00000168394.11	TAP1	2.95966	1.02274e-33	5.45981e-31	3.0163	4.13468e-41	1.40814e-38				ENSG00000266208.1	AC080112.1	-1.53911	3.8829e-13	3.6831e-12
ENSG00000132530.17	XAF1	3.8671	4.471e-29	8.77499e-27	4.07035	4.20818e-41	1.40814e-38				ENSG00000273230.1	AC102953.2	-1.82088	5.25032e-13	4.91725e-12
ENSG00000169248.12	CXCL11	6.44982	2.19147e-22	1.73061e-20	6.06902	4.22041e-41	1.40814e-38				ENSG00000166106.3	ADAMTS15	-1.90044	6.84601e-13	6.33173e-12
ENSG00000140465.14	CYP1A1	6.68228	7.54263e-37	8.38866e-34	3.69521	2.9219e-40	9.51113e-38				ENSG00000134533.6	RERG	-1.92147	7.06889e-13	6.5243e-12
ENSG00000120129.6	DUSP1	3.65048	1.10515e-30	3.20637e-28	3.08262	3.34287e-40	1.06224e-37				ENSG00000175414.7	ARL10	-1.63671	7.3014e-13	6.72959e-12
ENSG00000163565.18	IFI16	2.97883	1.16409e-29	2.67861e-27	3.15526	3.47137e-40	1.07742e-37				ENSG00000169688.11	MT1B	-8.74601	1.19387e-12	1.07008e-11
ENSG00000185215.9	TNFAIP2	2.18191	1.6788e-30	4.76708e-28	2.37912	4.6112e-40	1.39866e-37				ENSG00000115461.5	IGFBP5	-2.05501	1.39643e-12	1.2408e-11
ENSG00000240065.8	PSMB9	2.38191	1.5399e-28	2.89458e-26	2.84234	6.99279e-40	2.07391e-37				ENSG00000260604.2	AL590004.3	-3.10071	2.13748e-12	1.84759e-11
ENSG00000137965.11	IFI44	2.40568	3.34233e-29	6.9698e-27	2.81705	8.10658e-40	2.35197e-37				ENSG00000041982.16	TNC	-1.85738	5.18119e-12	4.3083e-11
ENSG00000265972.5	TXNIP	2.58622	3.18331e-37	3.86223e-34	2.04645	8.97682e-40	2.54903e-37				ENSG00000198758.10	EPS8L3	-1.53765	7.53576e-12	6.1362e-11
ENSG00000187608.9	ISG15	2.81148	2.6053e-34	1.58047e-31	2.48093	1.33166e-39	3.70256e-37				ENSG00000135744.8	AGT	-1.62781	9.07595e-12	7.32774e-11
ENSG00000137628.17	DDX60	2.45202	1.1935e-29	2.69974e-27	2.7008	2.35171e-39	6.40529e-37				ENSG00000134013.15	LOXL2	-2.04937	1.42157e-11	1.11601e-10
ENSG00000183486.13	MX2	4.46724	5.0455e-33	2.24457e-30	3.55063	3.0185e-39	8.05698e-37				ENSG00000205362.11	MT1A	-8.57252	2.56125e-11	1.96338e-10
ENSG00000163840.10	DTX3L	1.98935	6.07478e-30	1.5297e-27	2.2233	5.37566e-39	1.40674e-36				ENSG00000205358.3	MT1H	-8.41649	3.60131e-11	2.71389e-10
ENSG00000144802.11	NFKBIZ	2.11985	3.83333e-30	1.02319e-27	2.27253	6.28677e-39	1.61352e-36				ENSG00000115648.14	MLPH	-1.8961	8.58608e-11	6.14752e-10
ENSG00000104312.8	RIPK2	2.29734	2.62695e-26	3.27657e-24	2.83577	1.04431e-38	2.62968e-36				ENSG00000130203.10	APOE	-1.73595	8.77201e-11	6.27728e-10
ENSG00000081041.9	CXCL2	3.64547	7.18575e-31	2.17957e-28	2.95791	1.13349e-38	2.80139e-36				ENSG00000132329.11	RAMP1	-2.25692	8.97046e-11	6.40898e-10
ENSG00000163874.11	ZC3H12A	2.72695	2.95847e-29	6.26725e-27	2.67627	1.27099e-38	3.08413e-36				ENSG00000150594.6	ADRA2A	-1.78159	2.11206e-10	1.42722e-09
ENSG00000141682.11	PMAIP1	3.17523	6.24279e-32	2.19253e-29	2.7809	1.69985e-38	4.0511e-36				ENSG00000075461.6	CACNG4	-1.94531	3.19047e-10	2.10688e-09
ENSG00000111912.20	NCOA7	2.26139	2.76873e-25	3.07929e-23	2.88635	1.83648e-38	4.29993e-36				ENSG00000261167.1	AC107027.3	-2.23593	4.49081e-10	2.91936e-09
ENSG00000166750.10	SLFN5	2.34293	1.28911e-29	2.85543e-27	2.52858	2.708e-38	6.23121e-36				ENSG00000103355.13	PRSS33	-1.9685	5.3551e-10	3.43933e-09
ENSG00000121858.11	TNFSF10	2.33399	5.504e-28	9.18204e-26	2.69697	2.88113e-38	6.4086e-36				ENSG00000196502.11	SULT1A1	-1.89733	8.24371e-10	5.15802e-09
ENSG00000170581.14	STAT2	2.29551	8.26673e-29	1.59895e-26	2.49287	3.07767e-38	6.73353e-36				ENSG00000205364.4	MT1M	-4.62079	9.57155e-10	5.93872e-09
ENSG00000184979.9	USP18	4.37292	1.06069e-26	1.44448e-24	4.23201	3.73012e-38	8.02939e-36				ENSG00000138311.17	ZNF365	-2.06724	1.14104e-09	7.01766e-09
ENSG00000152778.9	IFIT5	3.22234	3.57394e-30	9.73425e-28	3.08265	4.85992e-38	1.02953e-35				ENSG00000268104.3	SLC6A14	-1.80994	1.16669e-09	7.16551e-09
ENSG00000138496.16	PARP9	1.86585	1.33429e-27	2.07281e-25	2.25564	8.78782e-38	1.83253e-35				ENSG00000135636.14	DYSF	-2.78173	1.67915e-09	1.00628e-08
ENSG00000023445.14	BIRC3	1.84956	1.10602e-27	1.75726e-25	2.13612	1.10227e-37	2.26321e-35				ENSG00000106123.12	EPHB6	-1.85762	3.81581e-09	2.1597e-08
ENSG00000140464.19	PML	2.0246	3.22962e-28	5.59772e-26	2.29112	1.23527e-37	2.49788e-35				ENSG00000242550.6	SERPINB10	-1.54147	5.27898e-09	2.93067e-08
ENSG00000162924.14	REL	2.89186	1.43657e-25	1.6528e-23	3.2056	1.28612e-37	2.56188e-35				ENSG00000154175.17	ABI3BP	-2.27181	6.27137e-09	3.44861e-08
ENSG00000083799.17	CYLD	2.86273	8.05384e-27	1.14347e-24	3.07621	1.80051e-37	3.53376e-35				ENSG00000128591.15	FLNC	-1.54512	8.32743e-09	4.50863e-08
ENSG00000161405.17	IKZF3	3.44335	4.60347e-32	1.66048e-29	2.68844	4.61396e-37	8.92434e-35				ENSG00000167080.8	B4GALNT2	-2.5879	9.31703e-09	5.00382e-08
ENSG00000135899.17	SP110	2.17684	4.0978e-27	5.94449e-25	2.47163	5.65096e-37	1.0774e-34				ENSG00000224769.1	MUC20P1	-1.61186	1.24515e-08	6.55792e-08
ENSG00000068079.7	IFI35	2.60758	2.32264e-31	7.74948e-29	2.32668	6.58617e-37	1.23801e-34				ENSG00000163209.15	SPRR3	-3.02358	1.60454e-08	8.31944e-08
ENSG00000163661.4	PTX3	5.11479	7.83e-28	1.27438e-25	3.61578	9.84498e-37	1.82488e-34				ENSG00000239521.8	CASTOR3	-1.67218	2.6293e-08	1.32068e-07
ENSG00000184545.11	DUSP8	2.95811	1.87689e-23	1.70401e-21	3.33871	1.01865e-36	1.86232e-34				ENSG00000078114.18	NEBL	-1.74454	3.53438e-08	1.7438e-07
ENSG00000198355.5	PIM3	2.32506	1.90965e-30	5.30963e-28	2.16218	1.20457e-36	2.17246e-34				ENSG00000026751.17	SLAMF7	-1.80735	3.80098e-08	1.86431e-07
ENSG00000108771.13	DHX58	4.27155	2.97333e-22	2.3071e-20	4.47446	2.09811e-36	3.70066e-34				ENSG00000185634.12	SHC4	-2.81956	4.74302e-08	2.29766e-07
ENSG00000179094.16	AC129492.1	3.58262	5.7577e-22	4.29286e-20	3.88438	2.10738e-36	3.70066e-34				ENSG00000185818.7	NAT8L	-2.18936	6.36689e-08	3.0304e-07
ENSG00000114127.10	XRN1	2.03938	7.00747e-27	1.00561e-24	2.25461	3.25261e-36	5.56531e-34				ENSG00000114854.7	TNNC1	-1.51435	7.55243e-08	3.55286e-07
ENSG00000163659.13	TIPARP	2.61813	1.57398e-37	2.10064e-34	1.65815	5.75326e-36	9.59686e-34				ENSG00000196611.5	MMP1	-1.59931	8.42573e-08	3.93181e-07
ENSG00000069869.16	NEDD4	2.07095	2.28967e-28	4.18601e-26	2.08818	5.82456e-36	9.59686e-34				ENSG00000101489.20	CELF4	-1.50825	1.49038e-07	6.66797e-07
ENSG00000144655.15	CSRNP1	3.08151	1.6567e-26	2.10574e-24	2.86013	9.56177e-36	1.55624e-33				ENSG00000238266.2	LINC00707	-2.00683	3.59997e-07	1.5161e-06
ENSG00000172183.15	ISG20	3.77937	5.99566e-35	4.44545e-32	2.40609	1.03657e-35	1.62866e-33				ENSG00000180044.5	C3orf80	-1.62523	5.37763e-07	2.21103e-06
ENSG00000059378.12	PARP12	2.44419	3.01382e-31	9.81036e-29	2.09154	1.03728e-35	1.62866e-33				ENSG00000183780.13	SLC35F3	-1.81248	6.06643e-07	2.4729e-06
ENSG00000168961.17	LGALS9	2.28315	2.62052e-25	2.96385e-23	2.52725	1.1278e-35	1.75018e-33				ENSG00000214128.11	TMEM213	-1.65146	6.35473e-07	2.58253e-06
ENSG00000128016.6	ZFP36	2.76863	9.78536e-30	2.37446e-27	2.41853	1.18834e-35	1.82295e-33				ENSG00000169035.12	KLK7	-1.54636	6.78526e-07	2.75079e-06
ENSG00000163660.11	CCNL1	1.65036	4.60054e-30	1.18075e-27	1.56093	1.56566e-35	2.37446e-33				ENSG00000146054.18	TRIM7	-1.60018	6.88354e-07	2.78471e-06
ENSG00000067066.17	SP100	1.85833	9.57199e-28	1.53913e-25	1.96952	1.71579e-35	2.57291e-33				ENSG00000004660.14	CAMKK1	-1.91291	8.66982e-07	3.46222e-06
ENSG00000162616.9	DNAJB4	3.02244	9.78323e-25	1.02809e-22	3.12124	1.84842e-35	2.71088e-33				ENSG00000268996.3	MAN1B1-DT	-2.05351	1.00642e-06	3.97152e-06
ENSG00000204267.14	TAP2	1.72558	1.32652e-29	2.85543e-27	1.65306	2.60929e-35	3.78518e-33				ENSG00000160862.13	AZGP1	-1.94004	1.03994e-06	4.09655e-06
ENSG00000250264.1	AL669918.1	1.68928	3.66653e-27	5.37732e-25	1.81002	4.4519e-35	6.38872e-33				ENSG00000086696.11	HSD17B2	-1.732	1.30409e-06	5.0594e-06
ENSG00000138035.15	PNPT1	2.03675	1.1104e-29	2.59991e-27	1.88142	5.86919e-35	8.33299e-33				ENSG00000180834.7	MAP6D1	-1.54915	1.43769e-06	5.53749e-06
ENSG00000055332.18	EIF2AK2	1.60957	2.66659e-26	3.29522e-24	1.81472	6.05105e-35	8.50077e-33				ENSG00000187957.8	DNER	-2.89881	1.44034e-06	5.54449e-06
ENSG00000188994.13	ZNF292	1.97905	1.13631e-26	1.50151e-24	2.09626	7.05294e-35	9.80506e-33				ENSG00000226332.2	AL354836.1	-1.59338	1.56533e-06	5.98763e-06
ENSG00000048052.21	HDAC9	1.57883	2.72561e-26	3.33725e-24	1.74821	1.1585e-34	1.57769e-32				ENSG00000276851.1	AC002401.4	-2.61638	1.59539e-06	6.09564e-06
ENSG00000105559.12	PLEKHA4	1.94468	1.96683e-25	2.24353e-23	2.14662	2.0782e-34	2.80158e-32				ENSG00000124249.7	KCNK15	-3.07686	2.11481e-06	7.89047e-06
ENSG00000112343.11	TRIM38	1.65745	2.6259e-20	1.60758e-18	2.42812	2.75925e-34	3.64604e-32				ENSG00000151632.17	AKR1C2	-1.76102	3.50646e-06	1.259e-05
ENSG00000163545.8	NUAK2	3.50595	3.44772e-22	2.62933e-20	3.53658	3.08828e-34	4.0408e-32				ENSG00000186868.15	MAPT	-2.21475	3.86418e-06	1.37634e-05
ENSG00000105287.12	PRKD2	1.68553	7.49818e-25	8.07022e-23	1.92347	3.19087e-34	4.13451e-32				ENSG00000213937.4	CLDN9	-1.60397	4.39197e-06	1.54632e-05
ENSG00000136826.15	KLF4	4.45858	4.44658e-30	1.16361e-27	2.95335	3.53716e-34	4.53912e-32				ENSG00000186832.9	KRT16	-2.08803	6.0105e-06	2.07063e-05
ENSG00000147050.14	KDM6A	1.80542	1.5888e-21	1.11016e-19	2.32054	6.96111e-34	8.76444e-32				ENSG00000188372.15	ZP3	-1.86565	7.51886e-06	2.54881e-05
ENSG00000107968.10	MAP3K8	3.40613	4.9108e-21	3.27698e-19	3.41534	1.18165e-33	1.47386e-31				ENSG00000002079.14	MYH16	-1.57829	9.44432e-06	3.14129e-05
ENSG00000140853.15	NLRC5	4.78684	7.70945e-26	9.10533e-24	3.77971	1.27632e-33	1.5772e-31				ENSG00000232931.5	LINC00342	-1.56242	9.49766e-06	3.15706e-05
ENSG00000101596.15	SMCHD1	1.6577	4.66542e-24	4.54487e-22	1.94148	1.38756e-33	1.69893e-31				ENSG00000185585.20	OLFML2A	-1.85309	9.75609e-06	3.23651e-05
ENSG00000168062.10	BATF2	4.59904	5.13674e-22	3.87316e-20	4.29411	1.41e-33	1.71072e-31				ENSG00000263235.1	AC006111.2	-2.20966	1.54369e-05	4.95361e-05
ENSG00000165949.12	IFI27	3.14566	2.99135e-28	5.25297e-26	2.57792	4.74976e-33	5.56056e-31				ENSG00000125999.11	BPIFB1	-2.18293	1.55332e-05	4.98093e-05
ENSG00000164236.12	ANKRD33B	2.8491	3.28331e-27	4.92349e-25	2.50684	5.87233e-33	6.79808e-31				ENSG00000256940.1	AP001453.2	-1.52858	2.90853e-05	8.90728e-05
ENSG00000010818.10	HIVEP2	2.1908	5.01283e-26	5.97333e-24	2.08458	6.06155e-33	6.91431e-31				ENSG00000134757.5	DSG3	-1.63506	3.18316e-05	9.67048e-05
ENSG00000163739.4	CXCL1	1.56038	8.98038e-25	9.58817e-23	1.64475	6.7389e-33	7.62181e-31				ENSG00000141519.15	CCDC40	-1.91877	3.2458e-05	9.84287e-05
ENSG00000204264.10	PSMB8	1.53292	4.21398e-24	4.13528e-22	1.73702	7.22983e-33	7.95756e-31				ENSG00000183287.14	CCBE1	-2.17279	3.4041e-05	0.000102832
ENSG00000165312.6	OTUD1	3.94051	1.31418e-20	8.39189e-19	3.71501	7.27426e-33	7.95756e-31				ENSG00000225361.3	PPP1R26-AS1	-1.68173	4.26914e-05	0.000126585
ENSG00000133106.14	EPSTI1	3.45182	2.66407e-19	1.43946e-17	3.71302	7.55685e-33	8.19949e-31				ENSG00000104833.12	TUBB4A	-1.66762	4.83106e-05	0.000142047
ENSG00000111266.8	DUSP16	1.62577	1.52323e-18	7.55728e-17	2.37177	8.05549e-33	8.67004e-31				ENSG00000109099.15	PMP22	-1.89221	5.73098e-05	0.000166309
ENSG00000180611.7	MB21D2	3.09566	2.68458e-28	4.84167e-26	2.43744	8.77651e-33	9.3705e-31				ENSG00000171016.12	PYGO1	-1.59846	6.36311e-05	0.00018318
ENSG00000115008.5	IL1A	4.52841	8.56902e-16	2.9207e-14	4.00918	9.38643e-33	9.94216e-31				ENSG00000134955.11	SLC37A2	-2.07279	6.59801e-05	0.000189248
ENSG00000002549.12	LAP3	1.80229	1.02926e-26	1.41613e-24	1.74674	1.17912e-32	1.22941e-30				ENSG00000255200.1	PGAM1P8	-2.01112	0.000157365	0.000419033
ENSG00000171988.19	JMJD1C	1.69324	5.04769e-25	5.52184e-23	1.76825	1.7642e-32	1.8252e-30				ENSG00000261338.2	AC021016.2	-1.68372	0.000201427	0.000525457
ENSG00000146592.17	CREB5	3.34722	1.53691e-26	1.99142e-24	2.6974	2.26871e-32	2.31132e-30				ENSG00000186847.6	KRT14	-1.75663	0.000233432	0.000601889
ENSG00000196428.12	TSC22D2	1.98763	5.10388e-28	8.62233e-26	1.70602	2.51233e-32	2.54012e-30				ENSG00000164418.20	GRIK2	-1.92148	0.000240275	0.000617388
ENSG00000141664.9	ZCCHC2	1.6125	6.75724e-22	4.95507e-20	1.94782	2.99366e-32	3.00402e-30				ENSG00000258701.1	LINC00638	-1.60688	0.000377544	0.000937781
ENSG00000197329.12	PELI1	2.14337	2.25613e-23	2.03448e-21	2.25938	3.63936e-32	3.59784e-30				ENSG00000169715.14	MT1E	-1.75406	0.000400835	0.000990655
ENSG00000171522.6	PTGER4	2.3041	1.02313e-24	1.06677e-22	2.20055	4.20005e-32	4.12161e-30				ENSG00000125355.15	TMEM255A	-1.78504	0.00092089	0.00212413
ENSG00000104856.14	RELB	2.28154	9.41143e-26	1.09222e-23	2.02791	6.26165e-32	6.09985e-30				ENSG00000124102.5	PI3	-1.5195	0.000948896	0.00218207
ENSG00000090339.9	ICAM1	1.88811	9.09451e-25	9.63296e-23	1.85261	7.29602e-32	7.05599e-30				ENSG00000259291.2	ZNF710-AS1	-1.50544	0.00132931	0.00296969
ENSG00000138642.14	HERC6	2.13731	9.63755e-27	1.33982e-24	1.90313	7.62583e-32	7.3219e-30
ENSG00000136244.12	IL6	4.75688	9.01297e-30	2.22754e-27	2.56681	1.24221e-31	1.18418e-29
ENSG00000163121.10	NEURL3	2.547	3.79756e-20	2.2626e-18	2.69742	1.36977e-31	1.29652e-29
ENSG00000166833.21	NAV2	1.63394	1.89471e-22	1.53253e-20	1.77499	1.811e-31	1.70209e-29
ENSG00000166016.6	ABTB2	1.54238	5.33984e-23	4.65788e-21	1.6533	2.67501e-31	2.47921e-29
ENSG00000132109.10	TRIM21	1.9845	5.48375e-24	5.26519e-22	1.98357	3.22083e-31	2.94419e-29
ENSG00000105327.17	BBC3	4.0132	1.85998e-17	8.03342e-16	4.03988	3.87344e-31	3.51666e-29
ENSG00000102921.8	AC026470.1	1.7618	1.23114e-22	1.03338e-20	1.90854	4.31889e-31	3.86845e-29
ENSG00000131203.13	IDO1	4.30633	2.29869e-16	8.57145e-15	4.56017	5.06498e-31	4.41812e-29
ENSG00000134070.5	IRAK2	2.06451	1.11103e-26	1.48751e-24	1.7203	6.62314e-31	5.70274e-29
ENSG00000185885.16	IFITM1	3.446	1.36619e-26	1.78757e-24	2.67206	8.66983e-31	7.23172e-29
ENSG00000158615.9	PPP1R15B	1.55324	1.23965e-23	1.15695e-21	1.58209	9.34908e-31	7.74986e-29
ENSG00000164327.13	RICTOR	1.59042	3.30078e-20	1.98434e-18	1.9479	1.06704e-30	8.79055e-29
ENSG00000110446.11	SLC15A3	4.48704	3.70972e-19	1.9804e-17	4.00588	1.13537e-30	9.29608e-29
ENSG00000283321.1	AC019117.3	1.62174	3.00147e-24	2.98937e-22	1.5943	1.26414e-30	1.02873e-28
ENSG00000171606.18	ZNF274	1.51516	1.85957e-19	1.0384e-17	1.94219	1.35913e-30	1.09933e-28
ENSG00000170345.10	FOS	3.21821	2.34906e-15	7.48223e-14	3.92415	1.50579e-30	1.21062e-28
ENSG00000059728.11	MXD1	2.64352	4.30162e-22	3.2619e-20	2.53852	1.73679e-30	1.38798e-28
ENSG00000069399.15	BCL3	2.56502	1.4202e-21	9.97577e-20	2.56312	4.43081e-30	3.37906e-28
ENSG00000151014.6	NOCT	3.34258	7.86382e-24	7.49646e-22	2.68068	4.68997e-30	3.53629e-28
ENSG00000196684.12	HSH2D	2.72761	6.22804e-21	4.07448e-19	2.82331	9.76165e-30	7.19773e-28
ENSG00000163644.15	PPM1K	3.03739	1.76651e-20	1.10167e-18	3.04833	1.01219e-29	7.42237e-28
ENSG00000132256.18	TRIM5	1.8808	1.21156e-21	8.64677e-20	1.98913	1.61612e-29	1.17076e-27
ENSG00000123609.10	NMI	1.8156	6.03618e-23	5.16403e-21	1.78269	1.76632e-29	1.26061e-27
ENSG00000123240.17	OPTN	1.93413	1.63247e-26	2.0949e-24	1.56513	2.00431e-29	1.42285e-27
ENSG00000120217.14	CD274	3.7634	6.98151e-23	5.89717e-21	2.62027	2.02556e-29	1.43032e-27
ENSG00000109320.12	NFKB1	1.59235	2.14484e-22	1.70387e-20	1.61806	2.32204e-29	1.63105e-27
ENSG00000184371.14	CSF1	3.3671	7.75791e-21	5.02607e-19	3.22887	2.52204e-29	1.76226e-27
ENSG00000196116.8	TDRD7	1.90891	4.73235e-19	2.50627e-17	2.25709	2.55653e-29	1.77705e-27
ENSG00000142089.16	IFITM3	2.03699	1.33569e-27	2.07281e-25	1.53616	2.88482e-29	1.99486e-27
ENSG00000136514.3	RTP4	3.66788	7.4959e-18	3.44966e-16	3.79024	3.73825e-29	2.54544e-27
ENSG00000060140.9	STYK1	2.35459	4.63355e-16	1.65346e-14	3.05523	7.50546e-29	5.05899e-27
ENSG00000146859.6	TMEM140	3.47439	1.17373e-19	6.69427e-18	3.27062	8.34536e-29	5.59684e-27
ENSG00000185880.13	TRIM69	1.90376	8.57872e-16	2.9207e-14	2.55801	8.59371e-29	5.73458e-27
ENSG00000006210.7	CX3CL1	3.33871	8.36575e-26	9.7938e-24	2.44137	1.05987e-28	6.96797e-27
ENSG00000204642.14	HLA-F	2.47748	1.36712e-23	1.26706e-21	2.14925	1.24672e-28	8.11646e-27
ENSG00000130813.18	C19orf66	2.25392	1.62105e-23	1.49203e-21	2.02441	1.30171e-28	8.4333e-27
ENSG00000138670.17	RASGEF1B	2.13524	4.69015e-14	1.2544e-12	3.04087	1.76802e-28	1.12362e-26
ENSG00000146232.16	NFKBIE	1.79597	6.90401e-23	5.86885e-21	1.66732	1.9088e-28	1.20734e-26
ENSG00000125740.14	FOSB	3.28465	3.08784e-19	1.65503e-17	2.86757	2.90594e-28	1.81228e-26
ENSG00000115009.13	CCL20	3.04513	2.89845e-24	2.90848e-22	2.255	3.28041e-28	2.02687e-26
ENSG00000140403.12	DNAJA4	1.78713	5.21329e-24	5.04178e-22	1.55972	3.45741e-28	2.12639e-26
ENSG00000205189.12	ZBTB10	1.91287	2.53689e-18	1.22671e-16	2.19121	3.51225e-28	2.14039e-26
ENSG00000073756.12	PTGS2	1.57579	2.15239e-17	9.20701e-16	1.84441	6.45552e-28	3.82913e-26
ENSG00000146278.10	PNRC1	1.75169	2.00552e-19	1.11524e-17	1.901	6.64767e-28	3.92566e-26
ENSG00000182179.13	UBA7	2.30927	1.72604e-17	7.50349e-16	2.60806	1.01255e-27	5.67794e-26
ENSG00000179833.4	SERTAD2	1.86401	9.64408e-24	9.12836e-22	1.60284	1.09037e-27	6.08874e-26
ENSG00000106785.15	TRIM14	1.6511	1.07064e-21	7.72364e-20	1.63053	1.21014e-27	6.70149e-26
ENSG00000159873.10	CCDC117	1.53079	5.7396e-19	2.99221e-17	1.72991	1.40481e-27	7.7155e-26
ENSG00000185404.16	SP140L	1.60971	9.60657e-20	5.50254e-18	1.76505	1.58173e-27	8.54645e-26
ENSG00000123636.18	BAZ2B	1.6495	3.5089e-20	2.09999e-18	1.70041	2.59925e-27	1.38205e-25
ENSG00000111335.12	OAS2	3.80203	1.3688e-21	9.66561e-20	4.18434	9.11715e-27	4.62652e-25
ENSG00000124171.9	PARD6B	1.54319	2.58104e-19	1.40027e-17	1.60967	1.3822e-26	6.90895e-25
ENSG00000267520.2	AC010733.2	2.61241	1.6885e-14	4.78443e-13	3.0317	2.20395e-26	1.08139e-24
ENSG00000130513.6	GDF15	2.31899	6.74949e-20	3.91647e-18	2.3142	2.32883e-26	1.13433e-24
ENSG00000113742.13	CPEB4	1.93457	3.43275e-21	2.30219e-19	1.66994	1.2489e-25	5.63101e-24
ENSG00000070190.13	DAPP1	2.62997	2.81574e-24	2.84688e-22	1.8859	1.73711e-25	7.70214e-24
ENSG00000181722.16	ZBTB20	1.99045	1.15256e-17	5.16178e-16	2.10183	2.00388e-25	8.73979e-24
ENSG00000137449.15	CPEB2	2.96056	2.52862e-20	1.55516e-18	2.36842	2.28954e-25	9.92087e-24
ENSG00000163734.4	CXCL3	2.1071	2.2119e-22	1.73647e-20	1.60214	2.32592e-25	1.00135e-23
ENSG00000096968.13	JAK2	2.64871	2.18792e-19	1.20165e-17	2.32379	3.10574e-25	1.32004e-23
ENSG00000185201.16	IFITM2	3.2087	1.42773e-20	8.98796e-19	2.50197	3.17878e-25	1.3468e-23
ENSG00000174738.13	NR1D2	1.81124	6.09284e-22	4.5175e-20	1.53896	3.3638e-25	1.41619e-23
ENSG00000206337.10	HCP5	2.62058	2.16091e-18	1.05253e-16	2.40409	5.01332e-25	2.08435e-23
ENSG00000030419.16	IKZF2	1.70732	1.09245e-13	2.76656e-12	2.32593	5.15285e-25	2.13571e-23
ENSG00000273802.2	HIST1H2BG	3.84029	8.02563e-15	2.37494e-13	3.57778	6.76134e-25	2.74276e-23
ENSG00000171992.13	SYNPO	2.44554	2.11809e-15	6.79521e-14	2.60395	9.97888e-25	3.94018e-23
ENSG00000164342.12	TLR3	2.25538	2.93563e-10	4.57164e-09	3.38859	1.15447e-24	4.50515e-23
ENSG00000089127.13	OAS1	2.97891	6.1939e-21	4.07211e-19	2.96333	1.31242e-24	5.0888e-23
ENSG00000125845.7	BMP2	2.91624	2.32564e-18	1.12865e-16	2.41106	1.46964e-24	5.63617e-23
ENSG00000126368.6	NR1D1	2.04632	1.60142e-21	1.11315e-19	1.62288	1.73318e-24	6.59003e-23
ENSG00000198551.10	ZNF627	2.19544	8.08962e-17	3.23246e-15	2.25633	2.03531e-24	7.60874e-23
ENSG00000213928.8	IRF9	1.78233	1.24831e-18	6.26314e-17	1.73348	3.36494e-24	1.23375e-22
ENSG00000149289.11	ZC3H12C	2.08725	2.5717e-19	1.40027e-17	1.83381	5.06432e-24	1.83166e-22
ENSG00000059758.8	CDK17	1.6715	2.71585e-18	1.30851e-16	1.59826	5.57746e-24	2.00638e-22
ENSG00000005810.18	MYCBP2	1.52634	2.12264e-17	9.10894e-16	1.58627	7.23469e-24	2.57309e-22
ENSG00000107864.15	CPEB3	2.77713	1.67187e-15	5.45546e-14	2.76718	9.924e-24	3.44911e-22
ENSG00000125772.12	GPCPD1	2.5158	2.99627e-19	1.61243e-17	2.1047	1.10579e-23	3.81339e-22
ENSG00000065491.8	TBC1D22B	1.67538	3.39202e-17	1.39722e-15	1.68553	1.17976e-23	4.0372e-22
ENSG00000008517.16	IL32	2.73234	1.82706e-22	1.48683e-20	1.93915	1.26017e-23	4.30134e-22
ENSG00000253616.5	AC107959.3	4.57214	1.73314e-15	5.62345e-14	3.87216	1.45822e-23	4.95201e-22
ENSG00000169242.12	EFNA1	2.20836	1.74908e-20	1.09593e-18	1.74764	2.50418e-23	8.293e-22
ENSG00000152689.18	RASGRP3	3.48296	1.17823e-15	3.96088e-14	2.74843	3.08319e-23	1.00117e-21
ENSG00000168386.18	FILIP1L	2.21538	2.26733e-14	6.25201e-13	2.29923	4.11809e-23	1.31799e-21
ENSG00000185101.13	ANO9	1.8825	7.48758e-17	3.00992e-15	1.83534	6.44066e-23	1.999e-21
ENSG00000169896.17	ITGAM	3.12071	1.29608e-09	1.80182e-08	3.78394	7.43807e-23	2.28203e-21
ENSG00000137959.16	IFI44L	2.39125	1.80931e-17	7.83993e-16	2.77435	7.56706e-23	2.31628e-21
ENSG00000164463.12	CREBRF	1.53546	8.34949e-13	1.88549e-11	1.91539	1.62285e-22	4.77061e-21
ENSG00000047346.12	FAM214A	1.9936	8.83968e-13	1.98945e-11	2.3449	1.63343e-22	4.79115e-21
ENSG00000164442.10	CITED2	1.93857	2.29925e-16	8.57145e-15	1.89333	2.29749e-22	6.63687e-21
ENSG00000156232.7	WHAMM	1.85599	1.07855e-17	4.84659e-16	1.70229	2.37932e-22	6.8584e-21
ENSG00000174804.4	FZD4	2.15349	1.22468e-10	2.02034e-09	2.7232	2.89541e-22	8.25687e-21
ENSG00000162783.10	IER5	1.6725	1.06042e-16	4.16245e-15	1.61944	2.90292e-22	8.26064e-21
ENSG00000134470.21	IL15RA	1.91707	1.02033e-17	4.60044e-16	1.67681	4.46702e-22	1.24202e-20
ENSG00000130303.13	BST2	3.76258	3.30328e-14	8.97872e-13	3.14082	4.90737e-22	1.35598e-20
ENSG00000259976.3	AC093010.3	1.80236	1.10635e-13	2.79646e-12	1.963	5.86899e-22	1.59852e-20
ENSG00000162407.9	PLPP3	1.52125	2.05299e-11	3.81605e-10	1.96657	9.89198e-22	2.62985e-20
ENSG00000263528.8	IKBKE	1.57866	3.79062e-16	1.36729e-14	1.5762	1.01339e-21	2.67816e-20
ENSG00000279765.3	AC013394.1	1.50059	1.98433e-12	4.25086e-11	1.88693	1.30682e-21	3.41307e-20
ENSG00000025708.14	TYMP	2.29781	3.85519e-18	1.81807e-16	1.83191	2.68139e-21	6.77761e-20
ENSG00000108691.9	CCL2	3.45405	1.00656e-12	2.23893e-11	3.00108	2.93975e-21	7.36096e-20
ENSG00000170542.6	SERPINB9	1.62353	2.62199e-16	9.74737e-15	1.51404	3.17506e-21	7.90565e-20
ENSG00000165655.17	ZNF503	1.94865	3.31096e-15	1.02763e-13	1.89218	3.2743e-21	8.12245e-20
ENSG00000026103.22	FAS	2.90538	1.37489e-10	2.23772e-09	3.46016	3.61385e-21	8.8986e-20
ENSG00000156587.16	UBE2L6	2.6322	1.23081e-16	4.76127e-15	2.7748	3.68323e-21	9.05275e-20
ENSG00000124508.16	BTN2A2	1.59627	5.01146e-14	1.33233e-12	1.7103	1.31087e-20	3.06927e-19
ENSG00000132003.9	ZSWIM4	1.64616	5.12524e-11	8.89486e-10	1.96618	1.33167e-20	3.11252e-19
ENSG00000105499.14	PLA2G4C	4.51074	2.63056e-16	9.75206e-15	3.16351	1.94802e-20	4.429e-19
ENSG00000143067.5	ZNF697	1.97565	2.60068e-14	7.14171e-13	1.76397	2.92529e-20	6.51767e-19
ENSG00000125945.15	ZNF436	1.69959	2.5229e-13	6.07774e-12	1.7408	6.82443e-20	1.47497e-18
ENSG00000159082.17	SYNJ1	1.57973	9.70381e-13	2.16567e-11	1.73474	1.0371e-19	2.16945e-18
ENSG00000154265.16	ABCA5	1.99087	2.18452e-11	4.04364e-10	2.23283	2.39431e-19	4.83427e-18
ENSG00000136158.12	SPRY2	2.13104	1.51303e-17	6.66434e-16	1.59009	4.80566e-19	9.43182e-18
ENSG00000266728.5	AC015688.4	2.10361	8.08347e-11	1.35701e-09	2.25131	8.06523e-19	1.54653e-17
ENSG00000164949.8	GEM	2.64029	7.99214e-14	2.05913e-12	2.22411	8.27535e-19	1.58455e-17
ENSG00000155287.11	SLC25A28	1.85883	7.66186e-14	1.98169e-12	1.74112	1.38221e-18	2.58362e-17
ENSG00000204622.11	HLA-J	2.44694	6.52951e-11	1.11294e-09	2.54269	1.42773e-18	2.66496e-17
ENSG00000167034.10	NKX3-1	3.78172	3.09387e-12	6.39177e-11	2.96393	1.61498e-18	2.99354e-17
ENSG00000172818.10	OVOL1	1.73709	5.81518e-14	1.53378e-12	1.62997	2.04831e-18	3.73963e-17
ENSG00000144893.12	MED12L	2.02353	3.87798e-08	4.15707e-07	2.60425	4.10424e-18	7.21676e-17
ENSG00000158406.4	HIST1H4H	3.69354	5.01466e-17	2.03421e-15	2.38207	5.40692e-18	9.3231e-17
ENSG00000197044.11	ZNF441	2.13771	4.65516e-10	7.05196e-09	2.47228	5.5714e-18	9.58195e-17
ENSG00000160326.14	SLC2A6	1.58649	9.63993e-13	2.15658e-11	1.59475	6.2337e-18	1.06524e-16
ENSG00000144452.15	ABCA12	2.51321	2.29472e-12	4.82289e-11	2.40926	6.37858e-18	1.08582e-16
ENSG00000227507.2	LTB	2.84605	9.5105e-09	1.13126e-07	3.08633	6.47736e-18	1.0991e-16
ENSG00000137502.10	RAB30	2.66061	7.46469e-15	2.21879e-13	2.03555	1.71459e-17	2.73719e-16
ENSG00000178607.16	ERN1	1.7758	4.53736e-13	1.06052e-11	1.59049	2.17435e-17	3.42607e-16
ENSG00000169155.10	ZBTB43	1.55412	8.20155e-12	1.61442e-10	1.51334	2.83176e-17	4.40988e-16
ENSG00000125089.17	SH3TC1	2.72619	7.67907e-12	1.51829e-10	2.32003	3.07675e-17	4.75808e-16
ENSG00000104951.16	IL4I1	2.00769	1.98493e-11	3.69984e-10	2.01963	3.09113e-17	4.77479e-16
ENSG00000136147.18	PHF11	1.94853	1.1802e-14	3.3946e-13	1.59252	3.86748e-17	5.85208e-16
ENSG00000130775.16	THEMIS2	2.94802	1.97797e-14	5.57793e-13	2.06752	4.72597e-17	7.03938e-16
ENSG00000148926.10	ADM	2.15796	1.39862e-14	3.99701e-13	1.72224	4.79101e-17	7.12035e-16
ENSG00000280248.1	AC124319.5	2.4127	2.0706e-09	2.78011e-08	2.60024	6.16656e-17	9.05379e-16
ENSG00000213492.2	NT5C3AP1	2.43247	5.30305e-09	6.60827e-08	2.69937	7.11152e-17	1.04068e-15
ENSG00000172602.11	RND1	2.89932	5.47271e-10	8.18821e-09	2.71531	8.02461e-17	1.16663e-15
ENSG00000251136.8	AF117829.1	1.57854	1.16508e-07	1.1408e-06	2.081	1.09362e-16	1.55935e-15
ENSG00000124549.14	BTN2A3P	1.99276	6.9514e-10	1.01949e-08	2.10481	1.26848e-16	1.79714e-15
ENSG00000170099.6	SERPINA6	2.32586	2.20405e-09	2.95334e-08	2.70334	1.30476e-16	1.84658e-15
ENSG00000197536.11	C5orf56	2.05845	2.37105e-10	3.73161e-09	2.13433	1.51904e-16	2.13626e-15
ENSG00000112182.15	BACH2	2.54182	1.98705e-13	4.83927e-12	2.02457	1.70231e-16	2.37398e-15
ENSG00000069020.18	MAST4	1.62498	7.34022e-09	8.85737e-08	1.81411	2.98338e-16	4.03815e-15
ENSG00000116106.12	EPHA4	3.16788	2.51535e-13	6.07049e-12	2.29021	3.10231e-16	4.17794e-15
ENSG00000152137.6	HSPB8	4.39328	3.3989e-15	1.05248e-13	2.64921	3.98548e-16	5.31371e-15
ENSG00000177989.13	ODF3B	2.22833	4.60556e-11	8.0876e-10	2.15981	5.4557e-16	7.15947e-15
ENSG00000204261.8	PSMB8-AS1	1.77915	1.12517e-05	7.14392e-05	2.62471	5.47726e-16	7.1807e-15
ENSG00000125848.10	FLRT3	2.39452	1.41884e-15	4.69872e-14	1.6085	6.42815e-16	8.36976e-15
ENSG00000178750.3	STX19	2.21763	3.2619e-07	2.93747e-06	2.70226	6.52378e-16	8.4695e-15
ENSG00000106415.13	GLCCI1	2.44947	5.61834e-11	9.68765e-10	2.30921	6.63265e-16	8.59412e-15
ENSG00000197647.11	ZNF433	2.37762	1.46036e-07	1.40216e-06	2.65467	1.42332e-15	1.7654e-14
ENSG00000084636.18	COL16A1	3.20236	1.27453e-16	4.89322e-15	1.91845	1.60416e-15	1.97137e-14
ENSG00000181634.8	TNFSF15	1.60547	2.25997e-09	3.02221e-08	1.70723	1.73482e-15	2.12353e-14
ENSG00000153721.19	CNKSR3	1.92192	1.86172e-08	2.1003e-07	2.08909	2.3125e-15	2.78796e-14
ENSG00000099251.14	HSD17B7P2	2.08863	5.50645e-06	3.79005e-05	2.93701	3.24922e-15	3.85459e-14
ENSG00000197857.13	ZNF44	1.86406	1.27686e-08	1.48182e-07	2.11187	3.35289e-15	3.96699e-14
ENSG00000159388.6	BTG2	1.77999	1.02071e-05	6.54923e-05	2.4418	8.65641e-15	9.89961e-14
ENSG00000148516.21	ZEB1	1.82829	1.68368e-08	1.91237e-07	2.01001	9.57176e-15	1.08904e-13
ENSG00000104497.14	SNX16	1.50025	1.66263e-08	1.89169e-07	1.61721	1.12075e-14	1.26118e-13
ENSG00000174672.16	BRSK2	2.67585	2.41098e-10	3.78998e-09	2.31762	1.24214e-14	1.38841e-13
ENSG00000101298.15	SNPH	3.12415	1.12391e-10	1.86101e-09	2.2417	1.49187e-14	1.65369e-13
ENSG00000161638.11	ITGA5	1.60125	2.70595e-10	4.22382e-09	1.55507	1.52108e-14	1.68468e-13
ENSG00000206344.7	HCG27	1.68096	0.000173967	0.00079505	2.81124	1.62374e-14	1.79242e-13
ENSG00000079335.20	CDC14A	1.85349	2.93767e-09	3.84752e-08	1.99145	1.78699e-14	1.96128e-13
ENSG00000274750.2	HIST1H3E	2.31659	9.52187e-07	7.75817e-06	2.73438	3.31293e-14	3.55707e-13
ENSG00000117318.9	ID3	1.87376	5.29515e-07	4.55342e-06	2.60801	3.34309e-14	3.58539e-13
ENSG00000141068.14	KSR1	2.60957	3.69008e-08	3.9652e-07	2.61404	3.36343e-14	3.6026e-13
ENSG00000172575.12	RASGRP1	1.86799	9.91234e-11	1.65122e-09	1.51723	3.68847e-14	3.92554e-13
ENSG00000154914.17	USP43	1.79548	8.0155e-10	1.16151e-08	1.67229	6.45742e-14	6.68068e-13
ENSG00000278828.1	HIST1H3H	2.82265	2.36166e-07	2.1888e-06	3.21794	8.82438e-14	8.99696e-13
ENSG00000129521.13	EGLN3	2.52012	2.3725e-11	4.36135e-10	2.16798	9.563e-14	9.69816e-13
ENSG00000198203.10	SULT1C2	2.12671	1.25271e-10	2.05641e-09	1.79383	1.59184e-13	1.57954e-12
ENSG00000141574.7	SECTM1	3.36026	1.79156e-12	3.88151e-11	2.25212	1.79387e-13	1.76817e-12
ENSG00000182326.15	C1S	2.58175	9.06534e-10	1.29813e-08	2.33233	2.02845e-13	1.98472e-12
ENSG00000205413.8	SAMD9	2.35721	1.70771e-09	2.33515e-08	3.74085	3.43561e-13	3.27981e-12
ENSG00000239920.2	AC104389.4	1.66659	2.75486e-07	2.51997e-06	1.83348	3.63376e-13	3.45661e-12
ENSG00000106829.18	TLE4	2.07164	1.012e-08	1.19788e-07	2.10297	4.50026e-13	4.24156e-12
ENSG00000140297.13	GCNT3	2.04941	1.7591e-09	2.39805e-08	1.77538	6.42764e-13	5.96546e-12
ENSG00000164794.9	KCNV1	3.0749	2.55326e-09	3.38389e-08	2.82661	6.64498e-13	6.1541e-12
ENSG00000070759.17	TESK2	1.81242	0.000380611	0.00157459	2.95924	7.89363e-13	7.2504e-12
ENSG00000090530.10	P3H2	1.93462	1.35295e-10	2.2047e-09	1.53076	8.71004e-13	7.9456e-12
ENSG00000166046.11	TCP11L2	1.89278	4.33601e-10	6.60598e-09	1.60414	9.51059e-13	8.65224e-12
ENSG00000278139.1	AL358075.4	1.53084	5.78466e-07	4.9236e-06	1.80008	1.4559e-12	1.29106e-11
ENSG00000109819.9	PPARGC1A	3.20808	1.33634e-13	3.34612e-12	1.82672	2.35432e-12	2.02977e-11
ENSG00000185338.5	SOCS1	2.82517	3.84663e-09	4.9125e-08	2.25139	2.91686e-12	2.48426e-11
ENSG00000261324.2	AC010168.2	2.4916	3.26639e-08	3.54416e-07	2.3583	3.62749e-12	3.05828e-11
ENSG00000056291.17	NPFFR2	4.07117	4.93223e-15	1.49264e-13	1.98655	5.31595e-12	4.40663e-11
ENSG00000100918.13	REC8	1.6757	3.64241e-06	2.6362e-05	1.94805	6.54931e-12	5.36569e-11
ENSG00000165029.16	ABCA1	2.63133	5.17297e-10	7.77461e-09	1.82953	7.53155e-12	6.1362e-11
ENSG00000153993.13	SEMA3D	2.46187	8.00962e-08	8.10435e-07	2.217	1.18919e-11	9.45263e-11
ENSG00000168389.17	MFSD2A	2.05155	8.29705e-06	5.46287e-05	2.32717	2.21593e-11	1.70454e-10
ENSG00000160111.13	CPAMD8	2.28803	1.47516e-07	1.41433e-06	2.06849	7.11561e-11	5.14158e-10
ENSG00000042062.12	RIPOR3	2.2991	4.78167e-06	3.35698e-05	2.20277	1.30347e-10	9.08415e-10
ENSG00000126561.16	STAT5A	2.23271	1.42498e-07	1.37412e-06	1.9659	1.66898e-10	1.1458e-09
ENSG00000120341.18	SEC16B	1.70656	5.50006e-05	0.00028979	1.94562	2.14711e-10	1.44871e-09
ENSG00000152503.9	TRIM36	2.29308	1.2562e-08	1.46422e-07	1.90077	2.49859e-10	1.66898e-09
ENSG00000254154.8	CRYZL2P-SEC16B	1.50313	4.36875e-05	0.000235672	1.74377	4.01258e-10	2.62381e-09
ENSG00000285106.1	AC016831.7	2.28454	8.24693e-07	6.8193e-06	1.98707	1.44685e-09	8.74928e-09
ENSG00000243679.1	AC018638.5	1.56922	0.000205763	0.000923994	1.79417	6.37088e-09	3.50045e-08
ENSG00000271646.1	AC099343.3	2.06923	2.26673e-05	0.0001328	2.14776	1.79592e-08	9.25777e-08
ENSG00000153234.14	NR4A2	1.78608	2.40039e-06	1.80482e-05	1.62723	1.84048e-08	9.46919e-08
ENSG00000185745.10	IFIT1	4.28497	4.13047e-07	3.64585e-06	4.4956	2.22952e-08	1.13396e-07
ENSG00000136867.11	SLC31A2	2.05371	3.74903e-06	2.70603e-05	1.74333	2.49954e-08	1.25835e-07
ENSG00000242588.6	AC108010.1	1.64556	0.000151905	0.000705402	1.79201	3.25643e-08	1.61683e-07
ENSG00000273136.7	NBPF26	2.07423	3.88756e-07	3.45428e-06	1.58124	1.15391e-07	5.26498e-07
ENSG00000135842.17	FAM129A	2.29844	5.78052e-07	4.92322e-06	1.66225	1.66274e-07	7.38959e-07
ENSG00000213689.14	TREX1	1.87363	4.48977e-06	3.17544e-05	1.58071	2.53539e-07	1.09082e-06
ENSG00000157601.14	MX1	3.39144	8.28782e-06	5.45949e-05	3.05391	2.57081e-06	9.45065e-06
ENSG00000233834.6	AC005083.1	1.60624	0.0005796	0.0022552	1.60238	2.67195e-05	8.22033e-05
ENSG00000249456.1	AL731577.2	1.53296	0.000816112	0.00303394	1.51846	3.35495e-05	0.000101439
ENSG00000230795.3	HLA-K	3.47149	0.0118508	0.0299773	2.94915	0.00358054	0.00733925

## Sheet: MERS-CoV
MERS-CoV
Upregulated											Downregulated
												IM24vs6_gene_name	IM24vs6_logFC	IM24vs6_PValue	IM24vs6_FDR	I24vs6_logFC	I24vs6_PValue	I24vs6_FDR
gene_id	IM24vs6_gene_name	IM24vs6_logFC	IM24vs6_PValue	IM24vs6_FDR	I24vs6_logFC	I24vs6_PValue	I24vs6_FDR				gene_id	CD24	-2.96651	1.04858e-18	1.47276e-16	-2.97438	7.35348e-19	2.58519e-16
ENSG00000155090	KLF10	4.1178	1.42961e-21	1.02281e-17	3.87861	8.62368e-22	7.57936e-18				ENSG00000272398	APOL1	-4.42828	1.09098e-18	1.47276e-16	-4.35267	1.09713e-18	3.21422e-16
ENSG00000265972	TXNIP	4.84296	2.88262e-21	1.02281e-17	4.5509	2.49505e-21	1.07287e-17				ENSG00000100342	MAT2A	-2.09265	1.05049e-15	1.72898e-14	-2.72523	1.19547e-18	3.38936e-16
ENSG00000118503	TNFAIP3	4.56893	1.5668e-20	1.05928e-17	4.91374	3.66208e-21	1.07287e-17				ENSG00000168906	FDCSP	-2.21569	9.01925e-15	9.51666e-14	-3.07899	1.8059e-18	3.69118e-16
ENSG00000087074	PPP1R15A	4.71558	1.28012e-20	1.02281e-17	4.05442	1.71986e-20	3.02316e-17				ENSG00000181617	MYADM	-3.80853	1.64401e-19	6.56781e-17	-3.35821	2.86089e-18	5.46617e-16
ENSG00000173530	TNFRSF10D	4.37969	1.46676e-20	1.05928e-17	3.68839	1.43901e-20	3.02316e-17				ENSG00000179820	NQO1	-3.33121	4.50049e-19	1.09874e-16	-3.01977	3.22371e-18	5.94327e-16
ENSG00000164949	GEM	5.96121	2.04063e-19	7.79786e-17	6.38855	5.47868e-20	6.87888e-17				ENSG00000181019	TUBB	-4.31151	1.23559e-20	1.02281e-17	-3.07869	8.16366e-18	1.03986e-15
ENSG00000156510	HKDC1	3.17206	4.11646e-19	1.09113e-16	3.67518	4.97229e-20	6.87888e-17				ENSG00000183311	TUBB	-4.31151	1.23559e-20	1.02281e-17	-3.07869	8.16366e-18	1.03986e-15
ENSG00000163874	ZC3H12A	3.79408	2.45857e-19	8.64336e-17	3.71915	1.02972e-19	1.13128e-16				ENSG00000196230	TUBB	-4.31151	1.23559e-20	1.02281e-17	-3.07869	8.16366e-18	1.03986e-15
ENSG00000146592	CREB5	3.86645	1.03135e-18	1.47276e-16	4.41583	1.6e-19	1.56249e-16				ENSG00000224156	TUBB	-4.31151	1.23559e-20	1.02281e-17	-3.07869	8.16366e-18	1.03986e-15
ENSG00000141644	MBD1	2.9694	2.40742e-19	8.64336e-17	2.59571	2.87603e-19	2.29794e-16				ENSG00000227739	TUBB	-4.31151	1.23559e-20	1.02281e-17	-3.07869	8.16366e-18	1.03986e-15
ENSG00000088448	ANKRD10	4.04688	3.39028e-19	1.09113e-16	3.55524	2.73198e-19	2.29794e-16				ENSG00000229684	TUBB	-4.31151	1.23559e-20	1.02281e-17	-3.07869	8.16366e-18	1.03986e-15
ENSG00000114270	COL7A1	5.04903	1.58082e-19	6.56781e-17	3.51337	4.23031e-19	2.53025e-16				ENSG00000232421	TUBB	-4.31151	1.23559e-20	1.02281e-17	-3.07869	8.16366e-18	1.03986e-15
ENSG00000140297	GCNT3	3.80063	6.23532e-19	1.33664e-16	3.35137	5.20052e-19	2.53025e-16				ENSG00000232575	TUBB	-4.31151	1.23559e-20	1.02281e-17	-3.07869	8.16366e-18	1.03986e-15
ENSG00000160712	IL6R	6.27587	9.5238e-19	1.47276e-16	5.3999	5.01587e-19	2.53025e-16				ENSG00000235067	BRI3BP	-3.43509	2.89718e-16	6.68995e-15	-3.84218	7.75712e-18	1.03986e-15
ENSG00000173334	TRIB1	2.83678	8.44223e-19	1.47276e-16	2.59127	6.90932e-19	2.53025e-16				ENSG00000184992	CD44	-2.18704	1.6928e-17	8.80356e-16	-2.2192	9.65687e-18	1.21249e-15
ENSG00000204256	BRD2	2.40511	1.07219e-18	1.47276e-16	2.31877	6.78756e-19	2.53025e-16				ENSG00000026508	TIMP2	-4.286	2.64506e-18	2.55466e-16	-4.00781	1.11745e-17	1.34538e-15
ENSG00000215077	BRD2	2.40511	1.07219e-18	1.47276e-16	2.31877	6.78756e-19	2.53025e-16				ENSG00000035862	PPIA	-2.40531	1.43622e-17	8.09164e-16	-2.37818	1.42964e-17	1.55125e-15
ENSG00000230678	BRD2	2.40511	1.07219e-18	1.47276e-16	2.31877	6.78756e-19	2.53025e-16				ENSG00000196262	TACSTD2	-2.38697	5.73475e-17	1.94605e-15	-2.45402	1.68827e-17	1.78774e-15
ENSG00000234507	BRD2	2.40511	1.07219e-18	1.47276e-16	2.31877	6.78756e-19	2.53025e-16				ENSG00000184292	TMSB10	-5.74078	1.83457e-20	1.15172e-17	-4.32368	3.24086e-17	2.94341e-15
ENSG00000234704	BRD2	2.40511	1.07219e-18	1.47276e-16	2.31877	6.78756e-19	2.53025e-16				ENSG00000034510	CSN3	-3.60967	1.83228e-18	2.06461e-16	-3.06836	6.34984e-17	5.21577e-15
ENSG00000235307	BRD2	2.40511	1.07219e-18	1.47276e-16	2.31877	6.78756e-19	2.53025e-16				ENSG00000171209	NASP	-2.26211	1.48082e-15	2.31172e-14	-2.49282	8.35962e-17	6.49745e-15
ENSG00000236227	BRD2	2.40511	1.07219e-18	1.47276e-16	2.31877	6.78756e-19	2.53025e-16				ENSG00000132780	RPL14	-2.15324	5.91467e-17	1.99173e-15	-2.05567	8.98333e-17	6.80642e-15
ENSG00000164867	NOS3	6.37997	1.90483e-18	2.11918e-16	6.6259	5.57839e-19	2.53025e-16				ENSG00000188846	CD59	-2.3984	7.43712e-17	2.39432e-15	-2.32802	9.1666e-17	6.88592e-15
ENSG00000120889	TNFRSF10B	2.53738	5.69729e-18	4.20786e-16	2.95313	5.75071e-19	2.53025e-16				ENSG00000085063	TALDO1	-3.3854	9.21117e-20	4.93915e-17	-2.45824	1.06723e-16	7.68846e-15
ENSG00000166900	STX3	4.03979	1.26974e-19	5.87355e-17	2.72299	8.86086e-19	2.77035e-16				ENSG00000177156	PRDX1	-4.04823	2.10553e-18	2.20304e-16	-3.41823	1.29719e-16	8.90702e-15
ENSG00000132510	KDM6B	3.27292	2.33239e-18	2.35625e-16	3.23036	9.141e-19	2.77035e-16				ENSG00000117450	MCM4	-2.0076	8.11441e-15	8.76137e-14	-2.34536	1.29099e-16	8.90702e-15
ENSG00000130766	SESN2	3.3704	1.54629e-17	8.35408e-16	4.50795	8.62639e-19	2.77035e-16				ENSG00000104738	ANXA4	-2.8842	5.5115e-18	4.10514e-16	-2.45761	1.38506e-16	9.22222e-15
ENSG00000285069	SESN2	3.3704	1.54629e-17	8.35408e-16	4.50795	8.62639e-19	2.77035e-16				ENSG00000196975	EMP1	-2.31189	3.86169e-15	4.96117e-14	-2.58605	1.53055e-16	1.01143e-14
ENSG00000010818	HIVEP2	3.94465	1.81662e-18	2.06461e-16	3.45264	1.54404e-18	3.54833e-16				ENSG00000134531	APP	-2.07965	7.27289e-17	2.35602e-15	-1.95372	1.62468e-16	1.04228e-14
ENSG00000135473	PAN2	3.73054	2.75824e-18	2.63502e-16	3.56301	1.3026e-18	3.54833e-16				ENSG00000142192	DUT	-3.24343	2.86035e-16	6.63314e-15	-3.23714	1.71076e-16	1.08172e-14
ENSG00000120129	DUSP1	4.33866	4.62392e-18	3.8674e-16	4.39547	1.46923e-18	3.54833e-16				ENSG00000128951	UNG	-2.17457	2.22033e-15	3.14243e-14	-2.36496	1.74764e-16	1.09714e-14
ENSG00000204569	PPP1R10	2.41933	1.83458e-17	9.00787e-16	2.81102	1.69564e-18	3.54833e-16				ENSG00000076248	STMN1	-4.09784	8.61071e-19	1.47276e-16	-3.31098	1.84347e-16	1.14909e-14
ENSG00000206489	PPP1R10	2.41933	1.83458e-17	9.00787e-16	2.81102	1.69564e-18	3.54833e-16				ENSG00000117632	TMEM97	-2.80333	3.53933e-17	1.39494e-15	-2.55033	1.9413e-16	1.20156e-14
ENSG00000227804	PPP1R10	2.41933	1.83458e-17	9.00787e-16	2.81102	1.69564e-18	3.54833e-16				ENSG00000109084	GSR	-2.17551	2.13656e-16	5.30458e-15	-2.11753	2.1089e-16	1.26953e-14
ENSG00000230995	PPP1R10	2.41933	1.83458e-17	9.00787e-16	2.81102	1.69564e-18	3.54833e-16				ENSG00000104687	SHISA2	-2.28898	8.58086e-13	4.1644e-12	-3.15888	2.1464e-16	1.28331e-14
ENSG00000231737	PPP1R10	2.41933	1.83458e-17	9.00787e-16	2.81102	1.69564e-18	3.54833e-16				ENSG00000180730	CDH1	-1.53521	9.2619e-15	9.70237e-14	-1.78269	2.30543e-16	1.35989e-14
ENSG00000235291	PPP1R10	2.41933	1.83458e-17	9.00787e-16	2.81102	1.69564e-18	3.54833e-16				ENSG00000039068	PSME1	-3.01737	9.4029e-18	5.98855e-16	-2.57718	2.55698e-16	1.4593e-14
ENSG00000238104	PPP1R10	2.41933	1.83458e-17	9.00787e-16	2.81102	1.69564e-18	3.54833e-16				ENSG00000092010	PSME1	-3.01737	9.4029e-18	5.98855e-16	-2.57718	2.55698e-16	1.4593e-14
ENSG00000100906	NFKBIA	2.9596	2.21125e-17	9.9665e-16	3.69603	1.46876e-18	3.54833e-16				ENSG00000284916	NONO	-2.30773	7.2913e-18	5.04592e-16	-1.89328	2.80686e-16	1.56774e-14
ENSG00000126368	NR1D1	2.74878	3.67165e-17	1.43423e-15	3.39451	2.38096e-18	4.75597e-16				ENSG00000147140	SPINT2	-2.5664	2.80835e-18	2.65404e-16	-2.01796	3.12507e-16	1.63848e-14
ENSG00000173210	ABLIM3	2.17083	1.1336e-17	6.87117e-16	2.28667	2.47814e-18	4.84008e-16				ENSG00000167642	RARRES1	-3.23664	2.06377e-15	2.94455e-14	-3.40621	3.13193e-16	1.63848e-14
ENSG00000165006	UBAP1	2.41675	9.30997e-18	5.98855e-16	2.43176	3.24584e-18	5.94327e-16				ENSG00000118849	FGD5-AS1	-1.60358	3.64513e-12	1.44246e-11	-2.39243	3.15913e-16	1.64294e-14
ENSG00000162772	ATF3	2.94159	1.92829e-17	9.13e-16	3.18644	3.54703e-18	6.36221e-16				ENSG00000225733	RHOA	-3.01307	1.51437e-18	1.79862e-16	-2.27093	3.55731e-16	1.80342e-14
ENSG00000140450	ARRDC4	4.47167	5.94932e-19	1.32547e-16	2.92436	3.8019e-18	6.55193e-16				ENSG00000067560	GPRC5A	-2.53078	4.563e-18	3.8674e-16	-1.96568	4.2123e-16	2.06193e-14
ENSG00000171606	ZNF274	3.12671	1.66648e-17	8.77048e-16	3.31186	3.75014e-18	6.55193e-16				ENSG00000013588	MARCKSL1	-4.34607	6.03241e-19	1.32547e-16	-3.36951	4.37974e-16	2.12671e-14
ENSG00000069399	BCL3	2.24205	9.74791e-16	1.63813e-14	3.80466	4.26067e-18	7.20135e-16				ENSG00000175130	ACTB	-4.33402	9.81798e-18	6.20793e-16	-3.31733	4.61689e-16	2.21542e-14
ENSG00000184545	DUSP8	3.19204	2.8195e-17	1.1689e-15	3.54783	4.55136e-18	7.27307e-16				ENSG00000075624	RTN3	-2.94015	5.16211e-18	3.97981e-16	-2.36292	5.55911e-16	2.61278e-14
ENSG00000273793	DUSP8	3.19204	2.8195e-17	1.1689e-15	3.54783	4.55136e-18	7.27307e-16				ENSG00000133318	TMBIM6	-2.93208	3.66851e-19	1.09113e-16	-2.03408	5.61792e-16	2.61416e-14
ENSG00000278165	DUSP8	3.19204	2.8195e-17	1.1689e-15	3.54783	4.55136e-18	7.27307e-16				ENSG00000139644	TUBB4B	-3.469	2.57055e-18	2.51029e-16	-2.63396	5.70561e-16	2.61416e-14
ENSG00000118985	ELL2	3.60786	4.89507e-18	3.8674e-16	3.11867	5.13739e-18	8.06294e-16				ENSG00000188229	LPCAT1	-2.4129	1.85812e-15	2.7038e-14	-2.47327	5.6583e-16	2.61416e-14
ENSG00000198742	SMURF1	2.66796	1.16411e-17	6.96009e-16	2.48962	8.12822e-18	1.03986e-15				ENSG00000153395	LPCAT1	-2.4129	1.85812e-15	2.7038e-14	-2.47327	5.6583e-16	2.61416e-14
ENSG00000284126	SMURF1	2.66796	1.16411e-17	6.96009e-16	2.48962	8.12822e-18	1.03986e-15				ENSG00000275079	RPL11	-1.65176	2.74209e-14	2.33983e-13	-1.9182	5.8616e-16	2.64803e-14
ENSG00000111266	DUSP16	3.44292	2.1758e-17	9.88555e-16	3.45954	7.38925e-18	1.03986e-15				ENSG00000142676	ACTG1	-4.21818	2.06027e-18	2.18208e-16	-2.95113	6.40494e-16	2.82879e-14
ENSG00000280962	DUSP16	3.44292	2.1758e-17	9.88555e-16	3.45954	7.38925e-18	1.03986e-15				ENSG00000184009	TRIM56	-1.79284	2.15801e-13	1.27895e-12	-2.25484	7.33725e-16	3.10034e-14
ENSG00000101665	SMAD7	4.62234	9.27595e-18	5.98855e-16	3.73352	1.08364e-17	1.32279e-15				ENSG00000169871	SRSF2	-2.57576	4.65575e-15	5.71499e-14	-2.70157	8.28946e-16	3.29665e-14
ENSG00000196639	HRH1	4.10123	1.21496e-17	7.16663e-16	3.53926	1.08113e-17	1.32279e-15				ENSG00000161547	PDAP1	-1.995	1.46731e-15	2.2947e-14	-1.94695	1.32729e-15	4.80917e-14
ENSG00000067082	KLF6	3.20839	5.67812e-19	1.31329e-16	2.11153	1.31146e-17	1.52489e-15				ENSG00000106244	S100A10	-2.54972	2.51095e-17	1.09795e-15	-2.04402	1.6528e-15	5.63042e-14
ENSG00000177606	JUN	3.24952	3.28397e-18	3.03033e-16	2.5322	1.38559e-17	1.52489e-15				ENSG00000197747	PLP2	-4.18231	2.99236e-17	1.20641e-15	-3.50993	1.87705e-15	6.32085e-14
ENSG00000120071	KANSL1	3.01288	4.9283e-18	3.8674e-16	2.4066	1.35809e-17	1.52489e-15				ENSG00000102007	PRDX6	-3.49452	2.61595e-19	8.84293e-17	-2.3789	1.95334e-15	6.50701e-14
ENSG00000275867	KANSL1	3.01288	4.9283e-18	3.8674e-16	2.4066	1.35809e-17	1.52489e-15				ENSG00000117592	B3GNT3	-3.41196	5.21458e-17	1.87966e-15	-2.8933	1.99212e-15	6.53505e-14
ENSG00000278458	KANSL1	3.01288	4.9283e-18	3.8674e-16	2.4066	1.35809e-17	1.52489e-15				ENSG00000179913	RPL32	-3.10849	1.93946e-18	2.13074e-16	-2.2202	2.0551e-15	6.67963e-14
ENSG00000049759	NEDD4L	2.01163	1.54934e-17	8.35408e-16	1.86387	1.37735e-17	1.52489e-15				ENSG00000144713	VSIG1	-3.89576	1.76546e-18	2.04838e-16	-2.92528	2.10182e-15	6.76663e-14
ENSG00000113369	ARRDC3	5.11107	2.76854e-17	1.16424e-15	4.68133	1.388e-17	1.52489e-15				ENSG00000101842	SMAD6	-2.16724	1.47766e-13	9.25669e-13	-2.53156	2.24766e-15	7.106e-14
ENSG00000081041	CXCL2	4.08274	2.6199e-17	1.11778e-15	3.7632	1.50115e-17	1.60898e-15				ENSG00000137834	ICMT	-1.68241	4.33702e-13	2.30182e-12	-2.08485	2.3775e-15	7.40831e-14
ENSG00000227036	LINC00511	2.95856	3.34443e-18	3.03033e-16	2.22646	1.73896e-17	1.81949e-15				ENSG00000116237	EMP2	-3.99177	2.02863e-16	5.10877e-15	-3.57293	2.54326e-15	7.81564e-14
ENSG00000102804	TSC22D1	2.66401	2.25605e-18	2.30563e-16	1.969	1.76797e-17	1.82808e-15				ENSG00000213853	HSP90AA1	-2.27916	7.54112e-16	1.3554e-14	-2.10352	2.62225e-15	8.0024e-14
ENSG00000173575	CHD2	3.78999	6.99997e-18	4.90902e-16	2.8934	1.91299e-17	1.91617e-15				ENSG00000080824	QSOX1	-2.27451	2.09906e-17	9.70982e-16	-1.73262	2.63469e-15	8.01255e-14
ENSG00000184014	DENND5A	2.5192	2.38936e-17	1.05528e-15	2.32287	1.93396e-17	1.91617e-15				ENSG00000116260	CLDN2	-4.56183	1.01155e-19	4.93915e-17	-3.11196	2.66115e-15	8.06257e-14
ENSG00000133884	DPF2	2.37735	1.10864e-16	3.26976e-15	2.57352	1.94038e-17	1.91617e-15				ENSG00000165376	RRM2	-2.33443	1.20533e-13	7.85299e-13	-2.6803	2.66948e-15	8.06257e-14
ENSG00000056558	TRAF1	3.83949	3.0997e-16	7.00047e-15	5.37548	1.91331e-17	1.91617e-15				ENSG00000171848	RPLP2	-3.88596	5.23839e-18	4.0035e-16	-2.93164	2.70085e-15	8.10164e-14
ENSG00000101577	LPIN2	3.21999	2.90706e-17	1.1803e-15	2.96439	2.00406e-17	1.95707e-15				ENSG00000177600	TPM4	-2.07211	2.26696e-15	3.17772e-14	-1.99808	2.70069e-15	8.10164e-14
ENSG00000112715	VEGFA	2.17601	4.68036e-17	1.74304e-15	2.16824	2.15054e-17	2.07704e-15				ENSG00000167460	ASF1B	-3.99157	1.95294e-17	9.13e-16	-3.2578	2.80186e-15	8.29142e-14
ENSG00000169896	ITGAM	3.45958	3.10636e-16	7.00047e-15	4.44866	2.25729e-17	2.15644e-15				ENSG00000105011	ASF1B	-3.99157	1.95294e-17	9.13e-16	-3.2578	2.80186e-15	8.29142e-14
ENSG00000103534	TMC5	2.17714	2.30522e-16	5.62793e-15	2.47171	2.44787e-17	2.31337e-15				ENSG00000288210	RPS5	-3.79115	9.60076e-20	4.93915e-17	-2.24636	2.81933e-15	8.31514e-14
ENSG00000006432	MAP3K9	2.5888	7.03762e-18	4.90902e-16	2.0567	2.61974e-17	2.44946e-15				ENSG00000083845	CDC45	-2.27307	7.75642e-14	5.37628e-13	-2.5463	3.0635e-15	8.94522e-14
ENSG00000107554	DNMBP	2.67395	1.27506e-17	7.47099e-16	2.20343	3.0626e-17	2.83339e-15				ENSG00000093009	PGK1	-2.98644	4.1704e-19	1.09113e-16	-1.82169	3.46825e-15	1.00271e-13
ENSG00000126822	PLEKHG3	1.93819	4.58341e-16	9.3249e-15	2.27227	3.2485e-17	2.94341e-15				ENSG00000102144	MGST1	-2.1042	1.35517e-16	3.85455e-15	-1.76096	3.5191e-15	1.00693e-13
ENSG00000100867	DHRS2	5.09294	1.29857e-16	3.72979e-15	5.33887	3.51399e-17	3.15147e-15				ENSG00000008394	ARPIN	-2.67601	1.62811e-13	1.00207e-12	-3.04971	3.66947e-15	1.03038e-13
ENSG00000172006	ZNF554	5.444	6.76653e-17	2.22738e-15	4.75557	3.96821e-17	3.52289e-15				ENSG00000242498	KRT18	-3.59314	3.49269e-19	1.09113e-16	-2.11283	4.21657e-15	1.14954e-13
ENSG00000012983	MAP4K5	3.48837	1.0642e-17	6.68009e-16	2.54213	5.24113e-17	4.60643e-15				ENSG00000111057	XRCC6	-2.55025	4.89802e-18	3.8674e-16	-1.76891	4.20396e-15	1.14954e-13
ENSG00000196428	TSC22D2	3.20322	1.10093e-17	6.76649e-16	2.3784	5.48148e-17	4.76997e-15				ENSG00000196419	DAG1	-1.5776	5.97539e-14	4.32957e-13	-1.77252	4.27886e-15	1.15084e-13
ENSG00000144655	CSRNP1	3.04167	1.94679e-16	5.01048e-15	3.12943	5.5572e-17	4.78845e-15				ENSG00000173402	GINS2	-2.12008	9.19945e-14	6.23232e-13	-2.36183	4.28176e-15	1.15084e-13
ENSG00000110944	IL23A	3.88187	3.76877e-16	8.1105e-15	4.45608	5.76204e-17	4.91675e-15				ENSG00000131153	CYBA	-5.61427	3.48619e-20	2.04268e-17	-3.57363	4.61565e-15	1.21823e-13
ENSG00000113645	WWC1	1.98748	2.55321e-17	1.10486e-15	1.74901	6.09475e-17	5.15065e-15				ENSG00000051523	PEBP1	-2.00949	3.21901e-14	2.68934e-13	-2.13253	4.68242e-15	1.23215e-13
ENSG00000163513	TGFBR2	2.16008	8.47562e-18	5.68643e-16	1.70318	6.2544e-17	5.21577e-15				ENSG00000089220	KRT19	-4.07338	3.06602e-18	2.86673e-16	-2.57132	4.70071e-15	1.23327e-13
ENSG00000118689	FOXO3	2.59652	1.07927e-17	6.68009e-16	1.9777	6.31479e-17	5.21577e-15				ENSG00000171345	NCL	-1.99719	7.61192e-15	8.30039e-14	-2.00927	4.72346e-15	1.23555e-13
ENSG00000175197	DDIT3	5.13688	1.27926e-16	3.71069e-15	4.59428	7.11325e-17	5.74615e-15				ENSG00000115053	RPL7A	-2.846	1.34717e-17	7.68849e-16	-2.0988	5.02283e-15	1.29081e-13
ENSG00000171992	SYNPO	2.72892	2.77276e-15	3.71213e-14	3.85318	7.1263e-17	5.74615e-15				ENSG00000148303	RPL7A	-2.846	1.34717e-17	7.68849e-16	-2.0988	5.02283e-15	1.29081e-13
ENSG00000130803	ZNF317	2.79196	3.74547e-17	1.44381e-15	2.3097	8.11603e-17	6.48471e-15				ENSG00000280858	RPS19	-3.00131	5.33491e-18	4.03791e-16	-2.11314	5.21619e-15	1.32647e-13
ENSG00000055483	USP36	2.6242	6.09465e-18	4.44161e-16	1.84906	8.42768e-17	6.49745e-15				ENSG00000105372	HPDL	-3.76809	1.9825e-14	1.828e-13	-3.87905	5.22197e-15	1.32647e-13
ENSG00000095015	MAP3K1	3.24781	1.20595e-17	7.16157e-16	2.32504	8.38777e-17	6.49745e-15				ENSG00000186603	PAICS	-2.41418	5.73543e-14	4.19025e-13	-2.60953	5.19441e-15	1.32647e-13
ENSG00000048052	HDAC9	4.00947	2.14968e-17	9.88555e-16	2.92137	8.3911e-17	6.49745e-15				ENSG00000128050	HNRNPAB	-1.76667	2.21069e-14	1.98465e-13	-1.82999	5.58114e-15	1.39198e-13
ENSG00000157450	RNF111	2.43924	4.7365e-17	1.7565e-15	2.08287	8.74416e-17	6.68282e-15				ENSG00000197451	HMGB3	-1.68218	1.83168e-13	1.10964e-12	-1.92124	5.64137e-15	1.40062e-13
ENSG00000134107	BHLHE40	1.5539	2.4958e-15	3.40569e-14	1.90377	9.27228e-17	6.90627e-15				ENSG00000029993	GUCD1	-2.37881	1.81548e-15	2.6542e-14	-2.20044	5.79181e-15	1.43392e-13
ENSG00000143398	PIP5K1A	2.03921	2.93644e-16	6.73848e-15	2.07219	9.49229e-17	7.01074e-15				ENSG00000138867	SOD1	-3.20197	6.82364e-17	2.2378e-15	-2.60778	6.07285e-15	1.49037e-13
ENSG00000187775	DNAH17	4.72487	3.2789e-16	7.29576e-15	4.77543	1.04835e-16	7.61483e-15				ENSG00000142168	EEF2K	-3.1582	7.31689e-16	1.32321e-14	-2.83673	6.13126e-15	1.49037e-13
ENSG00000086544	ITPKC	1.78051	6.30867e-15	7.16368e-14	2.39691	1.04258e-16	7.61483e-15				ENSG00000103319	EEF2K	-3.1582	7.31689e-16	1.32321e-14	-2.83673	6.13126e-15	1.49037e-13
ENSG00000188994	ZNF292	4.34615	1.47348e-16	4.09823e-15	3.821	1.09163e-16	7.77386e-15				ENSG00000284161	SPTAN1	-2.2382	5.18639e-17	1.87966e-15	-1.72765	6.36096e-15	1.51571e-13
ENSG00000013441	CLK1	3.21496	4.39733e-16	9.00888e-15	3.36929	1.09678e-16	7.77386e-15				ENSG00000197694	FXYD3	-3.75714	3.96052e-17	1.50689e-15	-3.03403	6.41335e-15	1.52343e-13
ENSG00000101216	GMEB2	1.72018	1.72237e-15	2.54449e-14	2.00928	1.16471e-16	8.18932e-15				ENSG00000089356	ATP1B3	-2.3422	1.61562e-15	2.4567e-14	-2.14148	6.6082e-15	1.55293e-13
ENSG00000125945	ZNF436	3.92571	9.4742e-17	2.89128e-15	3.21471	1.33024e-16	8.99344e-15				ENSG00000069849	ODAM	-1.77684	1.35848e-13	8.68342e-13	-1.97954	6.97477e-15	1.62603e-13
ENSG00000283009	ZNF436	3.92571	9.4742e-17	2.89128e-15	3.21471	1.33024e-16	8.99344e-15				ENSG00000109205	LCN2	-5.43507	4.22101e-19	1.09113e-16	-3.8331	7.34367e-15	1.68521e-13
ENSG00000251369	ZNF550	3.96525	4.32653e-17	1.62504e-15	2.93922	1.34636e-16	9.03294e-15				ENSG00000148346	MAVS	-1.85888	2.03209e-13	1.21085e-12	-2.10412	7.3079e-15	1.68521e-13
ENSG00000075391	RASAL2	3.26535	1.07673e-17	6.68009e-16	2.16317	1.61083e-16	1.041e-14				ENSG00000088888	C1QBP	-2.28157	8.04284e-16	1.42517e-14	-2.00977	7.45954e-15	1.70734e-13
ENSG00000170322	NFRKB	2.47452	1.053e-16	3.15864e-15	2.14757	1.60929e-16	1.041e-14				ENSG00000108561	SLBP	-2.04129	3.56734e-13	1.94862e-12	-2.35586	7.67094e-15	1.74383e-13
ENSG00000143379	SETDB1	2.35448	3.81076e-16	8.1105e-15	2.32327	1.60559e-16	1.041e-14				ENSG00000163950	CFL1	-3.69852	4.07585e-18	3.5468e-16	-2.53215	8.15252e-15	1.84197e-13
ENSG00000038382	TRIO	2.46857	1.68817e-17	8.80356e-16	1.81426	1.68557e-16	1.07351e-14				ENSG00000172757	FBL	-2.95486	1.27116e-18	1.59603e-16	-1.95	8.50248e-15	1.8776e-13
ENSG00000124224	PPP4R1L	3.17574	2.99831e-16	6.85565e-15	2.94523	1.96269e-16	1.2063e-14				ENSG00000105202	FBL	-2.95486	1.27116e-18	1.59603e-16	-1.95	8.50248e-15	1.8776e-13
ENSG00000148339	SLC25A25	3.20462	1.95204e-16	5.01048e-15	2.81563	2.02676e-16	1.2285e-14				ENSG00000280548	CALB2	-3.8556	2.68596e-17	1.13495e-15	-3.03811	8.4585e-15	1.8776e-13
ENSG00000181026	AEN	2.0724	9.55064e-16	1.62047e-14	2.19358	2.0263e-16	1.2285e-14				ENSG00000172137	CALB2	-3.8556	2.68596e-17	1.13495e-15	-3.03811	8.4585e-15	1.8776e-13
ENSG00000172071	EIF2AK3	3.53904	2.25228e-16	5.514e-15	3.08266	2.24176e-16	1.33127e-14				ENSG00000282830	SFN	-3.65647	6.47474e-18	4.58923e-16	-2.68824	9.36577e-15	2.03752e-13
ENSG00000135749	PCNX2	3.1294	5.31703e-17	1.87966e-15	2.34711	2.52125e-16	1.45784e-14				ENSG00000175793	CLDN23	-1.59024	3.29357e-13	1.82172e-12	-1.82672	9.45702e-15	2.04221e-13
ENSG00000182831	C16orf72	3.27246	1.33538e-16	3.81061e-15	2.6804	2.5167e-16	1.45784e-14				ENSG00000253958	CLDN23	-1.59024	3.29357e-13	1.82172e-12	-1.82672	9.45702e-15	2.04221e-13
ENSG00000145016	RUBCN	2.64242	1.46825e-16	4.09665e-15	2.25287	2.50206e-16	1.45784e-14				ENSG00000285098	KDELR2	-1.76378	1.87635e-15	2.72133e-14	-1.58266	9.54222e-15	2.05555e-13
ENSG00000107249	GLIS3	2.77006	4.68089e-18	3.8674e-16	1.70021	2.73858e-16	1.55286e-14				ENSG00000136240	NFATC2IP	-1.63482	4.82795e-13	2.52878e-12	-1.90678	9.72126e-15	2.089e-13
ENSG00000008300	CELSR3	3.33205	1.82063e-16	4.73417e-15	2.78751	2.78794e-16	1.56774e-14				ENSG00000176953	TFPI2	-2.64363	7.82568e-16	1.39231e-14	-2.31236	9.77282e-15	2.09496e-13
ENSG00000112182	BACH2	4.03251	8.93919e-16	1.54964e-14	4.08308	2.81834e-16	1.56774e-14				ENSG00000105825	CCNF	-3.01483	1.08979e-16	3.22497e-15	-2.44076	1.02806e-14	2.19312e-13
ENSG00000122515	ZMIZ2	1.77635	8.8261e-16	1.54162e-14	1.84149	2.87719e-16	1.5882e-14				ENSG00000162063	COTL1	-2.8011	1.51375e-18	1.79862e-16	-1.78496	1.04947e-14	2.23237e-13
ENSG00000138685	FGF2	3.44121	2.88532e-17	1.1803e-15	2.32662	3.0231e-16	1.63848e-14				ENSG00000103187	CD74	-4.29845	6.31216e-18	4.54734e-16	-3.21934	1.05154e-14	2.23237e-13
ENSG00000121741	ZMYM2	2.49008	3.1693e-16	7.12404e-15	2.25485	3.09598e-16	1.63848e-14				ENSG00000019582	ATOX1	-3.61541	1.46344e-17	8.19248e-16	-2.72963	1.16318e-14	2.42832e-13
ENSG00000104221	BRF2	2.519	1.65388e-15	2.50189e-14	2.71955	3.03065e-16	1.63848e-14				ENSG00000177556	AP2S1	-3.71962	1.36234e-18	1.663e-16	-2.54691	1.24522e-14	2.56305e-13
ENSG00000236699	ARHGEF38	3.74857	1.67003e-15	2.52198e-14	4.14797	3.09664e-16	1.63848e-14				ENSG00000042753	PTDSS1	-2.12269	9.05638e-14	6.14645e-13	-2.25789	1.23887e-14	2.56305e-13
ENSG00000173110	HSPA6	3.16482	1.99022e-14	1.83163e-13	5.4116	3.12373e-16	1.63848e-14				ENSG00000156471	GM2A	-3.58449	4.72591e-16	9.54852e-15	-3.08607	1.36465e-14	2.7446e-13
ENSG00000135870	RC3H1	3.05115	5.32438e-17	1.87966e-15	2.24026	3.28844e-16	1.70012e-14				ENSG00000196743	AHSA1	-2.22685	7.99405e-17	2.54564e-15	-1.70786	1.43097e-14	2.86487e-13
ENSG00000197024	ZNF398	2.96337	2.49753e-17	1.09754e-15	2.02622	3.52159e-16	1.80342e-14				ENSG00000100591	GSTK1	-2.80557	7.73394e-16	1.38127e-14	-2.41584	1.47822e-14	2.94605e-13
ENSG00000228742	LINC02577	4.62463	2.63708e-16	6.19713e-15	3.65334	3.57032e-16	1.80342e-14				ENSG00000197448	RPL4	-2.12314	6.25491e-17	2.07163e-15	-1.53108	1.48168e-14	2.94626e-13
ENSG00000132823	OSER1	1.9254	6.01532e-16	1.13941e-14	1.8509	3.55671e-16	1.80342e-14				ENSG00000174444	KDELR1	-3.91949	8.54242e-19	1.47276e-16	-2.62502	1.48785e-14	2.95185e-13
ENSG00000134954	ETS1	2.13344	5.37985e-16	1.06255e-14	2.02132	3.61436e-16	1.81523e-14				ENSG00000105438	RPS14	-2.38089	6.26982e-17	2.07163e-15	-1.75384	1.71346e-14	3.28813e-13
ENSG00000075426	FOSL2	2.2191	6.78522e-16	1.25022e-14	2.12587	3.99193e-16	1.99347e-14				ENSG00000164587	DHCR24	-2.71355	1.61996e-17	8.60243e-16	-1.83336	1.80314e-14	3.41547e-13
ENSG00000101782	RIOK3	2.42257	2.19685e-16	5.42363e-15	2.06793	4.08511e-16	2.02848e-14				ENSG00000116133	GAPDH	-3.44963	3.98646e-18	3.53818e-16	-2.06781	1.85097e-14	3.4761e-13
ENSG00000143507	DUSP10	3.29777	2.21475e-16	5.4525e-15	2.69217	4.22285e-16	2.06193e-14				ENSG00000111640	PSMB2	-2.6084	1.20168e-16	3.4972e-15	-2.03305	1.90188e-14	3.53396e-13
ENSG00000083799	CYLD	3.15402	5.58656e-16	1.09176e-14	2.88072	4.20227e-16	2.06193e-14				ENSG00000126067	TOR4A	-3.03671	2.90136e-17	1.1803e-15	-2.25682	1.96859e-14	3.62725e-13
ENSG00000124766	SOX4	1.95507	5.58986e-16	1.09176e-14	1.8235	4.62969e-16	2.21542e-14				ENSG00000198113	ERAP2	-1.80593	6.5585e-13	3.30331e-12	-2.0638	1.9654e-14	3.62725e-13
ENSG00000049769	PPP1R3F	2.89483	1.01882e-15	1.6927e-14	2.81551	4.63803e-16	2.21542e-14				ENSG00000164308	CHCHD2	-3.28539	4.17548e-19	1.09113e-16	-1.91249	2.24981e-14	4.06028e-13
ENSG00000148840	PPRC1	1.96769	2.196e-16	5.42363e-15	1.69124	4.68776e-16	2.22707e-14				ENSG00000106153	COA3	-3.2227	1.81798e-15	2.6542e-14	-2.84916	2.28861e-14	4.11341e-13
ENSG00000100425	BRD1	2.62161	5.95939e-17	1.99861e-15	1.91126	5.41909e-16	2.56067e-14				ENSG00000183978	GINS4	-3.24319	5.85533e-14	4.26014e-13	-3.28477	2.4257e-14	4.2639e-13
ENSG00000272645	GTF2IP20	3.63055	8.84033e-16	1.54162e-14	3.33032	5.71075e-16	2.61416e-14				ENSG00000147536	DSTN	-2.62239	1.72984e-14	1.64008e-13	-2.51829	2.48132e-14	4.35295e-13
ENSG00000012124	CD22	4.91151	1.12249e-15	1.82015e-14	4.49008	5.80778e-16	2.6448e-14				ENSG00000125868	RSU1	-2.24466	6.65387e-15	7.47837e-14	-2.05804	2.49473e-14	4.35909e-13
ENSG00000147883	CDKN2B	2.64775	1.86856e-15	2.71451e-14	2.6938	5.87515e-16	2.64803e-14				ENSG00000148484	KIF20A	-2.75075	4.76426e-16	9.60392e-15	-2.26497	2.51071e-14	4.36963e-13
ENSG00000180357	ZNF609	1.88048	1.0871e-16	3.22497e-15	1.50537	5.92861e-16	2.6585e-14				ENSG00000112984	S100A11	-2.65022	7.4848e-17	2.40087e-15	-1.92684	2.61763e-14	4.51106e-13
ENSG00000131480	AOC2	3.75734	1.23804e-15	1.97121e-14	3.55398	6.26035e-16	2.79301e-14				ENSG00000163191	ARPC5	-1.90036	1.90031e-13	1.14457e-12	-2.02299	2.64068e-14	4.54186e-13
ENSG00000128908	INO80	2.51544	8.23371e-17	2.5845e-15	1.87488	6.39662e-16	2.82879e-14				ENSG00000162704	RPL19	-2.4615	1.03097e-16	3.10315e-15	-1.73876	3.05605e-14	5.11612e-13
ENSG00000110851	PRDM4	3.49486	2.61081e-16	6.17803e-15	2.72473	6.80667e-16	2.96157e-14				ENSG00000108298	SELENOW	-3.10173	1.95114e-17	9.13e-16	-2.22126	3.08805e-14	5.15006e-13
ENSG00000136826	KLF4	3.25789	6.14729e-16	1.15446e-14	2.83365	6.80628e-16	2.96157e-14				ENSG00000178980	DHFR	-2.10582	1.88284e-11	6.17242e-11	-2.72473	3.08258e-14	5.15006e-13
ENSG00000229320	KRT8P12	2.69636	9.52982e-16	1.62007e-14	2.50564	6.84714e-16	2.96451e-14				ENSG00000228716	UBE2T	-2.72719	5.97644e-15	6.82168e-14	-2.48012	3.13727e-14	5.21238e-13
ENSG00000132003	ZSWIM4	1.78259	1.64059e-13	1.00692e-12	2.7953	7.04964e-16	3.0224e-14				ENSG00000077152	INCENP	-2.20791	8.54291e-15	9.15824e-14	-2.01813	3.34577e-14	5.47597e-13
ENSG00000288360	ZSWIM4	1.78259	1.64059e-13	1.00692e-12	2.7953	7.04964e-16	3.0224e-14				ENSG00000149503	RPL24	-2.22108	2.56448e-17	1.10486e-15	-1.54041	3.43153e-14	5.58513e-13
ENSG00000140853	NLRC5	3.33584	3.06061e-15	4.05115e-14	3.52011	7.33688e-16	3.10034e-14				ENSG00000114391	GSTO1	-3.64602	2.51433e-16	6.04022e-15	-2.94922	3.58886e-14	5.79825e-13
ENSG00000131471	AOC3	5.06062	8.56021e-16	1.50247e-14	4.18465	7.43815e-16	3.12794e-14				ENSG00000148834	GSTP1	-4.08114	1.51294e-19	6.56781e-17	-2.37809	3.66957e-14	5.90693e-13
ENSG00000137397	TRIM31	2.01397	3.4055e-14	2.8005e-13	2.67244	7.76328e-16	3.14431e-14				ENSG00000084207	RACK1	-2.79545	1.3345e-17	7.68849e-16	-1.7716	3.83592e-14	6.14097e-13
ENSG00000204616	TRIM31	2.01397	3.4055e-14	2.8005e-13	2.67244	7.76328e-16	3.14431e-14				ENSG00000204628	SKI	-1.75825	8.3733e-13	4.07491e-12	-1.96877	3.93593e-14	6.26682e-13
ENSG00000223531	TRIM31	2.01397	3.4055e-14	2.8005e-13	2.67244	7.76328e-16	3.14431e-14				ENSG00000157933	CD9	-1.7229	1.76081e-14	1.66049e-13	-1.60638	3.95734e-14	6.28752e-13
ENSG00000224168	TRIM31	2.01397	3.4055e-14	2.8005e-13	2.67244	7.76328e-16	3.14431e-14				ENSG00000010278	MYORG	-3.35761	5.81631e-16	1.11129e-14	-2.7718	4.15526e-14	6.5449e-13
ENSG00000224542	TRIM31	2.01397	3.4055e-14	2.8005e-13	2.67244	7.76328e-16	3.14431e-14				ENSG00000164976	CLDN7	-2.80017	8.11692e-17	2.56617e-15	-2.07826	4.38635e-14	6.8354e-13
ENSG00000225130	TRIM31	2.01397	3.4055e-14	2.8005e-13	2.67244	7.76328e-16	3.14431e-14				ENSG00000181885	CLDN7	-2.80017	8.11692e-17	2.56617e-15	-2.07826	4.38635e-14	6.8354e-13
ENSG00000226402	TRIM31	2.01397	3.4055e-14	2.8005e-13	2.67244	7.76328e-16	3.14431e-14				ENSG00000288292	TSKU	-1.63769	9.74531e-12	3.44952e-11	-2.05016	4.51412e-14	6.96046e-13
ENSG00000233573	TRIM31	2.01397	3.4055e-14	2.8005e-13	2.67244	7.76328e-16	3.14431e-14				ENSG00000182704	CD63	-2.31948	3.86944e-17	1.47863e-15	-1.6189	4.66176e-14	7.1256e-13
ENSG00000126012	KDM5C	1.67152	1.53742e-14	1.47515e-13	2.00782	7.90777e-16	3.18814e-14				ENSG00000135404	COLGALT1	-2.46112	4.50037e-17	1.68314e-15	-1.75078	4.66117e-14	7.1256e-13
ENSG00000205847	OR7E91P	4.69444	3.09014e-15	4.08409e-14	4.95151	8.15318e-16	3.27207e-14				ENSG00000130309	TGM2	-4.04495	4.43517e-19	1.09874e-16	-2.30387	4.7749e-14	7.26066e-13
ENSG00000074755	ZZEF1	2.0863	4.37811e-16	8.99048e-15	1.80296	8.23116e-16	3.28835e-14				ENSG00000198959	AAMP	-2.33871	1.12621e-16	3.29153e-15	-1.72607	4.93228e-14	7.44843e-13
ENSG00000005108	THSD7A	5.1688	1.11361e-15	1.80915e-14	4.34792	8.48667e-16	3.34481e-14				ENSG00000127837	PGRMC1	-2.33653	1.46658e-14	1.41802e-13	-2.15212	5.04172e-14	7.56172e-13
ENSG00000008294	SPAG9	1.95388	3.83359e-16	8.1105e-15	1.67381	8.5319e-16	3.34763e-14				ENSG00000101856	SIVA1	-2.57202	1.01742e-16	3.07288e-15	-1.8931	5.76461e-14	8.5419e-13
ENSG00000185650	ZFP36L1	1.7362	1.51377e-15	2.35062e-14	1.68471	8.68158e-16	3.39122e-14				ENSG00000184990	EBP	-2.72385	2.26912e-17	1.01235e-15	-1.87145	6.3862e-14	9.35472e-13
ENSG00000107263	RAPGEF1	2.23418	6.69766e-16	1.24114e-14	1.98161	8.89451e-16	3.45902e-14				ENSG00000147155	NUDT21	-1.85551	3.42279e-14	2.80886e-13	-1.74658	6.48478e-14	9.48214e-13
ENSG00000169242	EFNA1	2.13742	6.61664e-15	7.4556e-14	2.36534	8.94343e-16	3.46272e-14				ENSG00000167005	CPT1A	-2.78248	9.79985e-16	1.64059e-14	-2.25346	7.52652e-14	1.06867e-12
ENSG00000172432	GTPBP2	1.80988	2.32921e-15	3.24428e-14	1.79619	9.87884e-16	3.79149e-14				ENSG00000110090	LIG1	-2.51452	3.09814e-15	4.08852e-14	-2.12373	7.83468e-14	1.10351e-12
ENSG00000171988	JMJD1C	3.67328	9.33273e-16	1.60206e-14	3.14767	1.02607e-15	3.92094e-14				ENSG00000105486	AKR1B10	-1.53351	3.71002e-10	9.52874e-10	-2.23622	7.86939e-14	1.10662e-12
ENSG00000153561	RMND5A	2.86189	3.85189e-16	8.1105e-15	2.30557	1.0463e-15	3.98092e-14				ENSG00000198074	XXYLT1	-1.93743	5.60554e-13	2.87104e-12	-2.0577	8.04403e-14	1.12578e-12
ENSG00000129566	TEP1	1.84317	1.75049e-14	1.65493e-13	2.17971	1.1141e-15	4.2206e-14				ENSG00000173950	LMF2	-2.23815	8.35701e-15	8.97919e-14	-1.96251	8.10976e-14	1.13138e-12
ENSG00000122641	INHBA	3.06377	5.28011e-15	6.28358e-14	3.27206	1.13336e-15	4.27514e-14				ENSG00000100258	ENDOD1	-2.70509	1.60973e-11	5.40823e-11	-3.2817	8.36072e-14	1.16086e-12
ENSG00000009413	REV3L	2.884	4.24333e-17	1.60063e-15	1.86503	1.18092e-15	4.43551e-14				ENSG00000149218	RAB11A	-1.71923	8.48652e-14	5.80451e-13	-1.66477	8.70459e-14	1.19913e-12
ENSG00000125772	GPCPD1	2.96694	3.81537e-15	4.91691e-14	3.00747	1.21703e-15	4.53242e-14				ENSG00000103769	COX5A	-2.45002	1.12659e-15	1.82015e-14	-1.96086	8.85472e-14	1.216e-12
ENSG00000156983	BRPF1	2.11788	4.94736e-16	9.85995e-15	1.78362	1.22949e-15	4.5548e-14				ENSG00000178741	EIF3H	-1.77559	9.01966e-15	9.51666e-14	-1.54185	8.9421e-14	1.22609e-12
ENSG00000198837	DENND4B	1.94311	2.19243e-15	3.118e-14	1.87553	1.24882e-15	4.59241e-14				ENSG00000147677	NMUR2	-2.77121	1.48167e-13	9.2752e-13	-2.75959	9.19493e-14	1.25376e-12
ENSG00000145860	RNF145	2.43418	2.0978e-16	5.2231e-15	1.89527	1.30149e-15	4.76615e-14				ENSG00000132911	NDUFB11	-3.98629	2.04091e-18	2.18208e-16	-2.57194	9.38025e-14	1.27227e-12
ENSG00000171681	ATF7IP	2.00984	5.62243e-16	1.09569e-14	1.70918	1.31584e-15	4.79871e-14				ENSG00000147123	ZBTB42	-3.18176	7.94751e-13	3.90227e-12	-3.3829	9.49051e-14	1.28421e-12
ENSG00000131018	SYNE1	3.98923	9.18199e-16	1.58547e-14	3.24136	1.32965e-15	4.80917e-14				ENSG00000179627	G6PD	-3.36552	4.07561e-19	1.09113e-16	-1.88295	9.53445e-14	1.28722e-12
ENSG00000168137	SETD5	1.96556	2.61489e-16	6.17803e-15	1.56865	1.33936e-15	4.82443e-14				ENSG00000160211	PSAT1	-2.98536	1.60388e-15	2.44744e-14	-2.45599	9.5608e-14	1.2888e-12
ENSG00000146232	NFKBIE	2.62899	3.48987e-14	2.85183e-13	3.46456	1.35993e-15	4.87852e-14				ENSG00000135069	HS6ST1	-2.67704	9.50387e-15	9.89686e-14	-2.36	9.84758e-14	1.31419e-12
ENSG00000204859	ZBTB48	2.75235	9.40233e-16	1.60955e-14	2.36642	1.40314e-15	5.00433e-14				ENSG00000136720	EIF4EBP1	-3.45852	5.06807e-18	3.94188e-16	-2.14637	9.93273e-14	1.32271e-12
ENSG00000136527	TRA2B	2.21258	3.38511e-16	7.51305e-15	1.81319	1.45654e-15	5.12336e-14				ENSG00000187840	IDH1	-2.65644	1.10068e-14	1.11837e-13	-2.35315	1.01307e-13	1.345e-12
ENSG00000159579	RSPRY1	3.01196	6.3928e-16	1.19292e-14	2.44873	1.45732e-15	5.12336e-14				ENSG00000138413	UBE2C	-3.09653	1.36696e-17	7.75111e-16	-2.06236	1.06325e-13	1.4036e-12
ENSG00000107372	ZFAND5	2.23701	1.40763e-16	3.97803e-15	1.65363	1.4788e-15	5.16237e-14				ENSG00000175063	DESI1	-3.04408	8.71456e-17	2.70644e-15	-2.19697	1.07897e-13	1.4175e-12
ENSG00000092148	HECTD1	2.40952	3.42115e-16	7.55489e-15	1.9048	1.48017e-15	5.16237e-14				ENSG00000100418	PTTG1	-3.54074	4.68208e-19	1.11218e-16	-2.08646	1.09243e-13	1.42878e-12
ENSG00000116698	SMG7	1.64898	2.25886e-15	3.1765e-14	1.57825	1.49685e-15	5.19992e-14				ENSG00000164611	GSDMD	-2.84678	3.72239e-17	1.44124e-15	-1.95755	1.10953e-13	1.4447e-12
ENSG00000161010	MRNIP	3.2905	4.71427e-16	9.54695e-15	2.53218	1.54971e-15	5.32492e-14				ENSG00000104518	GSDMD	-2.84678	3.72239e-17	1.44124e-15	-1.95755	1.10953e-13	1.4447e-12
ENSG00000283918	MRNIP	3.2905	4.71427e-16	9.54695e-15	2.53218	1.54971e-15	5.32492e-14				ENSG00000278718	CD81	-3.11082	8.39512e-18	5.68643e-16	-2.02254	1.11254e-13	1.44646e-12
ENSG00000156463	SH3RF2	1.65262	1.10416e-14	1.11932e-13	1.80562	1.55101e-15	5.32492e-14				ENSG00000110651	S100A6	-2.92816	2.18204e-17	9.88555e-16	-1.92282	1.1332e-13	1.46785e-12
ENSG00000116285	ERRFI1	2.40194	5.94697e-16	1.1289e-14	1.97315	1.6861e-15	5.72168e-14				ENSG00000197956	HR	-2.15448	2.0574e-12	8.92521e-12	-2.38907	1.134e-13	1.46785e-12
ENSG00000142867	BCL10	2.1614	3.41497e-15	4.45314e-14	2.09961	1.74005e-15	5.88203e-14				ENSG00000168453	LIPG	-1.85118	2.69514e-15	3.62195e-14	-1.50077	1.14004e-13	1.46919e-12
ENSG00000113319	RASGRF2	2.33774	4.37258e-16	8.99048e-15	1.84879	1.95454e-15	6.50701e-14				ENSG00000101670	HNF1B	-1.64055	8.25811e-13	4.03001e-12	-1.74928	1.13955e-13	1.46919e-12
ENSG00000005483	KMT2E	2.77127	1.99762e-16	5.04514e-15	1.98197	1.99087e-15	6.53505e-14				ENSG00000275410	HNF1B	-1.64055	8.25811e-13	4.03001e-12	-1.74928	1.13955e-13	1.46919e-12
ENSG00000184371	CSF1	3.63449	7.5118e-15	8.22182e-14	3.79027	1.99271e-15	6.53505e-14				ENSG00000276194	SPC25	-2.51564	4.64214e-13	2.44018e-12	-2.59722	1.22813e-13	1.56663e-12
ENSG00000168916	ZNF608	4.51918	1.5553e-15	2.38561e-14	3.61808	2.00514e-15	6.55136e-14				ENSG00000152253	SPC25	-2.51564	4.64214e-13	2.44018e-12	-2.59722	1.22813e-13	1.56663e-12
ENSG00000116584	ARHGEF2	1.56188	1.35556e-13	8.67107e-13	2.09343	2.0596e-15	6.67963e-14				ENSG00000277909	SKP2	-2.09221	2.71633e-12	1.12719e-11	-2.33839	1.23303e-13	1.57059e-12
ENSG00000175556	LONRF3	3.8444	8.90044e-16	1.54899e-14	2.96383	2.10078e-15	6.76663e-14				ENSG00000145604	COX4I1	-2.36027	1.82459e-17	9.00787e-16	-1.51925	1.24494e-13	1.58347e-12
ENSG00000240476	LINC00973	4.60347	2.56841e-15	3.48361e-14	3.92342	2.14228e-15	6.84672e-14				ENSG00000131143	BCL2L1	-2.44321	1.06649e-16	3.18824e-15	-1.70378	1.25954e-13	1.59742e-12
ENSG00000166833	NAV2	1.93155	4.21341e-14	3.30935e-13	2.342	2.15965e-15	6.87722e-14				ENSG00000171552	DPYSL2	-2.9043	1.00054e-15	1.66702e-14	-2.30111	1.33618e-13	1.67838e-12
ENSG00000169429	CXCL8	2.28512	2.76873e-13	1.57708e-12	3.48857	2.21619e-15	7.0318e-14				ENSG00000092964	RPL18	-3.31306	1.01549e-18	1.47276e-16	-1.81892	1.34349e-13	1.68445e-12
ENSG00000083896	YTHDC1	2.74329	1.04067e-15	1.71604e-14	2.26159	2.37416e-15	7.40831e-14				ENSG00000063177	ZFYVE21	-1.97962	2.49384e-11	7.92569e-11	-2.44241	1.36268e-13	1.70606e-12
ENSG00000275272	YTHDC1	2.74329	1.04067e-15	1.71604e-14	2.26159	2.37416e-15	7.40831e-14				ENSG00000100711	UBA52	-3.13256	1.34652e-17	7.68849e-16	-2.05465	1.3738e-13	1.71511e-12
ENSG00000198752	CDC42BPB	1.59948	2.96999e-15	3.94906e-14	1.50815	2.38543e-15	7.40831e-14				ENSG00000221983	ANXA2	-1.77452	6.14858e-14	4.4295e-13	-1.67834	1.39223e-13	1.73319e-12
ENSG00000249859	PVT1	2.78117	1.38482e-15	2.18514e-14	2.34821	2.44073e-15	7.52687e-14				ENSG00000182718	LRRC45	-3.28731	1.26198e-14	1.24904e-13	-2.91932	1.41278e-13	1.75381e-12
ENSG00000198718	TOGARAM1	4.43181	1.19771e-15	1.92093e-14	3.32367	2.56929e-15	7.8681e-14				ENSG00000169683	ANP32B	-2.18439	3.41147e-14	2.80219e-13	-1.98387	1.5118e-13	1.84288e-12
ENSG00000148143	ZNF462	2.98254	1.16069e-15	1.86837e-14	2.41678	2.76747e-15	8.27323e-14				ENSG00000136938	JUP	-2.8387	9.26085e-17	2.85592e-15	-1.87202	1.59966e-13	1.9339e-12
ENSG00000186918	ZNF395	2.01147	1.20427e-14	1.20004e-13	2.11002	2.79185e-15	8.29142e-14				ENSG00000173801	PAQR4	-3.12767	4.07693e-14	3.23103e-13	-2.88717	1.67219e-13	2.00503e-12
ENSG00000138829	FBN2	9.3179	4.36304e-15	5.40856e-14	6.23166	2.92998e-15	8.61258e-14				ENSG00000162073	CALM3	-2.11585	2.77491e-15	3.71213e-14	-1.69596	1.68027e-13	2.01195e-12
ENSG00000182158	CREB3L2	1.62808	2.90571e-14	2.46271e-13	1.83089	3.0179e-15	8.84144e-14				ENSG00000160014	GATD1	-3.21085	8.98578e-15	9.50373e-14	-2.78686	1.69428e-13	2.01775e-12
ENSG00000072422	RHOBTB1	2.89151	1.54192e-15	2.36922e-14	2.39466	3.11521e-15	9.06608e-14				ENSG00000177225	C6orf132	-1.72406	2.4238e-14	2.12815e-13	-1.52077	1.69405e-13	2.01775e-12
ENSG00000141867	BRD4	1.66101	4.43131e-15	5.46238e-14	1.57204	3.32751e-15	9.65197e-14				ENSG00000188112	FUS	-2.14505	3.54514e-16	7.78956e-15	-1.55935	1.72895e-13	2.04519e-12
ENSG00000102034	ELF4	2.03897	1.52639e-15	2.35772e-14	1.73529	3.48368e-15	1.00387e-13				ENSG00000089280	GK5	-1.50038	1.23542e-10	3.41987e-10	-2.00028	1.82921e-13	2.14074e-12
ENSG00000180611	MB21D2	2.60357	8.10834e-16	1.43389e-14	2.03128	3.54014e-15	1.00693e-13				ENSG00000175066	IDH2	-3.19232	2.421e-18	2.41797e-16	-1.92372	1.83787e-13	2.14515e-12
ENSG00000110756	HPS5	2.57002	1.52334e-15	2.35716e-14	2.13259	3.52903e-15	1.00693e-13				ENSG00000182054	B2M	-1.91539	5.04387e-12	1.90376e-11	-2.16977	1.88964e-13	2.19104e-12
ENSG00000288445	HPS5	2.57002	1.52334e-15	2.35716e-14	2.13259	3.52903e-15	1.00693e-13				ENSG00000166710	B2M	-1.91539	5.04387e-12	1.90376e-11	-2.16977	1.88964e-13	2.19104e-12
ENSG00000068028	RASSF1	2.54474	6.95987e-16	1.27173e-14	1.9641	3.55873e-15	1.00874e-13				ENSG00000273686	NDUFB4	-3.43548	1.13354e-17	6.87117e-16	-2.25834	1.9017e-13	2.20211e-12
ENSG00000158480	SPATA2	1.87864	2.34753e-14	2.08409e-13	2.048	3.58093e-15	1.00874e-13				ENSG00000065518	BRK1	-2.75839	1.87817e-14	1.75796e-13	-2.43456	1.94955e-13	2.25159e-12
ENSG00000125347	IRF1	2.22378	8.56931e-14	5.85203e-13	2.81608	3.56965e-15	1.00874e-13				ENSG00000254999	SNRPD3	-1.96144	6.68629e-13	3.35613e-12	-2.01648	1.97969e-13	2.27742e-12
ENSG00000143669	LYST	2.97585	9.89935e-15	1.02601e-13	2.94734	3.8565e-15	1.07945e-13				ENSG00000100028	SLC29A1	-1.98383	6.30925e-14	4.51563e-13	-1.82341	2.03186e-13	2.32526e-12
ENSG00000078747	ITCH	2.35357	3.93654e-16	8.19863e-15	1.72781	4.04428e-15	1.11777e-13				ENSG00000112759	TMED3	-2.68148	5.68254e-17	1.93581e-15	-1.79245	2.15613e-13	2.4389e-12
ENSG00000151914	DST	2.76076	1.98497e-16	5.02765e-15	1.9259	4.2325e-15	1.14954e-13				ENSG00000166557	POLR2L	-3.65907	1.53303e-16	4.21056e-15	-2.68855	2.18217e-13	2.46518e-12
ENSG00000063978	RNF4	2.00797	3.51368e-15	4.56831e-14	1.8104	4.22453e-15	1.14954e-13				ENSG00000177700	NPC2	-2.8026	3.69983e-15	4.775e-14	-2.29373	2.23806e-13	2.51539e-12
ENSG00000165030	NFIL3	3.1765	7.12422e-15	7.89272e-14	2.98171	4.23769e-15	1.14954e-13				ENSG00000119655	HLA-C	-3.87423	1.13946e-18	1.47276e-16	-2.3038	2.42054e-13	2.64933e-12
ENSG00000186566	GPATCH8	2.1006	9.10587e-16	1.57542e-14	1.67451	4.25555e-15	1.15083e-13				ENSG00000204525	HLA-C	-3.87423	1.13946e-18	1.47276e-16	-2.3038	2.42054e-13	2.64933e-12
ENSG00000107290	SETX	3.12544	2.00262e-15	2.88542e-14	2.54272	4.29927e-15	1.15202e-13				ENSG00000206435	HLA-C	-3.87423	1.13946e-18	1.47276e-16	-2.3038	2.42054e-13	2.64933e-12
ENSG00000177311	ZBTB38	2.64952	1.9216e-15	2.77778e-14	2.19573	4.37315e-15	1.16472e-13				ENSG00000206452	HLA-C	-3.87423	1.13946e-18	1.47276e-16	-2.3038	2.42054e-13	2.64933e-12
ENSG00000132357	CARD6	2.8253	1.17146e-15	1.88226e-14	2.20117	4.53913e-15	1.20164e-13				ENSG00000225691	HLA-C	-3.87423	1.13946e-18	1.47276e-16	-2.3038	2.42054e-13	2.64933e-12
ENSG00000182872	RBM10	1.60165	7.44576e-14	5.21026e-13	1.87707	4.88789e-15	1.27477e-13				ENSG00000228299	HLA-C	-3.87423	1.13946e-18	1.47276e-16	-2.3038	2.42054e-13	2.64933e-12
ENSG00000023445	BIRC3	3.23877	1.48657e-14	1.43419e-13	3.27678	4.92029e-15	1.27942e-13				ENSG00000233841	HLA-C	-3.87423	1.13946e-18	1.47276e-16	-2.3038	2.42054e-13	2.64933e-12
ENSG00000069869	NEDD4	3.12505	4.30755e-15	5.34732e-14	2.71802	5.01003e-15	1.29081e-13				ENSG00000237022	PLCXD1	-2.97767	8.77306e-15	9.33492e-14	-2.5319	2.40085e-13	2.64933e-12
ENSG00000056097	ZFR	2.49775	5.73043e-16	1.09967e-14	1.83653	5.20905e-15	1.32647e-13				ENSG00000182378	TBC1D24	-3.32778	4.87282e-13	2.55076e-12	-3.34562	2.45192e-13	2.67369e-12
ENSG00000136152	COG3	3.19153	2.45574e-15	3.36716e-14	2.58442	5.28179e-15	1.3378e-13				ENSG00000162065	SPIN4	-2.2461	1.98539e-09	4.5932e-09	-2.59504	2.51017e-13	2.72369e-12
ENSG00000143514	TP53BP2	2.34673	7.68461e-16	1.37556e-14	1.78146	5.33227e-15	1.34671e-13				ENSG00000186767	ANXA2P2	-2.01395	1.54269e-13	9.58893e-13	-1.90993	2.5817e-13	2.7959e-12
ENSG00000179148	ALOXE3	8.34853	5.24048e-15	6.25795e-14	5.26229	5.49344e-15	1.37555e-13				ENSG00000231991	PRSS2	-4.01726	1.60263e-13	9.8898e-13	-3.87425	2.5941e-13	2.80093e-12
ENSG00000168769	TET2	3.61395	1.5054e-15	2.34176e-14	2.68466	5.59071e-15	1.39198e-13				ENSG00000275896	PRSS2	-4.01726	1.60263e-13	9.8898e-13	-3.87425	2.5941e-13	2.80093e-12
ENSG00000135365	PHF21A	2.88716	1.08973e-14	1.10981e-13	2.74973	6.03301e-15	1.48527e-13				ENSG00000282049	MRFAP1	-1.7251	4.25447e-14	3.33862e-13	-1.5308	2.6121e-13	2.81345e-12
ENSG00000153714	LURAP1L	2.03166	1.71286e-15	2.54296e-14	1.66304	6.13851e-15	1.49037e-13				ENSG00000179010	RPS24	-1.50796	2.11268e-09	4.86719e-09	-2.30339	2.71046e-13	2.89104e-12
ENSG00000197063	MAFG	2.23943	4.98048e-15	6.04605e-14	2.00006	6.11027e-15	1.49037e-13				ENSG00000138326	SERPINB2	-1.63464	1.20883e-13	7.86409e-13	-1.52076	2.75622e-13	2.93629e-12
ENSG00000106278	PTPRZ1	4.95862	7.08978e-15	7.86768e-14	4.11631	6.21417e-15	1.49634e-13				ENSG00000197632	ZDHHC12	-3.61808	2.74462e-16	6.41554e-15	-2.69027	2.81431e-13	2.99093e-12
ENSG00000148926	ADM	2.46808	9.20417e-14	6.23232e-13	2.98105	6.29796e-15	1.51237e-13				ENSG00000160446	LASP1	-2.65846	1.47529e-17	8.20653e-16	-1.57904	2.82367e-13	2.99725e-12
ENSG00000143322	ABL2	2.73025	5.06491e-16	1.00486e-14	1.91573	6.36359e-15	1.51571e-13				ENSG00000002834	MRPL30	-3.58908	2.34003e-15	3.24719e-14	-2.91101	2.90403e-13	3.06773e-12
ENSG00000179151	EDC3	1.61929	3.28912e-14	2.7401e-13	1.71777	6.60116e-15	1.55293e-13				ENSG00000185414	PTK7	-2.43709	5.56931e-14	4.07906e-13	-2.20464	2.92118e-13	3.08214e-12
ENSG00000242802	AP5Z1	1.91093	3.65235e-14	2.96404e-13	2.05203	6.60392e-15	1.55293e-13				ENSG00000112655	TUBA1B	-3.43597	1.52152e-17	8.35408e-16	-2.23221	2.9775e-13	3.1303e-12
ENSG00000119922	IFIT2	3.40562	9.55131e-15	9.9345e-14	3.10539	6.83257e-15	1.60137e-13				ENSG00000123416	GPX1	-3.52889	5.09813e-17	1.87966e-15	-2.42083	3.11109e-13	3.24357e-12
ENSG00000137502	RAB30	4.38362	8.87656e-15	9.42223e-14	3.81078	6.94786e-15	1.62406e-13				ENSG00000233276	RTL8A	-3.96672	9.77705e-16	1.63989e-14	-3.12647	3.169e-13	3.26892e-12
ENSG00000077092	RARB	3.76144	1.53493e-15	2.36261e-14	2.69913	7.05426e-15	1.64021e-13				ENSG00000203950	IGSF8	-3.82368	1.51159e-16	4.16468e-15	-2.78036	3.20273e-13	3.28841e-12
ENSG00000148396	SEC16A	1.52167	2.52062e-14	2.19127e-13	1.56795	7.10455e-15	1.64321e-13				ENSG00000162729	P2RY1	-1.87052	6.24673e-07	1.12736e-06	-2.51728	3.44803e-13	3.50343e-12
ENSG00000166987	MBD6	1.74296	7.70604e-14	5.34777e-13	1.9886	7.09557e-15	1.64321e-13				ENSG00000169860	FXYD5	-3.51431	1.96109e-16	5.01048e-15	-2.46198	3.51722e-13	3.54099e-12
ENSG00000135114	OASL	2.46229	1.03251e-12	4.88939e-12	4.13197	7.3384e-15	1.68521e-13				ENSG00000089327	LY6E	-3.49226	4.02569e-18	3.53818e-16	-2.08738	3.63626e-13	3.64414e-12
ENSG00000156976	EIF4A2	1.6724	5.63646e-15	6.56878e-14	1.54971	7.60621e-15	1.73639e-13				ENSG00000160932	LY6E	-3.49226	4.02569e-18	3.53818e-16	-2.08738	3.63626e-13	3.64414e-12
ENSG00000196083	IL1RAP	2.68926	4.83702e-16	9.70606e-15	1.85255	7.83504e-15	1.7748e-13				ENSG00000278032	ZFP36L2	-1.70321	4.56415e-11	1.36909e-10	-2.08366	3.6278e-13	3.64414e-12
ENSG00000113580	NR3C1	2.81537	7.22458e-16	1.31463e-14	1.98059	8.24324e-15	1.85769e-13				ENSG00000152518	OIP5-AS1	-1.84589	2.62755e-11	8.31301e-11	-2.1918	3.6558e-13	3.65955e-12
ENSG00000137776	SLTM	2.92821	3.85033e-16	8.1105e-15	1.92604	8.3127e-15	1.86378e-13				ENSG00000247556	ECHS1	-3.07175	1.74589e-16	4.56686e-15	-2.16026	3.87616e-13	3.84527e-12
ENSG00000171940	ZNF217	2.26627	7.54278e-15	8.23521e-14	2.04343	8.31091e-15	1.86378e-13				ENSG00000127884	CALM2	-2.37141	3.19871e-13	1.78612e-12	-2.29744	3.91404e-13	3.8783e-12
ENSG00000104517	UBR5	2.07653	1.06293e-15	1.73967e-14	1.58431	8.48829e-15	1.8776e-13				ENSG00000143933	UCK2	-1.6418	7.08228e-12	2.59035e-11	-1.83044	3.95665e-13	3.91448e-12
ENSG00000160584	SIK3	2.4571	5.72939e-15	6.60634e-14	2.13899	8.44338e-15	1.8776e-13				ENSG00000143179	ADH5	-2.40144	1.92385e-14	1.79118e-13	-2.03867	4.00851e-13	3.94964e-12
ENSG00000211891	IGHE	9.5506	2.04202e-14	1.87342e-13	9.5506	8.55845e-15	1.88051e-13				ENSG00000197894	SLC26A2	-1.84027	6.0722e-09	1.31644e-08	-2.58219	4.00691e-13	3.94964e-12
ENSG00000276192	IGHE	9.5506	2.04202e-14	1.87342e-13	9.5506	8.55845e-15	1.88051e-13				ENSG00000155850	THEM6	-3.17149	6.01528e-17	2.00259e-15	-2.12985	4.03616e-13	3.96798e-12
ENSG00000113712	CSNK1A1	2.51381	1.2298e-15	1.96522e-14	1.88171	9.0631e-15	1.98148e-13				ENSG00000130193	OAT	-2.20754	3.82217e-11	1.16111e-10	-2.48127	4.04797e-13	3.97321e-12
ENSG00000150961	SEC24D	2.11706	6.36167e-14	4.54206e-13	2.32561	9.43571e-15	2.04221e-13				ENSG00000065154	CREG1	-2.45233	6.07852e-11	1.77843e-10	-2.96815	4.05051e-13	3.97321e-12
ENSG00000197608	ZNF841	4.07463	9.96486e-15	1.03037e-13	3.43303	1.06317e-14	2.25162e-13				ENSG00000143162	TBCA	-1.68818	7.96897e-13	3.91062e-12	-1.68939	4.13069e-13	4.02938e-12
ENSG00000141448	GATA6	2.45194	3.31837e-15	4.34652e-14	1.9809	1.08374e-14	2.28966e-13				ENSG00000171530	SPCS1	-2.59182	3.89796e-16	8.13758e-15	-1.84441	4.21195e-13	4.08597e-12
ENSG00000153879	CEBPG	2.50384	4.1084e-15	5.17317e-14	2.05235	1.11392e-14	2.34777e-13				ENSG00000114902	GPI	-2.67204	9.34402e-18	5.98855e-16	-1.52766	4.29337e-13	4.13591e-12
ENSG00000173991	TCAP	1.65324	3.24741e-12	1.30485e-11	2.62079	1.12077e-14	2.35658e-13				ENSG00000105220	GPI	-2.67204	9.34402e-18	5.98855e-16	-1.52766	4.29337e-13	4.13591e-12
ENSG00000152137	HSPB8	3.65964	1.60934e-13	9.91901e-13	4.85625	1.14794e-14	2.40794e-13				ENSG00000282019	F11R	-2.47383	4.47693e-15	5.51089e-14	-1.95935	4.39373e-13	4.21577e-12
ENSG00000137601	NEK1	3.02392	4.42552e-14	3.45434e-13	3.14314	1.15928e-14	2.42594e-13				ENSG00000158769	LGALS3BP	-2.03654	2.61229e-15	3.53222e-14	-1.53434	4.4321e-13	4.23871e-12
ENSG00000198355	PIM3	1.61938	2.34066e-12	9.93341e-12	2.4285	1.20046e-14	2.5002e-13				ENSG00000108679	S100A14	-2.57771	2.61043e-16	6.17803e-15	-1.79312	4.51278e-13	4.31118e-12
ENSG00000168564	CDKN2AIP	3.97084	3.05746e-16	6.95567e-15	2.23076	1.21511e-14	2.52472e-13				ENSG00000189334	ID1	-3.85424	3.41703e-16	7.55489e-15	-2.85452	4.62888e-13	4.41249e-12
ENSG00000273559	CWC25	2.46628	4.76395e-15	5.82342e-14	2.03299	1.24232e-14	2.56305e-13				ENSG00000125968	TESC	-2.87717	8.16353e-17	2.57166e-15	-1.90364	4.99123e-13	4.71192e-12
ENSG00000276761	CWC25	2.46628	4.76395e-15	5.82342e-14	2.03299	1.24232e-14	2.56305e-13				ENSG00000088992	STEAP3	-1.72881	1.21166e-12	5.62888e-12	-1.74731	5.10393e-13	4.79267e-12
ENSG00000153531	ADPRHL1	3.52333	1.16584e-13	7.61829e-13	4.24002	1.27887e-14	2.62005e-13				ENSG00000115107	SDHC	-2.2864	8.73926e-15	9.33021e-14	-1.84353	5.15112e-13	4.8163e-12
ENSG00000125740	FOSB	3.33819	2.05564e-14	1.88345e-13	3.09177	1.31848e-14	2.68865e-13				ENSG00000143252	MRPS12	-2.74407	2.91416e-17	1.1803e-15	-1.73232	5.18284e-13	4.83567e-12
ENSG00000176597	B3GNT5	2.95268	7.89198e-15	8.56329e-14	2.48669	1.32564e-14	2.697e-13				ENSG00000128626	MRPS12	-2.74407	2.91416e-17	1.1803e-15	-1.73232	5.18284e-13	4.83567e-12
ENSG00000073712	FERMT2	3.36734	1.68755e-15	2.53971e-14	2.34691	1.35088e-14	2.73673e-13				ENSG00000283018	CHST4	-4.19512	9.48564e-14	6.39335e-13	-3.87567	5.19189e-13	4.83897e-12
ENSG00000189369	GSPT2	2.29462	2.34238e-15	3.24719e-14	1.77559	1.35762e-14	2.73673e-13				ENSG00000140835	LIMD1	-1.78627	1.49031e-09	3.51069e-09	-2.36457	5.20242e-13	4.84365e-12
ENSG00000115084	SLC35F5	2.04259	4.92835e-15	5.99934e-14	1.70834	1.35522e-14	2.73673e-13				ENSG00000144791	SMOC1	-4.53556	1.60458e-17	8.59918e-16	-3.05087	5.28543e-13	4.90017e-12
ENSG00000095787	WAC	2.27304	7.37903e-16	1.33171e-14	1.59072	1.40322e-14	2.81572e-13				ENSG00000198732	MRPL11	-3.43944	9.33647e-17	2.86917e-15	-2.35886	5.2837e-13	4.90017e-12
ENSG00000154310	TNIK	1.68742	9.55525e-14	6.4304e-13	1.82906	1.51467e-14	2.99829e-13				ENSG00000174547	ATP6V0E2	-1.98031	6.19994e-14	4.45918e-13	-1.73703	5.32376e-13	4.92532e-12
ENSG00000173281	PPP1R3B	2.57676	1.00146e-15	1.66702e-14	1.79024	1.57364e-14	3.10106e-13				ENSG00000171130	PCSK9	-2.66104	1.11439e-16	3.27571e-15	-1.74989	5.58521e-13	5.14553e-12
ENSG00000285343	PPP1R3B	2.57676	1.00146e-15	1.66702e-14	1.79024	1.57364e-14	3.10106e-13				ENSG00000169174	JPT1	-2.88512	8.83279e-19	1.47276e-16	-1.54909	5.64297e-13	5.18246e-12
ENSG00000116809	ZBTB17	2.26581	3.81701e-14	3.06932e-13	2.24533	1.58124e-14	3.10906e-13				ENSG00000189159	FITM2	-2.91318	1.23806e-12	5.73006e-12	-2.9392	5.67378e-13	5.20531e-12
ENSG00000223441	OR2I1P	2.68797	4.95218e-14	3.68229e-13	2.72224	1.63166e-14	3.15874e-13				ENSG00000197296	SDF2L1	-2.56657	5.79292e-15	6.63807e-14	-2.0377	5.72219e-13	5.23879e-12
ENSG00000226896	OR2I1P	2.68797	4.95218e-14	3.68229e-13	2.72224	1.63166e-14	3.15874e-13				ENSG00000128228	CCNA2	-1.82134	1.01868e-11	3.58846e-11	-2.02564	5.80948e-13	5.30213e-12
ENSG00000229467	OR2I1P	2.68797	4.95218e-14	3.68229e-13	2.72224	1.63166e-14	3.15874e-13				ENSG00000145386	DMAC1	-4.13841	2.13639e-18	2.20903e-16	-2.50452	5.88278e-13	5.36346e-12
ENSG00000231973	OR2I1P	2.68797	4.95218e-14	3.68229e-13	2.72224	1.63166e-14	3.15874e-13				ENSG00000137038	TUBA1C	-3.03744	6.11486e-18	4.44161e-16	-1.75543	6.06941e-13	5.52788e-12
ENSG00000232049	OR2I1P	2.68797	4.95218e-14	3.68229e-13	2.72224	1.63166e-14	3.15874e-13				ENSG00000167553	CDCA4	-2.21812	5.9009e-13	3.00655e-12	-2.15432	6.09903e-13	5.54911e-12
ENSG00000237725	OR2I1P	2.68797	4.95218e-14	3.68229e-13	2.72224	1.63166e-14	3.15874e-13				ENSG00000170779	SF3B5	-4.22372	2.06067e-18	2.18208e-16	-2.5441	6.28863e-13	5.70415e-12
ENSG00000237988	OR2I1P	2.68797	4.95218e-14	3.68229e-13	2.72224	1.63166e-14	3.15874e-13				ENSG00000169976	GSTM3	-3.08624	6.11047e-16	1.15e-14	-2.24943	6.48761e-13	5.86621e-12
ENSG00000100263	RHBDD3	1.86896	1.9842e-14	1.828e-13	1.73941	1.73084e-14	3.30704e-13				ENSG00000134202	PRSS1	-3.1566	3.00211e-12	1.22212e-11	-3.27455	6.92923e-13	6.17031e-12
ENSG00000074657	ZNF532	2.67296	4.28768e-16	8.86693e-15	1.69873	1.75227e-14	3.33348e-13				ENSG00000204983	PRSS1	-3.1566	3.00211e-12	1.22212e-11	-3.27455	6.92923e-13	6.17031e-12
ENSG00000151612	ZNF827	2.3351	3.46983e-15	4.51798e-14	1.82218	1.78493e-14	3.38827e-13				ENSG00000274247	VGLL1	-3.87588	3.68908e-16	8.04549e-15	-2.83476	7.00418e-13	6.21816e-12
ENSG00000173273	TNKS	2.13916	2.35407e-14	2.08568e-13	1.9969	1.85032e-14	3.4761e-13				ENSG00000102243	CDCA3	-3.17059	2.51232e-15	3.41808e-14	-2.4503	7.02214e-13	6.22651e-12
ENSG00000285372	TNKS	2.13916	2.35407e-14	2.08568e-13	1.9969	1.85032e-14	3.4761e-13				ENSG00000111665	APRT	-2.97651	2.00258e-17	9.31251e-16	-1.83316	7.04453e-13	6.23508e-12
ENSG00000198026	ZNF335	1.72708	3.85244e-14	3.09498e-13	1.69564	1.86944e-14	3.50163e-13				ENSG00000198931	POLA2	-2.24659	1.78166e-14	1.67835e-13	-1.84241	7.11415e-13	6.27144e-12
ENSG00000113742	CPEB4	2.36244	2.475e-13	1.43488e-12	2.81744	1.87253e-14	3.50163e-13				ENSG00000014138	NIPSNAP1	-3.39591	1.33623e-18	1.6541e-16	-1.88034	7.21492e-13	6.34754e-12
ENSG00000197062	ZSCAN26	3.56453	5.78231e-15	6.63456e-14	2.6971	1.89525e-14	3.5291e-13				ENSG00000184117	NHP2	-2.91444	6.53235e-15	7.37954e-14	-2.32456	7.34593e-13	6.43702e-12
ENSG00000151150	ANK3	2.23748	7.1393e-14	5.03186e-13	2.32013	1.89147e-14	3.5291e-13				ENSG00000145912	C21orf58	-2.66349	3.37124e-08	6.75863e-08	-3.24797	7.38707e-13	6.46019e-12
ENSG00000183111	ARHGEF37	2.92043	6.72182e-16	1.24114e-14	1.86076	2.08286e-14	3.81374e-13				ENSG00000160298	PIGR	-3.21647	9.37678e-14	6.33942e-13	-2.88929	7.58369e-13	6.60585e-12
ENSG00000179094	PER1	1.61196	4.97556e-12	1.88168e-11	2.48023	2.08717e-14	3.81374e-13				ENSG00000162896	MRPL41	-3.742	1.29301e-16	3.72979e-15	-2.59514	7.70151e-13	6.66859e-12
ENSG00000254166	CASC19	2.46954	2.54782e-16	6.08499e-15	1.50048	2.15274e-14	3.91727e-13				ENSG00000182154	PRR15L	-3.37484	4.50486e-16	9.20772e-15	-2.43261	7.84859e-13	6.75625e-12
ENSG00000174282	ZBTB4	1.60752	3.78014e-14	3.04525e-13	1.55363	2.24487e-14	4.0597e-13				ENSG00000167183	TAPBP	-2.04571	1.1202e-14	1.12906e-13	-1.6216	7.99816e-13	6.83147e-12
ENSG00000283868	ZBTB4	1.60752	3.78014e-14	3.04525e-13	1.55363	2.24487e-14	4.0597e-13				ENSG00000112493	TAPBP	-2.04571	1.1202e-14	1.12906e-13	-1.6216	7.99816e-13	6.83147e-12
ENSG00000049249	TNFRSF9	4.30375	2.33225e-13	1.36563e-12	5.73061	2.28437e-14	4.11341e-13				ENSG00000206208	TAPBP	-2.04571	1.1202e-14	1.12906e-13	-1.6216	7.99816e-13	6.83147e-12
ENSG00000170099	SERPINA6	2.92484	1.38699e-12	6.31621e-12	4.65693	2.31603e-14	4.13731e-13				ENSG00000206281	TAPBP	-2.04571	1.1202e-14	1.12906e-13	-1.6216	7.99816e-13	6.83147e-12
ENSG00000277405	SERPINA6	2.92484	1.38699e-12	6.31621e-12	4.65693	2.31603e-14	4.13731e-13				ENSG00000231925	TAPBP	-2.04571	1.1202e-14	1.12906e-13	-1.6216	7.99816e-13	6.83147e-12
ENSG00000154781	CCDC174	2.80125	4.41437e-15	5.44914e-14	2.11837	2.35096e-14	4.18271e-13				ENSG00000236490	KIFC1	-1.87325	6.28598e-14	4.50265e-13	-1.60646	8.1047e-13	6.88054e-12
ENSG00000113312	TTC1	1.87318	6.86448e-15	7.65634e-14	1.54604	2.40856e-14	4.25599e-13				ENSG00000056678	KIFC1	-1.87325	6.28598e-14	4.50265e-13	-1.60646	8.1047e-13	6.88054e-12
ENSG00000114541	FRMD4B	3.23107	5.37391e-14	3.96236e-13	3.14008	2.41152e-14	4.25599e-13				ENSG00000204197	KIFC1	-1.87325	6.28598e-14	4.50265e-13	-1.60646	8.1047e-13	6.88054e-12
ENSG00000235947	EGOT	5.48575	5.95857e-14	4.32567e-13	5.21663	2.42398e-14	4.2639e-13				ENSG00000233450	KIFC1	-1.87325	6.28598e-14	4.50265e-13	-1.60646	8.1047e-13	6.88054e-12
ENSG00000102710	SUPT20H	2.63443	8.15699e-15	8.79653e-14	2.11249	2.58472e-14	4.48068e-13				ENSG00000237649	PRR11	-3.44192	3.49968e-13	1.91762e-12	-3.25215	8.66853e-13	7.24907e-12
ENSG00000073417	PDE8A	2.11291	7.81834e-15	8.49387e-14	1.73206	2.59717e-14	4.49138e-13				ENSG00000068489	NUTF2	-2.2423	6.70397e-15	7.51546e-14	-1.73776	8.74903e-13	7.29556e-12
ENSG00000066422	ZBTB11	2.33467	9.94763e-15	1.0298e-13	1.93471	2.60111e-14	4.49138e-13				ENSG00000102898	NKILA	-2.13855	9.19058e-14	6.23232e-13	-1.87304	8.74129e-13	7.29556e-12
ENSG00000217128	FNIP1	2.68708	5.52599e-15	6.49331e-14	2.05747	2.7461e-14	4.70477e-13				ENSG00000278709	PPIAP22	-2.76631	7.98818e-14	5.5282e-13	-2.43365	8.82638e-13	7.34612e-12
ENSG00000131797	CLUHP3	2.57129	2.66192e-15	3.58829e-14	1.85426	2.79871e-14	4.7578e-13				ENSG00000198618	EXOSC2	-1.74468	3.57814e-10	9.21157e-10	-2.07442	8.84127e-13	7.35155e-12
ENSG00000125266	EFNB2	2.47421	1.3295e-15	2.10539e-14	1.69042	2.81337e-14	4.77349e-13				ENSG00000130713	MANF	-1.92009	1.13501e-14	1.14137e-13	-1.51109	8.97443e-13	7.44116e-12
ENSG00000105499	PLA2G4C	4.86234	1.52805e-13	9.51813e-13	5.61071	2.91667e-14	4.92973e-13				ENSG00000145050	PYGL	-1.59398	6.47629e-12	2.38559e-11	-1.70055	8.99233e-13	7.44897e-12
ENSG00000086015	MAST2	1.63737	9.71695e-14	6.51926e-13	1.67765	2.92436e-14	4.93325e-13				ENSG00000100504	EDF1	-2.68996	2.71265e-16	6.35772e-15	-1.82201	9.11044e-13	7.5397e-12
ENSG00000104312	RIPK2	1.75212	6.6819e-14	4.73989e-13	1.73253	2.96279e-14	4.9885e-13				ENSG00000107223	SLC41A3	-2.65245	5.43989e-16	1.072e-14	-1.85072	9.33838e-13	7.69213e-12
ENSG00000059728	MXD1	2.85547	5.06078e-14	3.75035e-13	2.69807	3.02775e-14	5.07841e-13				ENSG00000114544	NRM	-3.66353	1.6224e-16	4.36063e-15	-2.53687	9.6462e-13	7.85011e-12
ENSG00000115267	IFIH1	2.48584	1.08354e-14	1.10564e-13	2.02828	3.09653e-14	5.15444e-13				ENSG00000137404	NRM	-3.66353	1.6224e-16	4.36063e-15	-2.53687	9.6462e-13	7.85011e-12
ENSG00000105559	PLEKHA4	1.80926	5.88333e-13	2.99934e-12	2.17932	3.1503e-14	5.22415e-13				ENSG00000206484	NRM	-3.66353	1.6224e-16	4.36063e-15	-2.53687	9.6462e-13	7.85011e-12
ENSG00000071243	ING3	2.98677	1.53687e-14	1.47515e-13	2.45245	3.19415e-14	5.2869e-13				ENSG00000228854	NRM	-3.66353	1.6224e-16	4.36063e-15	-2.53687	9.6462e-13	7.85011e-12
ENSG00000166348	USP54	2.10247	2.07846e-14	1.89516e-13	1.84561	3.20976e-14	5.30274e-13				ENSG00000228867	NRM	-3.66353	1.6224e-16	4.36063e-15	-2.53687	9.6462e-13	7.85011e-12
ENSG00000188786	MTF1	2.18738	1.42018e-15	2.23292e-14	1.51662	3.25994e-14	5.36547e-13				ENSG00000234809	NRM	-3.66353	1.6224e-16	4.36063e-15	-2.53687	9.6462e-13	7.85011e-12
ENSG00000166526	ZNF3	2.54081	6.72924e-15	7.53417e-14	1.96474	3.29937e-14	5.42022e-13				ENSG00000235773	NRM	-3.66353	1.6224e-16	4.36063e-15	-2.53687	9.6462e-13	7.85011e-12
ENSG00000172059	KLF11	2.81182	5.40067e-15	6.40573e-14	2.09647	3.30763e-14	5.42365e-13				ENSG00000236843	HELLS	-1.68029	7.6734e-08	1.49471e-07	-2.2097	9.64375e-13	7.85011e-12
ENSG00000124222	STX16	2.02941	4.29681e-15	5.34154e-14	1.55172	3.41827e-14	5.58423e-13				ENSG00000119969	EPHB2	-1.7263	1.26425e-11	4.35746e-11	-1.89209	1.00838e-12	8.13836e-12
ENSG00000132950	ZMYM5	3.41945	2.82598e-14	2.40208e-13	2.9194	3.45089e-14	5.60626e-13				ENSG00000133216	RNASEH2A	-3.0715	7.29137e-17	2.35602e-15	-1.9912	1.02841e-12	8.26207e-12
ENSG00000180263	FGD6	2.3338	1.34482e-14	1.31768e-13	1.93281	3.55382e-14	5.75222e-13				ENSG00000104889	AURKB	-2.72966	1.2333e-15	1.96724e-14	-1.9754	1.03404e-12	8.29971e-12
ENSG00000197818	SLC9A8	1.66538	1.32591e-13	8.49373e-13	1.71998	3.63933e-14	5.869e-13				ENSG00000178999	CDS2	-1.72268	3.93178e-12	1.54063e-11	-1.77964	1.05191e-12	8.42276e-12
ENSG00000068971	PPP2R5B	1.59231	8.10836e-12	2.92907e-11	2.4293	3.70064e-14	5.94606e-13				ENSG00000101290	NSDHL	-2.49659	7.02446e-17	2.29509e-15	-1.56237	1.09552e-12	8.72147e-12
ENSG00000115504	EHBP1	2.15756	1.21576e-14	1.21012e-13	1.7648	4.0347e-14	6.38937e-13				ENSG00000147383	CENPX	-3.18126	8.59088e-15	9.19675e-14	-2.54073	1.11594e-12	8.85995e-12
ENSG00000159459	UBR1	2.65215	3.01989e-14	2.54965e-13	2.3135	4.0426e-14	6.39037e-13				ENSG00000169689	EXOSC5	-2.84948	6.85619e-16	1.25802e-14	-2.01194	1.15601e-12	9.14507e-12
ENSG00000168014	C2CD3	2.19608	1.28664e-14	1.27059e-13	1.78769	4.40406e-14	6.84351e-13				ENSG00000077348	TLNRD1	-2.07841	1.46667e-12	6.63776e-12	-2.04133	1.16862e-12	9.22823e-12
ENSG00000162407	PLPP3	3.25691	3.71795e-14	3.01171e-13	2.80637	4.45587e-14	6.89484e-13				ENSG00000140406	MRPS26	-2.26118	9.8302e-14	6.58518e-13	-1.96243	1.19688e-12	9.41752e-12
ENSG00000104856	RELB	2.06413	2.70125e-12	1.12199e-11	2.88524	4.50286e-14	6.9553e-13				ENSG00000125901	RPS11	-2.32777	4.88527e-16	9.78056e-15	-1.50729	1.23596e-12	9.63876e-12
ENSG00000139517	LNX2	2.74029	2.99142e-15	3.97154e-14	1.88568	4.56179e-14	7.02164e-13				ENSG00000142534	RMI2	-2.47674	2.48971e-12	1.05e-11	-2.488	1.24696e-12	9.70733e-12
ENSG00000118518	RNF146	3.10917	5.40748e-14	3.98376e-13	2.80504	4.57334e-14	7.02712e-13				ENSG00000175643	DBI	-2.78157	7.45323e-13	3.68221e-12	-2.65373	1.27e-12	9.86919e-12
ENSG00000101605	MYOM1	2.7454	4.72228e-14	3.57426e-13	2.46619	4.60952e-14	7.07034e-13				ENSG00000155368	CLDN3	-3.32533	2.58846e-17	1.10975e-15	-2.05249	1.30654e-12	1.01263e-11
ENSG00000165494	PCF11	3.20357	2.39946e-14	2.11099e-13	2.6172	4.7233e-14	7.20713e-13				ENSG00000165215	DFFA	-2.24365	1.52333e-14	1.46483e-13	-1.77608	1.32121e-12	1.0204e-11
ENSG00000181722	ZBTB20	3.07062	1.97881e-14	1.82686e-13	2.47427	4.73823e-14	7.21739e-13				ENSG00000160049	EID1	-1.53621	2.73542e-11	8.62015e-11	-1.72834	1.34425e-12	1.03455e-11
ENSG00000144366	GULP1	3.74312	1.75476e-14	1.65656e-13	2.87551	4.79655e-14	7.28098e-13				ENSG00000255302	VWA1	-3.44391	2.48763e-15	3.40557e-14	-2.60824	1.36635e-12	1.05064e-11
ENSG00000103404	USP31	2.0032	6.74594e-15	7.54326e-14	1.5441	4.9622e-14	7.48075e-13				ENSG00000179403	RHOG	-3.5412	3.95706e-15	4.99692e-14	-2.73909	1.42184e-12	1.08289e-11
ENSG00000198265	HELZ	2.21008	8.94004e-15	9.47817e-14	1.72088	5.03232e-14	7.56053e-13				ENSG00000177105	NDUFS5	-2.31258	1.36901e-13	8.7253e-13	-2.02199	1.42089e-12	1.08289e-11
ENSG00000165195	PIGA	2.5844	5.45896e-14	4.01563e-13	2.34735	5.03209e-14	7.56053e-13				ENSG00000168653	ESD	-2.26405	6.77042e-14	4.79881e-13	-1.91309	1.43002e-12	1.08723e-11
ENSG00000123636	BAZ2B	3.41167	4.40948e-14	3.447e-13	2.9206	5.27881e-14	7.87699e-13				ENSG00000139684	CRCP	-1.61537	8.23481e-09	1.75883e-08	-1.9856	1.46926e-12	1.1113e-11
ENSG00000135334	AKIRIN2	1.54568	2.41944e-13	1.41198e-12	1.6177	5.62527e-14	8.35143e-13				ENSG00000241258	LSM7	-3.22485	1.07428e-16	3.20062e-15	-2.10964	1.48842e-12	1.12193e-11
ENSG00000181827	RFX7	2.42913	1.79965e-15	2.63681e-14	1.60298	5.773e-14	8.5419e-13				ENSG00000130332	NIT2	-2.14292	1.95963e-11	6.40028e-11	-2.34391	1.51169e-12	1.13654e-11
ENSG00000150347	ARID5B	2.92096	2.34725e-13	1.3735e-12	3.0569	5.93179e-14	8.7474e-13				ENSG00000114021	LPCAT4	-3.1826	3.15582e-15	4.1584e-14	-2.39878	1.5568e-12	1.16053e-11
ENSG00000145780	FEM1C	2.54749	2.02646e-15	2.89602e-14	1.67039	6.26809e-14	9.19704e-13				ENSG00000176454	GPX4	-3.23078	4.68963e-18	3.8674e-16	-1.80305	1.59027e-12	1.18248e-11
ENSG00000164190	NIPBL	2.44648	5.85812e-15	6.69532e-14	1.7614	6.78663e-14	9.81048e-13				ENSG00000167468	SLC5A3	-2.21833	1.27319e-08	2.65735e-08	-2.64911	1.66226e-12	1.22667e-11
ENSG00000148468	FAM171A1	1.95239	4.25911e-14	3.33928e-13	1.71509	6.92334e-14	9.99166e-13				ENSG00000198743	TUBB6	-2.41595	7.71853e-15	8.40622e-14	-1.8383	1.67446e-12	1.23256e-11
ENSG00000232956	SNHG15	1.8747	5.5024e-14	4.04353e-13	1.68754	6.95514e-14	1.00211e-12				ENSG00000176014	CBX2	-2.68528	9.64509e-12	3.41955e-11	-2.82391	1.67641e-12	1.23297e-11
ENSG00000144452	ABCA12	3.80919	3.98214e-13	2.14231e-12	4.28078	7.00813e-14	1.00809e-12				ENSG00000173894	TUBA4A	-2.37137	5.65459e-16	1.09701e-14	-1.57737	1.70916e-12	1.25182e-11
ENSG00000120833	SOCS2	2.77121	5.88077e-14	4.27511e-13	2.43317	7.08023e-14	1.01514e-12				ENSG00000127824	TST	-4.19733	8.24493e-18	5.66131e-16	-2.56172	1.72894e-12	1.2642e-11
ENSG00000144134	RABL2A	2.83627	6.46147e-14	4.60339e-13	2.49823	7.37578e-14	1.05066e-12				ENSG00000128311	PSME2	-2.65118	2.47013e-14	2.1602e-13	-2.13794	1.7956e-12	1.29889e-11
ENSG00000059758	CDK17	2.8253	7.18197e-15	7.92995e-14	1.9943	7.64586e-14	1.08386e-12				ENSG00000100911	PSME2	-2.65118	2.47013e-14	2.1602e-13	-2.13794	1.7956e-12	1.29889e-11
ENSG00000198932	GPRASP1	4.18972	1.86546e-13	1.12684e-12	4.06372	7.73186e-14	1.09253e-12				ENSG00000284889	GLB1	-2.0118	1.1395e-14	1.14457e-13	-1.52833	1.87965e-12	1.34722e-11
ENSG00000134278	SPIRE1	2.37748	2.10586e-14	1.91401e-13	1.90418	7.77041e-14	1.09621e-12				ENSG00000170266	CBR1	-2.22982	8.75536e-14	5.96056e-13	-1.88252	1.8924e-12	1.35222e-11
ENSG00000163121	NEURL3	3.14446	1.08604e-13	7.15535e-13	2.88551	7.92116e-14	1.11213e-12				ENSG00000159228	RRP36	-1.5814	8.12594e-12	2.93301e-11	-1.64606	1.89111e-12	1.35222e-11
ENSG00000186814	ZSCAN30	2.32278	2.07831e-11	6.76029e-11	2.9286	7.95911e-14	1.11567e-12				ENSG00000124541	EHD2	-3.07528	1.7444e-17	8.96582e-16	-1.79869	2.04592e-12	1.45365e-11
ENSG00000163482	STK36	2.91368	3.39047e-14	2.8005e-13	2.36206	8.23844e-14	1.14569e-12				ENSG00000024422	KANK2	-1.72779	7.76603e-12	2.81583e-11	-1.78402	2.11002e-12	1.49195e-11
ENSG00000170921	TANC2	2.66224	2.60487e-15	3.52762e-14	1.7204	8.46239e-14	1.17127e-12				ENSG00000197256	RPUSD1	-2.06888	2.94397e-13	1.66718e-12	-1.83085	2.12878e-12	1.50401e-11
ENSG00000123095	BHLHE41	2.0675	1.0785e-12	5.09075e-12	2.42679	8.49463e-14	1.17389e-12				ENSG00000007376	TGFB1I1	-2.83693	2.58223e-14	2.23378e-13	-2.28234	2.2204e-12	1.56496e-11
ENSG00000196387	ZNF140	2.99286	4.16181e-14	3.27929e-13	2.45688	8.65961e-14	1.19481e-12				ENSG00000140682	UBE2A	-1.80368	4.64054e-13	2.44018e-12	-1.61649	2.35238e-12	1.65005e-11
ENSG00000166387	PPFIBP2	2.20295	3.0757e-14	2.58683e-13	1.82173	8.76596e-14	1.2057e-12				ENSG00000077721	DYNLL1	-2.86949	8.4623e-18	5.68643e-16	-1.59097	2.37809e-12	1.66345e-11
ENSG00000107854	TNKS2	2.62436	1.39967e-14	1.36147e-13	1.96673	9.06703e-14	1.24128e-12				ENSG00000088986	NMRAL1	-2.54341	2.01153e-15	2.88879e-14	-1.79527	2.37906e-12	1.66345e-11
ENSG00000163602	RYBP	2.31833	2.95799e-14	2.50057e-13	1.88836	9.376e-14	1.27227e-12				ENSG00000153406	NMRAL1	-2.54341	2.01153e-15	2.88879e-14	-1.79527	2.37906e-12	1.66345e-11
ENSG00000169435	RASSF6	2.65203	6.44006e-14	4.59429e-13	2.29047	9.49754e-14	1.28421e-12				ENSG00000274684	SEZ6L2	-2.29758	1.54687e-14	1.4826e-13	-1.76765	2.4107e-12	1.68289e-11
ENSG00000135597	REPS1	1.81933	4.52535e-14	3.48943e-13	1.56967	9.58775e-14	1.29046e-12				ENSG00000174938	GNB4	-1.74794	2.01622e-07	3.77124e-07	-2.40782	2.41e-12	1.68289e-11
ENSG00000179119	SPTY2D1	2.27838	6.543e-15	7.38208e-14	1.62177	9.81475e-14	1.3137e-12				ENSG00000114450	PRKX	-1.63634	1.36529e-08	2.84348e-08	-1.86324	2.45092e-12	1.7042e-11
ENSG00000198040	ZNF84	2.4634	5.45986e-14	4.01563e-13	2.10188	9.8538e-14	1.31419e-12				ENSG00000183943	WDR97	-2.08661	6.06062e-08	1.19085e-07	-2.44014	2.46592e-12	1.71192e-11
ENSG00000119523	ALG2	2.12654	5.71705e-14	4.1803e-13	1.83847	1.03333e-13	1.36982e-12				ENSG00000179698	CD99	-3.04559	3.85812e-16	8.1105e-15	-2.02965	2.61307e-12	1.79881e-11
ENSG00000163659	TIPARP	2.4938	1.7593e-15	2.59438e-14	1.55314	1.06987e-13	1.40976e-12				ENSG00000002586	SLC52A2	-2.17059	1.28955e-14	1.27061e-13	-1.64048	2.63296e-12	1.80931e-11
ENSG00000163481	RNF25	1.75958	4.63701e-13	2.44018e-12	1.8463	1.07448e-13	1.41371e-12				ENSG00000185803	SLC52A2	-2.17059	1.28955e-14	1.27061e-13	-1.64048	2.63296e-12	1.80931e-11
ENSG00000047056	WDR37	2.30576	4.23358e-15	5.30042e-14	1.56872	1.08078e-13	1.41776e-12				ENSG00000285112	SSBP1	-1.88865	2.44478e-13	1.42017e-12	-1.63118	2.70076e-12	1.8458e-11
ENSG00000167995	BEST1	7.69095	7.44132e-14	5.21026e-13	4.60471	1.25175e-13	1.58983e-12				ENSG00000106028	SSBP1	-1.88865	2.44478e-13	1.42017e-12	-1.63118	2.70076e-12	1.8458e-11
ENSG00000005700	IBTK	2.37296	2.37601e-14	2.09958e-13	1.8319	1.32363e-13	1.66906e-12				ENSG00000262771	SSU72	-1.65011	9.06545e-13	4.36918e-12	-1.51273	2.74018e-12	1.87129e-11
ENSG00000283068	IBTK	2.37296	2.37601e-14	2.09958e-13	1.8319	1.32363e-13	1.66906e-12				ENSG00000160075	OGFOD3	-2.90276	5.0464e-14	3.74285e-13	-2.3826	2.85539e-12	1.93791e-11
ENSG00000162642	C1orf52	1.94456	1.97992e-13	1.18217e-12	1.84929	1.3188e-13	1.66906e-12				ENSG00000181396	COX5B	-3.5892	6.2897e-16	1.17617e-14	-2.49328	2.95821e-12	1.99844e-11
ENSG00000124171	PARD6B	2.09419	3.06035e-14	2.57638e-13	1.67779	1.33031e-13	1.67508e-12				ENSG00000135940	ECI1	-3.11751	1.98332e-16	5.02765e-15	-2.01718	2.96776e-12	2.00335e-11
ENSG00000169016	E2F6	2.51912	9.88367e-15	1.02559e-13	1.77947	1.33674e-13	1.67838e-12				ENSG00000167969	CYSTM1	-2.55348	9.5162e-17	2.89404e-15	-1.53942	3.01605e-12	2.02972e-11
ENSG00000121417	ZNF211	3.13153	4.14068e-14	3.26683e-13	2.42765	1.3896e-13	1.73237e-12				ENSG00000120306	APOL6	-1.85082	1.64986e-11	5.52615e-11	-1.9478	3.0511e-12	2.05173e-11
ENSG00000197976	AKAP17A	2.08811	2.57655e-14	2.23106e-13	1.64139	1.39469e-13	1.73379e-12				ENSG00000221963	SLC19A1	-2.2974	1.88417e-13	1.1358e-12	-1.96507	3.0834e-12	2.06871e-11
ENSG00000164654	MIOS	2.4731	2.29243e-15	3.20831e-14	1.53594	1.45898e-13	1.79594e-12				ENSG00000173638	OGFR	-1.80209	4.37319e-13	2.31961e-12	-1.58747	3.11065e-12	2.08539e-11
ENSG00000158125	XDH	3.93918	2.99748e-13	1.69203e-12	3.74171	1.45762e-13	1.79594e-12				ENSG00000060491	IDH3G	-3.62129	5.43466e-17	1.87966e-15	-2.25348	3.32037e-12	2.21026e-11
ENSG00000170631	ZNF16	2.67625	6.78925e-14	4.80828e-13	2.22121	1.4682e-13	1.80172e-12				ENSG00000067829	MYL6	-2.25162	3.86271e-15	4.96117e-14	-1.59199	3.31731e-12	2.21026e-11
ENSG00000143067	ZNF697	2.88208	1.2021e-14	1.19924e-13	2.00151	1.47194e-13	1.8018e-12				ENSG00000092841	TOR1A	-1.95977	6.99164e-11	2.01342e-10	-2.1979	3.32708e-12	2.21026e-11
ENSG00000123689	G0S2	2.35792	4.04931e-11	1.22426e-10	3.69225	1.56566e-13	1.90327e-12				ENSG00000136827	FAM162A	-2.86761	1.53614e-13	9.55496e-13	-2.44833	3.50395e-12	2.31724e-11
ENSG00000140262	TCF12	2.4974	1.27569e-14	1.2612e-13	1.78105	1.57555e-13	1.91264e-12				ENSG00000114023	ONECUT3	-2.8721	1.75103e-12	7.73744e-12	-2.71515	3.74075e-12	2.44806e-11
ENSG00000188177	ZC3H6	2.00699	1.41837e-08	2.94567e-08	3.33354	1.61263e-13	1.9469e-12				ENSG00000205922	SCD5	-1.66992	1.10563e-12	5.20202e-12	-1.52078	3.86321e-12	2.51695e-11
ENSG00000055609	KMT2C	2.52308	2.30526e-14	2.05695e-13	1.88912	1.64355e-13	1.98151e-12				ENSG00000145284	SNRNP25	-3.20978	2.5396e-14	2.20559e-13	-2.54527	3.87359e-12	2.52185e-11
ENSG00000147050	KDM6A	2.30269	2.23865e-14	2.00565e-13	1.73946	1.65059e-13	1.98727e-12				ENSG00000161981	RTL8C	-3.66824	6.88304e-16	1.26031e-14	-2.53552	3.90377e-12	2.53586e-11
ENSG00000164609	SLU7	2.29398	5.07972e-14	3.76122e-13	1.864	1.67109e-13	2.00503e-12				ENSG00000134590	RPS21	-2.47183	4.06727e-14	3.2292e-13	-1.95082	4.1113e-12	2.65108e-11
ENSG00000163660	CCNL1	2.55238	1.91507e-15	2.77291e-14	1.53183	1.68254e-13	2.01195e-12				ENSG00000171858	MFSD5	-2.21867	1.56772e-12	7.04431e-12	-2.0601	4.28555e-12	2.73733e-11
ENSG00000110925	CSRNP2	2.61939	4.22647e-15	5.29907e-14	1.6656	1.76435e-13	2.08426e-12				ENSG00000182544	PPDPF	-2.94922	2.04368e-16	5.13197e-15	-1.73939	4.43387e-12	2.81977e-11
ENSG00000104447	TRPS1	3.04808	1.62468e-14	1.55041e-13	2.10238	1.8215e-13	2.13589e-12				ENSG00000125534	NOL7	-1.50712	4.43365e-10	1.12828e-09	-1.81543	4.44741e-12	2.8243e-11
ENSG00000196233	LCOR	2.13353	3.34087e-14	2.77458e-13	1.67092	1.83557e-13	2.14515e-12				ENSG00000225921	UQCRH	-3.29115	1.03514e-13	6.87668e-13	-2.75957	4.45166e-12	2.82495e-11
ENSG00000141682	PMAIP1	2.23595	3.74883e-13	2.03385e-12	2.1787	1.85725e-13	2.16491e-12				ENSG00000173660	PRIM1	-1.90283	7.70973e-07	1.38231e-06	-2.62312	4.55916e-12	2.88069e-11
ENSG00000198399	ITSN2	2.5173	2.62128e-14	2.25867e-13	1.88264	1.86116e-13	2.16659e-12				ENSG00000198056	ALDH7A1	-1.85769	7.80329e-13	3.83967e-12	-1.65169	4.67487e-12	2.94534e-11
ENSG00000065491	TBC1D22B	2.07497	7.14874e-13	3.55979e-12	2.14851	1.93274e-13	2.23512e-12				ENSG00000164904	TSPO	-3.56404	2.53068e-18	2.49912e-16	-1.86911	4.93523e-12	3.08067e-11
ENSG00000123066	MED13L	2.48238	5.52775e-15	6.49331e-14	1.61483	1.9684e-13	2.2674e-12				ENSG00000100300	CLSPN	-2.97918	6.11959e-09	1.3263e-08	-3.89071	5.02851e-12	3.13221e-11
ENSG00000104313	EYA1	5.88081	2.68302e-13	1.53722e-12	4.80311	1.98847e-13	2.28454e-12				ENSG00000092853	CDT1	-2.83913	4.53155e-16	9.2408e-15	-1.82701	5.04402e-12	3.13965e-11
ENSG00000151883	PARP8	1.51111	2.57962e-12	1.08169e-11	1.74122	2.01467e-13	2.30859e-12				ENSG00000167513	TIMP1	-3.17031	1.03563e-15	1.71604e-14	-2.15368	5.13778e-12	3.19349e-11
ENSG00000137145	DENND4C	2.23774	2.13756e-14	1.93098e-13	1.65803	2.05884e-13	2.35307e-12				ENSG00000102265	RBM38	-2.34472	8.74339e-15	9.33021e-14	-1.69793	5.22741e-12	3.24232e-11
ENSG00000090432	MUL1	1.66889	1.29418e-12	5.95432e-12	1.81137	2.06551e-13	2.35763e-12				ENSG00000132819	TSEN34	-2.50654	3.87577e-16	8.1105e-15	-1.56859	5.63657e-12	3.44141e-11
ENSG00000080802	CNOT4	2.12304	1.96113e-13	1.17254e-12	1.92774	2.07641e-13	2.36394e-12				ENSG00000170892	TSEN34	-2.50654	3.87577e-16	8.1105e-15	-1.56859	5.63657e-12	3.44141e-11
ENSG00000151240	DIP2C	1.86805	4.6109e-13	2.43102e-12	1.84239	2.0878e-13	2.37076e-12				ENSG00000273896	TSEN34	-2.50654	3.87577e-16	8.1105e-15	-1.56859	5.63657e-12	3.44141e-11
ENSG00000162924	REL	2.96429	5.80937e-14	4.24074e-13	2.29059	2.18502e-13	2.46523e-12				ENSG00000274078	TSEN34	-2.50654	3.87577e-16	8.1105e-15	-1.56859	5.63657e-12	3.44141e-11
ENSG00000175573	C11orf68	1.57294	2.85921e-12	1.16882e-11	1.82135	2.20283e-13	2.48213e-12				ENSG00000274129	TSEN34	-2.50654	3.87577e-16	8.1105e-15	-1.56859	5.63657e-12	3.44141e-11
ENSG00000164338	UTP15	2.06837	1.63889e-14	1.56058e-13	1.50733	2.2296e-13	2.50909e-12				ENSG00000274672	TSEN34	-2.50654	3.87577e-16	8.1105e-15	-1.56859	5.63657e-12	3.44141e-11
ENSG00000159082	SYNJ1	2.24878	9.54343e-14	6.42737e-13	1.88726	2.26665e-13	2.5429e-12				ENSG00000274796	TSEN34	-2.50654	3.87577e-16	8.1105e-15	-1.56859	5.63657e-12	3.44141e-11
ENSG00000171169	NAIF1	1.99379	3.32148e-12	1.32944e-11	2.37139	2.26833e-13	2.5429e-12				ENSG00000275165	TSEN34	-2.50654	3.87577e-16	8.1105e-15	-1.56859	5.63657e-12	3.44141e-11
ENSG00000137628	DDX60	2.56954	3.71618e-13	2.01996e-12	2.43317	2.30021e-13	2.57208e-12				ENSG00000278605	TSEN34	-2.50654	3.87577e-16	8.1105e-15	-1.56859	5.63657e-12	3.44141e-11
ENSG00000272556	GTF2IP13	2.83672	6.05701e-13	3.07717e-12	2.8235	2.3104e-13	2.58019e-12				ENSG00000278622	TSEN34	-2.50654	3.87577e-16	8.1105e-15	-1.56859	5.63657e-12	3.44141e-11
ENSG00000179532	DNHD1	2.5356	1.91982e-14	1.78932e-13	1.80124	2.36732e-13	2.63038e-12				ENSG00000278712	SNX33	-1.83829	7.1961e-13	3.57729e-12	-1.61277	5.59815e-12	3.44141e-11
ENSG00000075711	DLG1	2.11339	2.05938e-14	1.88345e-13	1.55532	2.36443e-13	2.63038e-12				ENSG00000173548	RASSF7	-2.41694	6.55682e-14	4.65868e-13	-1.91741	5.69117e-12	3.46206e-11
ENSG00000135655	USP15	2.17989	1.83823e-14	1.72241e-13	1.57961	2.39411e-13	2.64933e-12				ENSG00000099849	RASSF7	-2.41694	6.55682e-14	4.65868e-13	-1.91741	5.69117e-12	3.46206e-11
ENSG00000117569	PTBP2	2.75784	8.49481e-14	5.80567e-13	2.22186	2.39647e-13	2.64933e-12				ENSG00000273859	SRI	-1.55163	4.24311e-11	1.27802e-10	-1.6597	5.85765e-12	3.55299e-11
ENSG00000165322	ARHGAP12	2.82582	1.29317e-13	8.31432e-13	2.35966	2.47457e-13	2.68942e-12				ENSG00000075142	TMEM201	-2.31436	1.46483e-11	4.98621e-11	-2.34592	6.01419e-12	3.6354e-11
ENSG00000137449	CPEB2	4.06827	2.09684e-13	1.2469e-12	3.36079	2.58308e-13	2.7959e-12				ENSG00000188807	LMAN1	-1.97453	3.92936e-14	3.13386e-13	-1.50042	6.0589e-12	3.65991e-11
ENSG00000120616	EPC1	3.53165	1.32692e-14	1.3016e-13	2.20885	2.65305e-13	2.85065e-12				ENSG00000074695	PRR15	-1.69951	1.05257e-11	3.6901e-11	-1.69084	6.16821e-12	3.71572e-11
ENSG00000109686	SH3D19	2.24394	1.80395e-14	1.6939e-13	1.60407	2.65313e-13	2.85065e-12				ENSG00000176532	LINC02474	-1.75106	3.37569e-10	8.739e-10	-2.0637	6.20812e-12	3.73209e-11
ENSG00000135766	EGLN1	1.99003	6.98171e-14	4.93266e-13	1.61933	2.67102e-13	2.85826e-12				ENSG00000228437	VAMP3	-1.71504	1.41429e-12	6.43052e-12	-1.54402	6.22894e-12	3.74204e-11
ENSG00000181555	SETD2	2.60725	8.76735e-15	9.33492e-14	1.69085	2.87282e-13	3.04024e-12				ENSG00000049245	CAPG	-3.63725	3.33932e-18	3.03033e-16	-1.93528	6.5126e-12	3.88854e-11
ENSG00000061987	MON2	2.51869	2.93538e-14	2.48546e-13	1.82933	2.8682e-13	3.04024e-12				ENSG00000042493	FAM111B	-1.58964	2.7185e-08	5.50146e-08	-2.14768	6.65985e-12	3.96568e-11
ENSG00000196358	NTNG2	8.7398	7.28248e-13	3.61206e-12	8.7398	3.06537e-13	3.20831e-12				ENSG00000189057	CPTP	-2.49823	1.70487e-13	1.04128e-12	-2.05999	6.75807e-12	4.01872e-11
ENSG00000116539	ASH1L	2.53709	7.99529e-15	8.6575e-14	1.63178	3.11029e-13	3.24357e-12				ENSG00000224051	CAVIN3	-2.66395	4.48316e-14	3.46808e-13	-2.07324	6.96514e-12	4.13346e-11
ENSG00000036549	ZZZ3	2.52648	2.48224e-14	2.16863e-13	1.79173	3.13292e-13	3.26247e-12				ENSG00000170955	METTL2B	-1.51152	4.91619e-08	9.72287e-08	-1.77202	7.61321e-12	4.47276e-11
ENSG00000137384	TRIM15	1.89537	2.31921e-11	7.42841e-11	2.67431	3.17259e-13	3.26892e-12				ENSG00000165055	BPNT1	-2.15093	4.81439e-12	1.82859e-11	-2.04396	7.83436e-12	4.5782e-11
ENSG00000204610	TRIM15	1.89537	2.31921e-11	7.42841e-11	2.67431	3.17259e-13	3.26892e-12				ENSG00000162813	ZNF488	-3.22031	3.16444e-13	1.76923e-12	-2.75664	7.85725e-12	4.58548e-11
ENSG00000224145	TRIM15	1.89537	2.31921e-11	7.42841e-11	2.67431	3.17259e-13	3.26892e-12				ENSG00000265763	NDUFS6	-3.1035	3.32628e-14	2.76843e-13	-2.40301	7.99233e-12	4.64888e-11
ENSG00000227147	TRIM15	1.89537	2.31921e-11	7.42841e-11	2.67431	3.17259e-13	3.26892e-12				ENSG00000145494	MXD3	-3.86306	1.08293e-13	7.14554e-13	-3.20698	8.11037e-12	4.71131e-11
ENSG00000233599	TRIM15	1.89537	2.31921e-11	7.42841e-11	2.67431	3.17259e-13	3.26892e-12				ENSG00000213347	MALL	-1.91066	5.1518e-13	2.66709e-12	-1.61967	8.32031e-12	4.81417e-11
ENSG00000235259	TRIM15	1.89537	2.31921e-11	7.42841e-11	2.67431	3.17259e-13	3.26892e-12				ENSG00000144063	PDLIM1	-3.2214	1.12586e-15	1.82015e-14	-2.15221	8.41892e-12	4.86162e-11
ENSG00000235905	TRIM15	1.89537	2.31921e-11	7.42841e-11	2.67431	3.17259e-13	3.26892e-12				ENSG00000107438	XYLT2	-1.81731	4.69141e-13	2.46313e-12	-1.528	8.48075e-12	4.8909e-11
ENSG00000235960	TRIM15	1.89537	2.31921e-11	7.42841e-11	2.67431	3.17259e-13	3.26892e-12				ENSG00000015532	LRFN4	-1.96216	7.90005e-13	3.88331e-12	-1.69892	8.60349e-12	4.94869e-11
ENSG00000112541	PDE10A	2.58626	3.52605e-14	2.87481e-13	1.88183	3.19637e-13	3.28572e-12				ENSG00000173621	MARS2	-1.5648	3.38019e-09	7.58449e-09	-2.04468	8.64666e-12	4.96703e-11
ENSG00000170425	ADORA2B	2.01687	3.5225e-14	2.87458e-13	1.52139	3.22052e-13	3.30282e-12				ENSG00000247626	RAB25	-3.04691	8.66256e-17	2.69983e-15	-1.78856	8.7193e-12	4.99423e-11
ENSG00000066697	MSANTD3	3.10217	3.14788e-14	2.63995e-13	2.14743	3.23868e-13	3.31758e-12				ENSG00000132698	HPS6	-2.55742	7.70447e-14	5.34777e-13	-2.01189	8.72243e-12	4.99423e-11
ENSG00000211455	STK38L	2.69945	1.77303e-13	1.07693e-12	2.26105	3.45545e-13	3.50693e-12				ENSG00000166189	POP7	-2.6086	9.70315e-14	6.51497e-13	-2.07705	8.77006e-12	5.01497e-11
ENSG00000100815	TRIP11	1.96277	8.84377e-14	6.01609e-13	1.59459	3.48548e-13	3.52198e-12				ENSG00000172336	ACAT2	-2.15214	8.34464e-14	5.73874e-13	-1.67571	9.07056e-12	5.13006e-11
ENSG00000137193	PIM1	1.65611	8.51243e-12	3.06496e-11	2.04074	3.48086e-13	3.52198e-12				ENSG00000120437	NDUFB10	-2.46115	2.74251e-13	1.56586e-12	-2.04025	9.42497e-12	5.3032e-11
ENSG00000146426	TIAM2	2.98871	1.7828e-13	1.08212e-12	2.46618	3.51208e-13	3.53988e-12				ENSG00000140990	TRAPPC6A	-3.77912	2.5363e-15	3.44536e-14	-2.66397	9.78258e-12	5.48686e-11
ENSG00000166016	ABTB2	1.79843	3.3271e-13	1.83796e-12	1.64405	3.63497e-13	3.64414e-12				ENSG00000007255	COX6B1	-3.0324	3.66771e-16	8.01878e-15	-1.89069	9.89702e-12	5.53339e-11
ENSG00000240356	RPL23AP7	3.49866	4.24218e-13	2.26241e-12	3.10398	3.69559e-13	3.69517e-12				ENSG00000126267	COX7C	-2.97453	4.08809e-14	3.23419e-13	-2.28416	1.06009e-11	5.86722e-11
ENSG00000186141	POLR3C	2.27508	3.74809e-14	3.02775e-13	1.67704	3.70059e-13	3.69596e-12				ENSG00000127184	BCAM	-2.51553	5.82758e-14	4.24347e-13	-1.92968	1.09645e-11	6.05321e-11
ENSG00000166046	TCP11L2	3.08838	1.31832e-12	6.04417e-12	3.1899	3.74369e-13	3.73476e-12				ENSG00000187244	DYNLRB1	-2.85448	1.08245e-15	1.76506e-14	-1.83885	1.16499e-11	6.39146e-11
ENSG00000139926	FRMD6	2.08452	2.74157e-14	2.33983e-13	1.51006	3.84895e-13	3.83108e-12				ENSG00000125971	HEATR3	-1.6954	9.80499e-08	1.89356e-07	-1.97385	1.17232e-11	6.4236e-11
ENSG00000115137	DNAJC27	3.4144	1.73608e-13	1.05741e-12	2.72025	3.85886e-13	3.8366e-12				ENSG00000155393	MRPL52	-3.26969	2.44286e-16	5.91467e-15	-2.03677	1.17816e-11	6.43956e-11
ENSG00000213762	ZNF134	2.87034	2.33194e-13	1.36563e-12	2.4198	3.95946e-13	3.91448e-12				ENSG00000172590	DAD1	-2.31002	2.54701e-14	2.20984e-13	-1.68203	1.21276e-11	6.56342e-11
ENSG00000085982	USP40	1.62793	3.94523e-13	2.12597e-12	1.50261	4.00652e-13	3.94964e-12				ENSG00000129562	SEMA4F	-2.28356	1.36625e-13	8.71404e-13	-1.80364	1.21456e-11	6.5691e-11
ENSG00000187720	THSD4	1.86298	1.6534e-13	1.01408e-12	1.58403	4.05902e-13	3.97711e-12				ENSG00000135622	LRFN1	-3.12877	2.00977e-12	8.73423e-12	-2.83528	1.23656e-11	6.66602e-11
ENSG00000099889	ARVCF	1.77049	2.63927e-13	1.51612e-12	1.56647	4.21693e-13	4.08628e-12				ENSG00000128011	SYPL1	-1.57531	9.61112e-12	3.40889e-11	-1.5036	1.27522e-11	6.83409e-11
ENSG00000102531	FNDC3A	2.30176	2.49814e-13	1.44608e-12	1.98745	4.2478e-13	4.10333e-12				ENSG00000008282	MT2A	-1.66476	0.000349287	0.000512502	-2.81322	1.29958e-11	6.94771e-11
ENSG00000186472	PCLO	1.81993	2.76616e-12	1.14462e-11	1.98731	4.24853e-13	4.10333e-12				ENSG00000125148	QPCTL	-4.53212	5.11374e-17	1.87966e-15	-2.77733	1.40116e-11	7.41408e-11
ENSG00000142528	ZNF473	2.69909	1.34779e-14	1.31912e-13	1.73835	4.29637e-13	4.13591e-12				ENSG00000011478	PSMB9	-4.05778	5.74268e-15	6.60634e-14	-2.94574	1.40933e-11	7.42157e-11
ENSG00000170100	ZNF778	3.02238	3.33429e-14	2.77248e-13	2.05473	4.40358e-13	4.21602e-12				ENSG00000239836	PSMB9	-4.05778	5.74268e-15	6.60634e-14	-2.94574	1.40933e-11	7.42157e-11
ENSG00000137936	BCAR3	1.50107	9.84548e-12	3.47565e-11	1.82379	4.40142e-13	4.21602e-12				ENSG00000240065	PSMB9	-4.05778	5.74268e-15	6.60634e-14	-2.94574	1.40933e-11	7.42157e-11
ENSG00000187098	MITF	1.8251	4.90623e-13	2.56367e-12	1.68054	4.84708e-13	4.60138e-12				ENSG00000240118	PSMB9	-4.05778	5.74268e-15	6.60634e-14	-2.94574	1.40933e-11	7.42157e-11
ENSG00000153922	CHD1	2.08373	4.12463e-14	3.26002e-13	1.53074	4.92301e-13	4.66253e-12				ENSG00000240508	PSMB9	-4.05778	5.74268e-15	6.60634e-14	-2.94574	1.40933e-11	7.42157e-11
ENSG00000012171	SEMA3B	2.32803	6.91525e-14	4.88964e-13	1.76099	4.94022e-13	4.6738e-12				ENSG00000242711	PSMB9	-4.05778	5.74268e-15	6.60634e-14	-2.94574	1.40933e-11	7.42157e-11
ENSG00000119844	AFTPH	2.52823	2.61704e-14	2.25867e-13	1.72688	5.02043e-13	4.7344e-12				ENSG00000243067	PSMB9	-4.05778	5.74268e-15	6.60634e-14	-2.94574	1.40933e-11	7.42157e-11
ENSG00000047346	FAM214A	2.93599	4.14524e-13	2.21744e-12	2.55796	5.04585e-13	4.74817e-12				ENSG00000243594	PSMB9	-4.05778	5.74268e-15	6.60634e-14	-2.94574	1.40933e-11	7.42157e-11
ENSG00000140465	CYP1A1	6.07358	8.56661e-17	2.67943e-15	1.66437	5.10403e-13	4.79267e-12				ENSG00000243958	LYZ	-2.52055	1.94275e-12	8.46967e-12	-2.24533	1.42227e-11	7.47245e-11
ENSG00000197128	ZNF772	3.09091	2.59255e-12	1.08608e-11	3.35307	5.11365e-13	4.79657e-12				ENSG00000090382	RPL38	-2.19486	3.40623e-14	2.8005e-13	-1.59689	1.483e-11	7.75375e-11
ENSG00000174373	RALGAPA1	2.70429	2.44854e-14	2.14668e-13	1.80636	5.14383e-13	4.8146e-12				ENSG00000172809	GPX2	-2.5862	5.19381e-15	6.21913e-14	-1.74791	1.50567e-11	7.85363e-11
ENSG00000168522	FNTA	2.08365	1.60348e-13	9.8898e-13	1.70933	5.27718e-13	4.90017e-12				ENSG00000176153	COPRS	-2.55922	1.89024e-11	6.19439e-11	-2.50275	1.51443e-11	7.88991e-11
ENSG00000112339	HBS1L	2.12576	2.96129e-13	1.67506e-12	1.83891	5.2958e-13	4.90461e-12				ENSG00000172301	BACE2	-2.14731	6.1471e-14	4.4295e-13	-1.60103	1.55956e-11	8.10257e-11
ENSG00000100055	CYTH4	4.46138	3.24839e-12	1.30485e-11	5.20975	5.54149e-13	5.11061e-12				ENSG00000182240	QTRT1	-2.14094	9.80497e-12	3.46382e-11	-2.03192	1.63019e-11	8.35926e-11
ENSG00000140022	STON2	2.29353	1.51593e-13	9.45598e-13	1.82531	6.28891e-13	5.70415e-12				ENSG00000213339	MRPL28	-3.40612	2.37652e-16	5.78593e-15	-2.06897	1.75573e-11	8.91455e-11
ENSG00000122741	DCAF10	2.47323	4.04749e-13	2.17441e-12	2.13892	6.31553e-13	5.72239e-12				ENSG00000086504	COA4	-2.0331	7.55681e-14	5.27955e-13	-1.51499	1.7653e-11	8.94251e-11
ENSG00000066027	PPP2R5A	2.26573	7.39119e-14	5.18859e-13	1.68641	6.57667e-13	5.93453e-12				ENSG00000181924	LXN	-1.64596	8.16545e-06	1.35153e-05	-2.41046	1.77456e-11	8.97906e-11
ENSG00000164169	PRMT9	3.30981	7.62269e-14	5.30913e-13	2.29353	6.66262e-13	6.00306e-12				ENSG00000079257	PLBD2	-2.09488	5.0147e-12	1.89567e-11	-1.91058	1.90412e-11	9.59045e-11
ENSG00000166073	GPR176	1.97196	5.22212e-12	1.96646e-11	2.19933	6.69438e-13	6.0222e-12				ENSG00000151176	TP53I13	-2.67938	6.02197e-14	4.35256e-13	-2.01317	1.97323e-11	9.91577e-11
ENSG00000096654	ZNF184	2.82349	3.56567e-13	1.94862e-12	2.35052	6.96078e-13	6.18587e-12				ENSG00000167543	NUDT5	-1.69388	1.30313e-11	4.47917e-11	-1.60305	2.08689e-11	1.03743e-10
ENSG00000184381	PLA2G6	2.87262	8.74832e-13	4.23631e-12	2.6262	7.02776e-13	6.22651e-12				ENSG00000165609	STMP1	-2.05355	2.56295e-11	8.1174e-11	-2.01288	2.13047e-11	1.0567e-10
ENSG00000138678	GPAT3	3.12336	1.10362e-14	1.11932e-13	1.80503	7.6225e-13	6.63253e-12				ENSG00000243317	IFI35	-2.15482	3.36184e-13	1.85482e-12	-1.70631	2.51624e-11	1.22238e-10
ENSG00000186517	ARHGAP30	4.10772	2.77722e-13	1.58089e-12	3.04889	7.70726e-13	6.66859e-12				ENSG00000068079	LPAR2	-2.3636	4.59182e-12	1.75163e-11	-2.12114	2.67681e-11	1.29266e-10
ENSG00000237187	NR2F1-AS1	2.52005	3.09452e-13	1.73899e-12	2.07696	7.70883e-13	6.66859e-12				ENSG00000064547	LSM2	-3.23418	5.55577e-15	6.49331e-14	-2.19605	2.79625e-11	1.33785e-10
ENSG00000108960	MMD	2.18076	2.48413e-13	1.43923e-12	1.78928	7.72972e-13	6.68009e-12				ENSG00000172850	LSM2	-3.23418	5.55577e-15	6.49331e-14	-2.19605	2.79625e-11	1.33785e-10
ENSG00000214900	LINC01588	3.20213	9.86616e-13	4.70024e-12	2.90757	7.74348e-13	6.6854e-12				ENSG00000204392	LSM2	-3.23418	5.55577e-15	6.49331e-14	-2.19605	2.79625e-11	1.33785e-10
ENSG00000198919	DZIP3	2.50025	6.89574e-12	2.52844e-11	2.87092	7.81665e-13	6.73535e-12				ENSG00000224979	LSM2	-3.23418	5.55577e-15	6.49331e-14	-2.19605	2.79625e-11	1.33785e-10
ENSG00000145782	ATG12	2.35246	1.08705e-12	5.12385e-12	2.18722	8.47194e-13	7.1596e-12				ENSG00000225998	LSM2	-3.23418	5.55577e-15	6.49331e-14	-2.19605	2.79625e-11	1.33785e-10
ENSG00000198315	ZKSCAN8	2.70915	2.07866e-14	1.89516e-13	1.70439	8.49219e-13	7.16983e-12				ENSG00000231502	LSM2	-3.23418	5.55577e-15	6.49331e-14	-2.19605	2.79625e-11	1.33785e-10
ENSG00000008405	CRY1	2.08208	7.6233e-14	5.30913e-13	1.53383	8.87127e-13	7.36953e-12				ENSG00000236826	CSTB	-3.66057	2.29171e-14	2.04902e-13	-2.69104	2.81075e-11	1.34125e-10
ENSG00000179674	ARL14	1.56754	5.65526e-12	2.11507e-11	1.69816	9.17319e-13	7.58449e-12				ENSG00000160213	UBL5	-2.85728	1.71551e-13	1.04705e-12	-2.22799	2.82356e-11	1.34432e-10
ENSG00000168386	FILIP1L	3.92429	5.05974e-13	2.62981e-12	3.10341	9.25691e-13	7.64652e-12				ENSG00000198258	ARL6IP6	-1.74449	7.95773e-11	2.26711e-10	-1.77088	3.155e-11	1.48206e-10
ENSG00000136383	ALPK3	2.06509	1.19603e-09	2.85418e-09	2.85939	9.32676e-13	7.68977e-12				ENSG00000177917	ALDH2	-2.72272	4.08828e-14	3.23419e-13	-1.96565	3.24319e-11	1.51861e-10
ENSG00000115008	IL1A	4.01502	9.16299e-12	3.27772e-11	5.14216	9.37141e-13	7.71211e-12				ENSG00000111275	POR	-2.38115	1.00963e-14	1.04273e-13	-1.58178	3.28664e-11	1.53732e-10
ENSG00000174672	BRSK2	3.16915	1.03007e-11	3.62276e-11	3.87666	9.40172e-13	7.72981e-12				ENSG00000127948	PTMS	-4.02448	5.56482e-15	6.49525e-14	-2.80564	3.45248e-11	1.6072e-10
ENSG00000239305	RNF103	2.87034	2.4391e-13	1.42017e-12	2.22186	9.47774e-13	7.78503e-12				ENSG00000159335	ZDHHC24	-3.4812	3.1672e-14	2.6511e-13	-2.54629	3.66574e-11	1.69302e-10
ENSG00000148572	NRBF2	2.47229	2.66659e-13	1.53081e-12	1.96817	9.79919e-13	7.93049e-12				ENSG00000174165	SORD	-2.38205	5.15008e-15	6.19208e-14	-1.52017	3.80814e-11	1.75418e-10
ENSG00000069956	MAPK6	2.28249	2.97189e-13	1.67974e-12	1.85464	9.79674e-13	7.93049e-12				ENSG00000140263	NAT14	-2.63162	1.24501e-13	8.07558e-13	-1.97405	3.97409e-11	1.82298e-10
ENSG00000256087	ZNF432	3.3492	2.83713e-12	1.16611e-11	3.36156	1.0028e-12	8.10075e-12				ENSG00000090971	PPIL2	-2.01404	2.2737e-13	1.33859e-12	-1.52167	3.98146e-11	1.82541e-10
ENSG00000119681	LTBP2	1.86989	1.58416e-12	7.10849e-12	1.77889	1.07057e-12	8.56161e-12				ENSG00000100023	PXMP4	-3.7734	9.12397e-13	4.3916e-12	-3.18975	3.99387e-11	1.82919e-10
ENSG00000178229	ZNF543	3.43223	2.37729e-13	1.38831e-12	2.52237	1.07386e-12	8.58012e-12				ENSG00000101417	SNRPF	-1.75675	6.71357e-12	2.46473e-11	-1.55448	4.14844e-11	1.8872e-10
ENSG00000139977	NAA30	2.26787	4.48652e-14	3.46808e-13	1.54709	1.08599e-12	8.66132e-12				ENSG00000139343	CTSD	-2.51072	2.8892e-15	3.84745e-14	-1.55539	4.465e-11	2.02179e-10
ENSG00000163625	WDFY3	2.76784	2.45771e-13	1.42674e-12	2.11814	1.1403e-12	9.0289e-12				ENSG00000117984	KCNC4	-2.30267	6.94753e-13	3.46548e-12	-1.8749	4.5123e-11	2.04005e-10
ENSG00000169981	ZNF35	3.06159	1.85737e-13	1.1235e-12	2.22121	1.2115e-12	9.49852e-12				ENSG00000116396	ACOT7	-3.19316	5.26948e-15	6.28358e-14	-2.10685	4.69054e-11	2.11628e-10
ENSG00000281306	ZNF35	3.06159	1.85737e-13	1.1235e-12	2.22121	1.2115e-12	9.49852e-12				ENSG00000097021	ABHD14B	-3.68587	2.24837e-15	3.16682e-14	-2.39674	4.84056e-11	2.17726e-10
ENSG00000139197	PEX5	1.80228	2.6883e-12	1.1182e-11	1.77859	1.23561e-12	9.63876e-12				ENSG00000114779	CISD3	-2.45357	1.47421e-13	9.25488e-13	-1.8214	5.04944e-11	2.2585e-10
ENSG00000288217	PEX5	1.80228	2.6883e-12	1.1182e-11	1.77859	1.23561e-12	9.63876e-12				ENSG00000274768	CISD3	-2.45357	1.47421e-13	9.25488e-13	-1.8214	5.04944e-11	2.2585e-10
ENSG00000205423	CNEP1R1	2.2026	1.83194e-13	1.10964e-12	1.6771	1.32077e-12	1.0204e-11				ENSG00000277972	NUP43	-1.64959	3.18839e-09	7.17244e-09	-1.88242	5.32467e-11	2.36954e-10
ENSG00000215041	NEURL4	1.79959	8.59854e-13	4.16608e-12	1.59557	1.32043e-12	1.0204e-11				ENSG00000120253	PSMB8	-2.51352	3.26438e-13	1.81013e-12	-1.93402	5.46716e-11	2.4207e-10
ENSG00000288301	NEURL4	1.79959	8.59854e-13	4.16608e-12	1.59557	1.32043e-12	1.0204e-11				ENSG00000204264	PSMB8	-2.51352	3.26438e-13	1.81013e-12	-1.93402	5.46716e-11	2.4207e-10
ENSG00000090975	PITPNM2	2.52524	2.62773e-14	2.26201e-13	1.58707	1.32795e-12	1.0247e-11				ENSG00000206298	PSMB8	-2.51352	3.26438e-13	1.81013e-12	-1.93402	5.46716e-11	2.4207e-10
ENSG00000130449	ZSWIM6	1.86579	9.72651e-13	4.65105e-12	1.66324	1.37014e-12	1.05181e-11				ENSG00000226201	PSMB8	-2.51352	3.26438e-13	1.81013e-12	-1.93402	5.46716e-11	2.4207e-10
ENSG00000106404	CLDN15	3.01397	2.84142e-12	1.16611e-11	2.91444	1.37586e-12	1.05519e-11				ENSG00000230034	PSMB8	-2.51352	3.26438e-13	1.81013e-12	-1.93402	5.46716e-11	2.4207e-10
ENSG00000196652	ZKSCAN5	2.47339	2.44244e-13	1.42017e-12	1.88978	1.38881e-12	1.06234e-11				ENSG00000230669	PSMB8	-2.51352	3.26438e-13	1.81013e-12	-1.93402	5.46716e-11	2.4207e-10
ENSG00000072364	AFF4	2.15861	1.13491e-13	7.43829e-13	1.56942	1.44621e-12	1.09575e-11				ENSG00000231631	PSMB8	-2.51352	3.26438e-13	1.81013e-12	-1.93402	5.46716e-11	2.4207e-10
ENSG00000136235	GPNMB	8.72255	9.23866e-13	4.43951e-12	4.72385	1.50045e-12	1.12907e-11				ENSG00000235715	PSMB8	-2.51352	3.26438e-13	1.81013e-12	-1.93402	5.46716e-11	2.4207e-10
ENSG00000139679	LPAR6	4.08981	9.96028e-13	4.73963e-12	3.28378	1.4999e-12	1.12907e-11				ENSG00000236443	PIGU	-2.60815	2.16769e-14	1.95203e-13	-1.77234	5.47523e-11	2.42305e-10
ENSG00000108515	ENO3	4.06601	1.8816e-12	8.23576e-12	3.56881	1.51991e-12	1.14175e-11				ENSG00000101464	SH3BGRL3	-2.82555	9.51678e-16	1.62007e-14	-1.67354	5.47999e-11	2.42394e-10
ENSG00000134627	PIWIL4	3.18747	1.37469e-12	6.26992e-12	2.77751	1.53198e-12	1.14984e-11				ENSG00000142669	NDC80	-1.72382	3.32121e-07	6.10416e-07	-2.05557	5.51123e-11	2.43653e-10
ENSG00000163788	SNRK	2.62586	1.69964e-14	1.61668e-13	1.55352	1.53372e-12	1.15016e-11				ENSG00000080986	GJB1	-3.75691	4.15492e-17	1.57404e-15	-2.04186	5.61205e-11	2.47736e-10
ENSG00000249026	CTNNA1P1	8.06375	2.53242e-12	1.06546e-11	6.25738	1.54394e-12	1.15379e-11				ENSG00000169562	SDC3	-2.31676	3.11637e-12	1.2622e-11	-1.96642	5.76956e-11	2.54179e-10
ENSG00000186300	ZNF555	3.92325	3.50947e-12	1.39408e-11	3.79096	1.54512e-12	1.15379e-11				ENSG00000162512	RABAC1	-3.25808	3.81503e-17	1.4642e-15	-1.69892	5.84843e-11	2.57138e-10
ENSG00000133794	ARNTL	2.96976	2.40554e-12	1.01793e-11	2.76639	1.60599e-12	1.19215e-11				ENSG00000105404	DHTKD1	-1.96328	2.08383e-10	5.5685e-10	-2.02763	5.85546e-11	2.5719e-10
ENSG00000143217	NECTIN4	2.52527	4.05853e-13	2.17768e-12	1.98601	1.63844e-12	1.21521e-11				ENSG00000181192	MRPL57	-2.54438	2.44979e-14	2.14668e-13	-1.72373	6.15302e-11	2.69317e-10
ENSG00000186567	CEACAM19	2.65778	1.47986e-14	1.42929e-13	1.54328	1.64994e-12	1.22168e-11				ENSG00000173141	TWF2	-4.43459	2.47809e-16	5.98349e-15	-2.70498	6.19352e-11	2.7082e-10
ENSG00000145390	USP53	2.58443	9.98217e-13	4.74747e-12	2.21126	1.64893e-12	1.22168e-11				ENSG00000247596	NDUFS8	-3.17072	7.11966e-17	2.31758e-15	-1.6854	6.2949e-11	2.75116e-10
ENSG00000085511	MAP3K4	2.1626	2.31497e-13	1.35981e-12	1.64547	1.69763e-12	1.24455e-11				ENSG00000110717	CAVIN1	-3.37396	6.24762e-15	7.10353e-14	-2.23095	6.38658e-11	2.7859e-10
ENSG00000081189	MEF2C	2.98198	9.00757e-13	4.34747e-12	2.46819	1.7266e-12	1.26354e-11				ENSG00000177469	DCTPP1	-2.53784	4.45389e-14	3.45447e-13	-1.76453	6.44519e-11	2.80986e-10
ENSG00000091129	NRCAM	2.35618	8.14561e-12	2.9377e-11	2.43736	1.7725e-12	1.28961e-11				ENSG00000179958	NT5C3B	-1.75359	2.17677e-11	7.04405e-11	-1.60852	6.5413e-11	2.84752e-10
ENSG00000062194	GPBP1	2.05741	5.34147e-13	2.75506e-12	1.68836	1.77572e-12	1.29089e-11				ENSG00000141698	MPDU1	-2.75945	3.44635e-14	2.82556e-13	-1.91254	6.60311e-11	2.87159e-10
ENSG00000137817	PARP6	2.32553	1.21623e-13	7.9064e-13	1.64613	1.80914e-12	1.30761e-11				ENSG00000129255	TRAPPC1	-3.18239	6.34054e-14	4.53065e-13	-2.30642	6.72992e-11	2.92384e-10
ENSG00000176102	CSTF3	1.71464	2.8965e-11	9.07246e-11	2.03371	1.88051e-12	1.34722e-11				ENSG00000170043	IGFBP4	-2.78055	5.14289e-15	6.1919e-14	-1.76186	6.75773e-11	2.93302e-10
ENSG00000005189	REXO5	1.82104	3.64359e-10	9.37182e-10	2.09271	2.10105e-12	1.48801e-11				ENSG00000141753	C2CD4A	-2.682	2.43717e-13	1.42017e-12	-2.21563	6.92169e-11	2.99236e-10
ENSG00000198382	UVRAG	2.20467	2.7666e-13	1.57689e-12	1.65791	2.24577e-12	1.58158e-11				ENSG00000198535	ANKRD9	-2.01025	3.94314e-11	1.19587e-10	-1.89917	6.97357e-11	3.00444e-10
ENSG00000139372	TDG	2.27695	7.59306e-14	5.30066e-13	1.51829	2.36821e-12	1.65983e-11				ENSG00000156381	GNG5	-2.58362	3.8692e-14	3.10297e-13	-1.77583	7.37071e-11	3.16232e-10
ENSG00000125848	FLRT3	3.66244	1.5927e-11	5.35715e-11	4.21494	2.44599e-12	1.70213e-11				ENSG00000174021	RNPEPL1	-2.48589	4.87493e-15	5.94255e-14	-1.52981	8.12986e-11	3.45185e-10
ENSG00000121413	ZSCAN18	1.82573	2.66843e-11	8.42113e-11	2.04614	2.44432e-12	1.70213e-11				ENSG00000142327	GADD45GIP1	-2.85854	4.19888e-14	3.30089e-13	-1.98312	8.58415e-11	3.62896e-10
ENSG00000245532	NEAT1	1.79568	1.48995e-12	6.73968e-12	1.58217	2.46112e-12	1.70995e-11				ENSG00000179271	NME3	-3.80818	9.1108e-15	9.6013e-14	-2.5749	8.88027e-11	3.73439e-10
ENSG00000102786	INTS6	2.32845	1.75287e-13	1.06542e-12	1.65403	2.48288e-12	1.72045e-11				ENSG00000103024	CORO1B	-3.23031	5.59727e-17	1.91418e-15	-1.67155	9.23005e-11	3.86483e-10
ENSG00000185947	ZNF267	2.43437	4.26784e-13	2.27196e-12	1.85076	2.61359e-12	1.79881e-11				ENSG00000172725	UBE2L6	-4.84695	1.23678e-14	1.22826e-13	-3.4616	9.31438e-11	3.89458e-10
ENSG00000169251	NMD3	2.2755	4.08366e-13	2.18849e-12	1.73386	2.7524e-12	1.87671e-11				ENSG00000156587	PDCD5	-1.58902	3.7037e-10	9.51529e-10	-1.64781	9.75414e-11	4.06107e-10
ENSG00000156804	FBXO32	1.67523	1.27408e-11	4.3879e-11	1.72231	2.75635e-12	1.87795e-11				ENSG00000105185	ISOC2	-3.48509	1.02156e-14	1.05135e-13	-2.31521	1.03889e-10	4.27674e-10
ENSG00000101928	MOSPD1	2.93599	6.44168e-13	3.25155e-12	2.22714	2.91642e-12	1.97324e-11				ENSG00000063241	DHODH	-1.90826	1.09122e-10	3.04467e-10	-1.85029	1.11222e-10	4.54454e-10
ENSG00000168917	SLC35G2	2.05429	2.86983e-12	1.17261e-11	1.87137	2.99656e-12	2.02088e-11				ENSG00000102967	GRHPR	-2.26644	1.11498e-13	7.32403e-13	-1.57455	1.23113e-10	4.98408e-10
ENSG00000113916	BCL6	1.53839	1.04442e-08	2.20393e-08	2.00757	3.35724e-12	2.22861e-11				ENSG00000137106	CENPI	-1.6334	1.12494e-06	1.99217e-06	-1.95739	1.28346e-10	5.13674e-10
ENSG00000237296	SMG1P1	2.27326	1.36818e-12	6.24348e-12	1.89211	3.44444e-12	2.28305e-11				ENSG00000102384	C19orf53	-2.60694	2.70726e-14	2.31686e-13	-1.7115	1.34692e-10	5.34692e-10
ENSG00000132326	PER2	2.36137	8.09431e-14	5.58844e-13	1.52129	3.53541e-12	2.33629e-11				ENSG00000104979	ST6GALNAC1	-2.23541	7.50848e-14	5.24996e-13	-1.5131	1.35761e-10	5.38448e-10
ENSG00000119778	ATAD2B	2.6057	9.43533e-14	6.36432e-13	1.66026	3.6482e-12	2.39284e-11				ENSG00000070526	KLF16	-2.49986	6.16831e-14	4.44007e-13	-1.6955	1.39241e-10	5.51255e-10
ENSG00000196850	PPTC7	2.69922	3.28296e-14	2.73756e-13	1.55203	3.79455e-12	2.47958e-11				ENSG00000129911	TGFB1	-3.38374	4.24227e-15	5.30374e-14	-2.11995	1.40043e-10	5.53186e-10
ENSG00000074935	TUBE1	2.07966	6.75723e-12	2.47869e-11	1.9942	4.06579e-12	2.62752e-11				ENSG00000105329	ZNHIT1	-2.7527	1.70177e-15	2.54026e-14	-1.58995	1.4288e-10	5.63631e-10
ENSG00000176809	LRRC37A3	4.22903	1.74588e-12	7.72248e-12	3.17021	4.15261e-12	2.66793e-11				ENSG00000106400	KNL1	-1.98086	7.3785e-08	1.4395e-07	-2.27049	1.44914e-10	5.71144e-10
ENSG00000275621	LRRC37A3	4.22903	1.74588e-12	7.72248e-12	3.17021	4.15261e-12	2.66793e-11				ENSG00000137812	ARPC3	-1.5168	1.97864e-09	4.57999e-09	-1.68212	1.45037e-10	5.7137e-10
ENSG00000152766	ANKRD22	1.82456	3.30389e-11	1.0221e-10	2.03311	4.24237e-12	2.7137e-11				ENSG00000111229	IMPA2	-2.09288	9.00305e-13	4.34747e-12	-1.58329	1.51186e-10	5.9255e-10
ENSG00000031003	FAM13B	3.55939	2.05939e-14	1.88345e-13	1.77588	4.26544e-12	2.72647e-11				ENSG00000141401	VEGFB	-3.2606	4.08259e-15	5.14805e-14	-2.01602	1.53908e-10	6.02538e-10
ENSG00000115998	C2orf42	2.17775	1.66394e-11	5.56905e-11	2.21829	4.47792e-12	2.83957e-11				ENSG00000173511	SCAND1	-3.36123	7.26684e-16	1.31959e-14	-1.92866	1.57364e-10	6.14425e-10
ENSG00000146530	VWDE	2.81844	1.22642e-12	5.68814e-12	2.37133	4.75672e-12	2.99261e-11				ENSG00000171222	APOBEC3C	-2.58794	5.24616e-14	3.87467e-13	-1.78412	1.58406e-10	6.17944e-10
ENSG00000146463	ZMYM4	2.1235	3.45075e-13	1.89858e-12	1.52236	5.16319e-12	3.20701e-11				ENSG00000244509	FTH1	-3.26601	2.49926e-13	1.44608e-12	-2.42246	1.6393e-10	6.35826e-10
ENSG00000114446	IFT57	2.21339	2.23027e-12	9.58526e-12	1.85409	5.38591e-12	3.33358e-11				ENSG00000167996	AKR7A2	-2.55367	1.97431e-14	1.82463e-13	-1.62701	1.70144e-10	6.57604e-10
ENSG00000136603	SKIL	2.08581	6.00972e-13	3.05491e-12	1.56186	5.59349e-12	3.44141e-11				ENSG00000053371	TECR	-3.44087	2.63109e-16	6.19713e-15	-1.8858	1.71235e-10	6.61126e-10
ENSG00000166024	R3HCC1L	2.8106	1.6908e-12	7.51666e-12	2.21425	5.64007e-12	3.44141e-11				ENSG00000099797	RPL28	-2.76448	6.75685e-15	7.54587e-14	-1.57215	1.71281e-10	6.61126e-10
ENSG00000131115	ZNF227	2.89291	1.19657e-12	5.56731e-12	2.18706	5.73459e-12	3.48556e-11				ENSG00000108107	ASS1	-2.37113	3.68909e-12	1.45789e-11	-1.92241	1.79059e-10	6.88428e-10
ENSG00000129292	PHF20L1	2.23763	2.03915e-13	1.21341e-12	1.50656	5.7916e-12	3.51778e-11				ENSG00000130707	SYNJ2BP	-1.73284	1.85111e-06	3.2255e-06	-2.17446	1.86036e-10	7.10593e-10
ENSG00000010539	ZNF200	2.28962	7.27146e-13	3.60863e-12	1.72512	5.93185e-12	3.59226e-11				ENSG00000213463	KIAA1143	-1.65903	1.24607e-07	2.38339e-07	-1.85539	1.86228e-10	7.10706e-10
ENSG00000143971	ETAA1	2.37639	5.10504e-13	2.64865e-12	1.7089	5.98499e-12	3.62024e-11				ENSG00000163807	KIAA1143	-1.65903	1.24607e-07	2.38339e-07	-1.85539	1.86228e-10	7.10706e-10
ENSG00000204519	ZNF551	3.12969	2.26347e-12	9.6571e-12	2.47041	6.20585e-12	3.73209e-11				ENSG00000281665	TRMT2B	-2.17903	8.63997e-10	2.10701e-09	-2.17786	1.90167e-10	7.24481e-10
ENSG00000070778	PTPN21	2.96314	2.74368e-13	1.56586e-12	1.91425	6.34314e-12	3.80285e-11				ENSG00000188917	CHST12	-2.74222	2.73823e-12	1.1352e-11	-2.20826	1.92569e-10	7.3173e-10
ENSG00000101596	SMCHD1	2.1376	7.63533e-13	3.76371e-12	1.60324	6.65445e-12	3.96515e-11				ENSG00000136213	VPS29	-1.80551	3.76828e-08	7.51319e-08	-2.28233	1.94481e-10	7.35182e-10
ENSG00000177200	CHD9	2.29756	2.55651e-13	1.47629e-12	1.54666	6.8656e-12	4.0799e-11				ENSG00000111237	NSA2	-1.53301	1.61134e-09	3.77656e-09	-1.64967	2.11745e-10	7.96331e-10
ENSG00000115020	PIKFYVE	2.1734	7.16556e-13	3.56614e-12	1.6094	7.01569e-12	4.16066e-11				ENSG00000164346	MGST3	-2.80873	5.53825e-14	4.06308e-13	-1.87686	2.28822e-10	8.53254e-10
ENSG00000085274	MYNN	2.85169	2.19323e-13	1.29632e-12	1.80358	7.07924e-12	4.19551e-11				ENSG00000143198	CKB	-3.40006	7.74919e-17	2.47664e-15	-1.72375	2.46081e-10	9.07847e-10
ENSG00000121931	LRIF1	1.61612	1.11355e-09	2.66894e-09	1.75707	7.25042e-12	4.29117e-11				ENSG00000166165	SLC35C1	-2.00715	6.33173e-12	2.33625e-11	-1.62224	2.59918e-10	9.54227e-10
ENSG00000151332	MBIP	3.28021	2.75101e-12	1.13943e-11	2.56447	7.57689e-12	4.4544e-11				ENSG00000181830	URM1	-2.25837	1.50533e-13	9.41661e-13	-1.53096	2.61419e-10	9.59337e-10
ENSG00000163795	ZNF513	2.07966	7.49133e-12	2.72635e-11	1.89256	7.81883e-12	4.57233e-11				ENSG00000167118	CHCHD1	-1.57179	2.28492e-09	5.23792e-09	-1.58966	2.66619e-10	9.75973e-10
ENSG00000155313	USP25	2.18606	8.26575e-13	4.0315e-12	1.61902	7.97355e-12	4.64149e-11				ENSG00000172586	TM7SF2	-3.31137	4.09331e-16	8.505e-15	-1.79533	2.7152e-10	9.92665e-10
ENSG00000268223	ARL14EPL	7.50182	1.91277e-11	6.25421e-11	7.50182	8.10962e-12	4.71131e-11				ENSG00000149809	NDUFB6	-2.56717	1.55569e-12	7.00098e-12	-1.96029	2.99519e-10	1.0869e-09
ENSG00000164332	UBLCP1	1.88685	6.68576e-12	2.45657e-11	1.70216	8.15819e-12	4.73595e-11				ENSG00000165264	IL17RA	-1.51818	6.91442e-09	1.48657e-08	-1.62534	3.04259e-10	1.10092e-09
ENSG00000104936	DMPK	2.69391	3.16341e-13	1.76923e-12	1.75812	8.34431e-12	4.82488e-11				ENSG00000177663	SLFN13	-1.5863	5.84314e-05	9.07179e-05	-2.15859	3.14209e-10	1.13552e-09
ENSG00000122482	ZNF644	2.37798	3.6026e-13	1.963e-12	1.6091	8.44918e-12	4.87589e-11				ENSG00000154760	YIF1B	-3.45708	2.21513e-15	3.14243e-14	-2.02303	3.41454e-10	1.22441e-09
ENSG00000154914	USP43	2.56954	1.62145e-12	7.24133e-12	1.95586	8.87255e-12	5.03102e-11				ENSG00000167645	NDUFB7	-3.60399	1.13994e-15	1.83834e-14	-2.06369	3.46602e-10	1.24055e-09
ENSG00000174197	MGA	1.87625	3.19659e-12	1.28973e-11	1.57471	8.87119e-12	5.03102e-11				ENSG00000099795	DHPS	-3.34946	1.46373e-16	4.09665e-15	-1.71031	3.59112e-10	1.28042e-09
ENSG00000155329	ZCCHC10	2.25995	1.29601e-12	5.95432e-12	1.71657	8.90263e-12	5.04483e-11				ENSG00000095059	CST3	-2.5772	2.43948e-13	1.42017e-12	-1.78406	3.6959e-10	1.31511e-09
ENSG00000198160	MIER1	2.71322	1.67544e-12	7.4635e-12	2.05173	8.93444e-12	5.05959e-11				ENSG00000101439	AGPAT2	-2.55025	3.94392e-13	2.12597e-12	-1.79851	3.94376e-10	1.39784e-09
ENSG00000131375	CAPN7	2.60374	1.66506e-13	1.01909e-12	1.60218	9.35567e-12	5.27773e-11				ENSG00000169692	ARSA	-1.99653	2.19653e-12	9.46338e-12	-1.52791	4.27424e-10	1.50808e-09
ENSG00000115963	RND3	2.5032	2.76473e-13	1.57685e-12	1.62343	9.38998e-12	5.29215e-11				ENSG00000100299	STC1	-2.2451	3.93428e-08	7.83203e-08	-2.70946	4.35071e-10	1.53015e-09
ENSG00000198797	BRINP2	7.58047	2.29919e-11	7.38582e-11	7.58047	9.75358e-12	5.47758e-11				ENSG00000159167	WFDC2	-4.15041	1.52186e-14	1.46483e-13	-2.95511	4.73917e-10	1.65551e-09
ENSG00000172869	DMXL1	2.15555	5.97645e-13	3.04167e-12	1.52213	1.0246e-11	5.69589e-11				ENSG00000101443	TMEM177	-1.59658	4.94468e-09	1.08403e-08	-1.61922	5.44012e-10	1.87871e-09
ENSG00000123595	RAB9A	2.11301	8.39197e-13	4.08174e-12	1.53795	1.044e-11	5.7891e-11				ENSG00000144120	MRPL58	-2.18899	2.27517e-12	9.69289e-12	-1.62877	5.45102e-10	1.88174e-09
ENSG00000173482	PTPRM	1.87362	1.89717e-11	6.21246e-11	1.80705	1.11519e-11	6.13737e-11				ENSG00000167862	RPL39	-3.02674	1.35091e-11	4.62891e-11	-2.51436	5.4598e-10	1.88403e-09
ENSG00000128590	DNAJB9	2.01541	7.3389e-11	2.10446e-10	2.21723	1.12616e-11	6.19389e-11				ENSG00000198918	TEAD4	-2.11383	1.91216e-12	8.35286e-12	-1.55293	5.57085e-10	1.91708e-09
ENSG00000196792	STRN3	2.03809	4.15801e-12	1.62074e-11	1.69499	1.17725e-11	6.43861e-11				ENSG00000197905	MVB12A	-3.15003	6.55541e-16	1.21809e-14	-1.65897	5.95756e-10	2.04216e-09
ENSG00000075539	FRYL	2.175	3.43298e-12	1.36775e-11	1.76076	1.22288e-11	6.60598e-11				ENSG00000141971	C1orf122	-2.25006	2.10632e-12	9.12392e-12	-1.65607	6.55591e-10	2.23333e-09
ENSG00000169155	ZBTB43	3.03519	5.30716e-12	1.99507e-11	2.44972	1.2394e-11	6.67466e-11				ENSG00000197982	RAMP1	-3.74669	7.31911e-13	3.62614e-12	-2.80162	6.779e-10	2.30139e-09
ENSG00000187097	ENTPD5	2.45893	1.17133e-12	5.46724e-12	1.89696	1.2796e-11	6.85338e-11				ENSG00000132329	NBDY	-2.72295	1.22134e-11	4.22447e-11	-2.21008	6.82377e-10	2.31318e-09
ENSG00000104497	SNX16	3.11663	2.50094e-11	7.93815e-11	2.98211	1.31379e-11	7.01086e-11				ENSG00000204272	LGALS1	-3.49494	1.62476e-17	8.60243e-16	-1.57195	6.83066e-10	2.31437e-09
ENSG00000180530	NRIP1	2.75001	5.07661e-13	2.63546e-12	1.78312	1.3606e-11	7.23431e-11				ENSG00000100097	ROMO1	-3.14794	4.93292e-14	3.68229e-13	-2.00999	7.28944e-10	2.46316e-09
ENSG00000166225	FRS2	2.65805	1.5251e-13	9.50649e-13	1.56152	1.37574e-11	7.3104e-11				ENSG00000125995	FAM98B	-1.89799	6.1648e-10	1.53884e-09	-1.83397	7.67281e-10	2.57883e-09
ENSG00000114933	INO80D	2.30886	1.2709e-12	5.86348e-12	1.67689	1.3867e-11	7.35527e-11				ENSG00000171262	SAC3D1	-3.07092	8.29933e-13	4.04563e-12	-2.49118	8.02811e-10	2.68694e-09
ENSG00000283510	INO80D	2.30886	1.2709e-12	5.86348e-12	1.67689	1.3867e-11	7.35527e-11				ENSG00000168061	PHF13	-2.04991	6.54429e-11	1.90267e-10	-1.86135	8.03608e-10	2.68756e-09
ENSG00000154803	FLCN	2.25645	4.52822e-12	1.73414e-11	1.84276	1.39856e-11	7.40477e-11				ENSG00000116273	PHLDA2	-3.30252	2.4377e-15	3.35289e-14	-1.82965	9.00311e-10	2.9826e-09
ENSG00000032219	ARID4A	2.01509	3.16695e-12	1.28092e-11	1.61055	1.4199e-11	7.46829e-11				ENSG00000181649	PHLDA2	-3.30252	2.4377e-15	3.35289e-14	-1.82965	9.00311e-10	2.9826e-09
ENSG00000178607	ERN1	2.17166	2.704e-11	8.53033e-11	2.09681	1.50314e-11	7.84506e-11				ENSG00000274538	HADH	-1.92273	6.38041e-11	1.85995e-10	-1.63105	9.19925e-10	3.04185e-09
ENSG00000132801	ZSWIM3	1.52723	1.97294e-07	3.69648e-07	2.03626	1.59771e-11	8.23112e-11				ENSG00000138796	RNASEH2C	-3.94497	1.40343e-16	3.97803e-15	-2.40643	9.41716e-10	3.10223e-09
ENSG00000189298	ZKSCAN3	2.27118	8.37422e-11	2.37499e-10	2.18636	1.60442e-11	8.26081e-11				ENSG00000172922	MMACHC	-3.29833	3.54543e-11	1.08667e-10	-2.79951	9.87908e-10	3.24831e-09
ENSG00000117625	RCOR3	2.43141	1.767e-12	7.8002e-12	1.77996	1.60821e-11	8.27548e-11				ENSG00000132763	NDUFAF3	-2.67096	2.31068e-14	2.05969e-13	-1.5755	9.97432e-10	3.27594e-09
ENSG00000145868	FBXO38	2.39294	4.78238e-12	1.81801e-11	1.92387	1.62416e-11	8.34294e-11				ENSG00000178057	E2F2	-1.6771	2.84173e-05	4.51808e-05	-2.21009	1.00975e-09	3.30584e-09
ENSG00000140563	MCTP2	2.27121	1.42594e-12	6.46733e-12	1.81718	1.6373e-11	8.39082e-11				ENSG00000007968	E2F2	-1.6771	2.84173e-05	4.51808e-05	-2.21009	1.00975e-09	3.30584e-09
ENSG00000059769	DNAJC25	2.81174	6.45955e-13	3.2572e-12	2.10589	1.63965e-11	8.39794e-11				ENSG00000282899	SFXN2	-2.38439	1.33864e-09	3.17039e-09	-2.33131	1.06948e-09	3.48378e-09
ENSG00000101745	ANKRD12	1.71838	1.40872e-11	4.80825e-11	1.55085	1.79915e-11	9.08777e-11				ENSG00000156398	RPL31	-2.19149	2.1404e-11	6.93785e-11	-1.75682	1.10039e-09	3.57667e-09
ENSG00000164933	SLC25A32	1.91702	1.00624e-11	3.54604e-11	1.65204	2.01603e-11	1.00733e-10				ENSG00000071082	SLC52A3	-3.10975	1.91078e-13	1.14705e-12	-2.46668	1.37859e-09	4.4156e-09
ENSG00000165105	RASEF	2.76454	1.90422e-13	1.14553e-12	1.58313	2.04754e-11	1.02133e-10				ENSG00000101276	COPG2	-1.96329	4.56664e-12	1.74279e-11	-1.60703	1.38935e-09	4.4452e-09
ENSG00000144747	TMF1	1.76451	2.36869e-11	7.56725e-11	1.64263	2.10252e-11	1.04402e-10				ENSG00000158623	SCRN2	-2.96308	3.36852e-13	1.85734e-12	-2.09922	1.39861e-09	4.47157e-09
ENSG00000179406	LINC00174	2.53462	8.59443e-10	2.09649e-09	2.65384	2.11692e-11	1.05057e-10				ENSG00000141295	RAD51	-1.81479	4.02807e-07	7.35717e-07	-2.01179	1.43993e-09	4.58037e-09
ENSG00000131931	THAP1	2.35541	3.54137e-11	1.08639e-10	2.23223	2.29754e-11	1.13253e-10				ENSG00000051180	TEDC2	-1.97642	1.2135e-10	3.36237e-10	-1.6884	1.53756e-09	4.87329e-09
ENSG00000055147	FAM114A2	1.8693	4.00865e-11	1.21239e-10	1.8069	2.30806e-11	1.13708e-10				ENSG00000162062	DCXR	-3.18016	6.16245e-16	1.15483e-14	-1.59011	1.58735e-09	5.01842e-09
ENSG00000066455	GOLGA5	2.30679	8.11253e-13	3.97161e-12	1.53196	2.46254e-11	1.20107e-10				ENSG00000169738	TSPAN4	-2.59247	3.47023e-14	2.8416e-13	-1.51293	1.6216e-09	5.11751e-09
ENSG00000131773	KHDRBS3	2.19276	1.7416e-11	5.77401e-11	1.92979	2.4924e-11	1.21496e-10				ENSG00000214063	SNRPE	-2.15637	1.13528e-09	2.7173e-09	-2.05934	1.63168e-09	5.14305e-09
ENSG00000258890	CEP95	2.48318	2.65541e-12	1.10871e-11	1.80444	2.50534e-11	1.21856e-10				ENSG00000182004	IFITM3	-2.72105	3.24997e-14	2.71263e-13	-1.59463	1.64338e-09	5.16583e-09
ENSG00000175105	ZNF654	2.28242	3.26732e-12	1.30946e-11	1.70288	2.66187e-11	1.28686e-10				ENSG00000142089	TLCD1	-2.33493	1.80864e-12	7.94408e-12	-1.80097	1.89765e-09	5.90595e-09
ENSG00000189410	SH2D5	1.96279	2.43175e-10	6.42401e-10	1.97535	2.73008e-11	1.31766e-10				ENSG00000160606	TMCO6	-2.85133	6.48903e-12	2.38828e-11	-2.13908	2.05767e-09	6.38366e-09
ENSG00000204599	TRIM39	2.15292	9.34418e-12	3.32629e-11	1.82378	2.81558e-11	1.34125e-10				ENSG00000113119	NARF	-2.37529	2.6114e-13	1.50305e-12	-1.71479	2.40343e-09	7.37303e-09
ENSG00000206495	TRIM39	2.15292	9.34418e-12	3.32629e-11	1.82378	2.81558e-11	1.34125e-10				ENSG00000141562	RFXANK	-2.66639	2.17982e-14	1.96094e-13	-1.62463	2.5823e-09	7.87229e-09
ENSG00000224994	TRIM39	2.15292	9.34418e-12	3.32629e-11	1.82378	2.81558e-11	1.34125e-10				ENSG00000064490	LAGE3	-2.4785	1.42607e-12	6.46733e-12	-1.68105	2.65271e-09	8.07016e-09
ENSG00000226437	TRIM39	2.15292	9.34418e-12	3.32629e-11	1.82378	2.81558e-11	1.34125e-10				ENSG00000196976	RPL39P3	-2.80569	1.49577e-10	4.06377e-10	-2.38722	2.9945e-09	9.00296e-09
ENSG00000229929	TRIM39	2.15292	9.34418e-12	3.32629e-11	1.82378	2.81558e-11	1.34125e-10				ENSG00000235174	UBALD1	-1.83935	3.4897e-10	9.00235e-10	-1.59302	3.11632e-09	9.3479e-09
ENSG00000230308	TRIM39	2.15292	9.34418e-12	3.32629e-11	1.82378	2.81558e-11	1.34125e-10				ENSG00000153443	TFAP4	-1.75262	1.94969e-09	4.51537e-09	-1.67876	3.41265e-09	1.01743e-08
ENSG00000232839	TRIM39	2.15292	9.34418e-12	3.32629e-11	1.82378	2.81558e-11	1.34125e-10				ENSG00000090447	RAC2	-3.66537	2.02023e-15	2.89182e-14	-2.16029	3.50482e-09	1.04243e-08
ENSG00000109756	RAPGEF2	2.31056	6.73098e-12	2.47009e-11	1.81371	3.07121e-11	1.44967e-10				ENSG00000128340	D2HGDH	-1.94276	2.88425e-11	9.047e-11	-1.60989	3.93021e-09	1.15697e-08
ENSG00000234741	GAS5	2.27448	1.27432e-12	5.87617e-12	1.5435	3.09125e-11	1.45522e-10				ENSG00000180902	SYNGR1	-3.25536	2.68989e-14	2.30711e-13	-2.41641	4.03778e-09	1.1861e-08
ENSG00000111727	HCFC2	2.69505	1.90363e-11	6.2313e-11	2.27135	3.44537e-11	1.60559e-10				ENSG00000100321	SAMD10	-1.65558	1.54161e-09	3.62182e-09	-1.56456	4.8151e-09	1.40086e-08
ENSG00000143622	RIT1	2.66249	2.56413e-13	1.47778e-12	1.50276	3.59355e-11	1.6623e-10				ENSG00000130590	SMAGP	-1.92007	7.56829e-10	1.86275e-09	-1.79296	4.95349e-09	1.43712e-08
ENSG00000100485	SOS2	2.01509	8.87095e-12	3.17972e-11	1.61056	3.93514e-11	1.807e-10				ENSG00000170545	IMP3	-2.19867	1.75082e-09	4.08819e-09	-2.08528	5.99062e-09	1.71447e-08
ENSG00000178789	CD300LB	7.59948	9.45412e-11	2.65555e-10	7.59948	4.03029e-11	1.84395e-10				ENSG00000177971	IKBIP	-1.50861	4.19874e-05	6.58154e-05	-2.00998	7.49259e-09	2.11269e-08
ENSG00000104231	ZFAND1	1.92789	2.49699e-11	7.93134e-11	1.69169	4.05741e-11	1.85539e-10				ENSG00000166130	RPS7P1	-1.5477	1.32865e-06	2.33877e-06	-1.83985	7.53162e-09	2.12301e-08
ENSG00000092439	TRPM7	2.39849	2.66725e-12	1.1126e-11	1.67701	4.10543e-11	1.87345e-10				ENSG00000263266	SMIM30	-2.1906	5.23694e-09	1.14496e-08	-2.08089	8.35178e-09	2.34143e-08
ENSG00000111790	FGFR1OP2	2.37966	9.57968e-12	3.40048e-11	1.86876	4.16248e-11	1.8926e-10				ENSG00000214194	THAP11	-2.08334	8.20207e-09	1.75269e-08	-2.01604	9.9072e-09	2.7425e-08
ENSG00000205189	ZBTB10	2.43506	4.89674e-12	1.85586e-11	1.78943	4.20028e-11	1.90683e-10				ENSG00000168286	KLF13	-1.82033	4.86893e-09	1.06796e-08	-1.73257	1.12823e-08	3.10086e-08
ENSG00000122644	ARL4A	2.41772	1.94192e-12	8.46967e-12	1.60991	5.07088e-11	2.26694e-10				ENSG00000169926	KLF13	-1.82033	4.86893e-09	1.06796e-08	-1.73257	1.12823e-08	3.10086e-08
ENSG00000165046	LETM2	1.97799	1.58596e-10	4.29687e-10	1.99055	5.43072e-11	2.41429e-10				ENSG00000275746	TMEM160	-4.93771	1.86002e-12	8.14939e-12	-3.51363	1.17168e-08	3.21107e-08
ENSG00000054267	ARID4B	2.47947	1.07442e-11	3.76068e-11	1.9038	5.56384e-11	2.45855e-10				ENSG00000130748	CKS2	-2.93923	2.7403e-12	1.13552e-11	-1.93744	1.29337e-08	3.52259e-08
ENSG00000119042	SATB2	2.92569	6.53669e-11	1.90172e-10	2.62762	6.08523e-11	2.66483e-10				ENSG00000123975	REX1BD	-2.69521	1.46283e-13	9.21369e-13	-1.81283	1.37207e-08	3.7208e-08
ENSG00000183647	ZNF530	2.61684	7.92505e-12	2.87112e-11	1.90683	6.49556e-11	2.82901e-10				ENSG00000006015	SLC6A14	-2.9289	9.03219e-14	6.13477e-13	-1.62665	1.46694e-08	3.96218e-08
ENSG00000085563	ABCB1	2.97523	1.05852e-13	6.99497e-13	1.98756	6.94404e-11	2.99908e-10				ENSG00000268104	CENPW	-2.20721	6.9886e-12	2.55822e-11	-1.67048	1.48045e-08	3.99693e-08
ENSG00000149781	FERMT3	3.39634	1.59274e-12	7.14213e-12	2.13285	7.41925e-11	3.17763e-10				ENSG00000203760	MACROD1	-3.21729	1.27878e-13	8.27021e-13	-1.79759	2.56159e-08	6.71252e-08
ENSG00000198855	FICD	2.14449	5.40128e-11	1.59355e-10	1.89723	7.41459e-11	3.17763e-10				ENSG00000133315	PSRC1	-2.89426	3.9922e-13	2.14602e-12	-1.97259	2.59679e-08	6.79666e-08
ENSG00000129028	THAP10	2.42413	3.06739e-11	9.56343e-11	2.00696	7.45176e-11	3.18703e-10				ENSG00000134222	P3H4	-2.13735	2.88218e-11	9.04372e-11	-1.8043	3.59536e-08	9.26405e-08
ENSG00000083844	ZNF264	2.32535	2.65589e-11	8.3906e-11	1.90127	7.70936e-11	3.28601e-10				ENSG00000141696	RPA3	-2.44605	1.52777e-11	5.16844e-11	-1.61683	3.68591e-08	9.47514e-08
ENSG00000125962	ARMCX5	2.67263	5.95922e-12	2.21461e-11	1.85439	7.84624e-11	3.34112e-10				ENSG00000106399	NAB2	-2.47805	1.44503e-10	3.94054e-10	-2.04555	4.20403e-08	1.07223e-07
ENSG00000100483	VCPKMT	2.89695	1.29662e-11	4.46203e-11	2.13016	7.92385e-11	3.36927e-10				ENSG00000166886	PGPEP1	-2.26983	3.10069e-10	8.0651e-10	-1.99564	4.2267e-08	1.07698e-07
ENSG00000145687	SSBP2	2.11218	3.71864e-10	9.54808e-10	2.23365	8.65877e-11	3.65699e-10				ENSG00000130517	PRCP	-1.82411	2.92255e-11	9.14102e-11	-1.51816	4.64658e-08	1.17963e-07
ENSG00000144802	NFKBIZ	2.27121	1.38717e-11	4.74208e-11	1.72526	9.16512e-11	3.84314e-10				ENSG00000137509	MPZL2	-1.74943	4.05222e-09	9.01872e-09	-1.59984	4.80942e-08	1.2171e-07
ENSG00000117000	RLF	2.08915	1.24244e-11	4.28901e-11	1.58189	9.60783e-11	4.00205e-10				ENSG00000149573	CCDC115	-2.07439	1.0895e-12	5.1315e-12	-1.61889	5.32342e-08	1.34023e-07
ENSG00000170448	NFXL1	2.77972	1.05727e-11	3.70509e-11	1.97594	9.87978e-11	4.10754e-10				ENSG00000136710	ECE2	-2.23043	6.66869e-11	1.93117e-10	-1.53831	5.44063e-08	1.36817e-07
ENSG00000155729	KCTD18	2.37249	7.63524e-13	3.76371e-12	1.52138	1.01161e-10	4.19984e-10				ENSG00000145194	RPL24P4	-2.22443	2.19447e-12	9.45917e-12	-1.54857	5.86007e-08	1.46568e-07
ENSG00000233559	LINC00513	2.15109	4.11383e-09	9.1373e-09	2.9454	1.0752e-10	4.4091e-10				ENSG00000181524	EBPL	-3.56225	1.92867e-12	8.41662e-12	-2.56261	6.18195e-08	1.54137e-07
ENSG00000095951	HIVEP1	2.38432	6.5783e-11	1.91193e-10	2.02983	1.2205e-10	4.94787e-10				ENSG00000123179	NTHL1	-3.34581	4.53985e-14	3.497e-13	-2.07593	6.75391e-08	1.67637e-07
ENSG00000171150	SOCS5	2.49989	1.9664e-12	8.56425e-12	1.50794	1.44585e-10	5.70103e-10				ENSG00000065057	VSIR	-2.38134	2.3502e-13	1.37431e-12	-1.50229	6.95219e-08	1.72266e-07
ENSG00000030419	IKZF2	2.39263	1.36569e-11	4.67589e-11	1.7219	1.48818e-10	5.85219e-10				ENSG00000107738	UPK1B	-2.69662	1.55801e-14	1.49165e-13	-1.68389	7.03573e-08	1.74189e-07
ENSG00000204149	AGAP6	2.8063	7.70326e-14	5.34777e-13	1.55157	1.53797e-10	6.02372e-10				ENSG00000114638	PNPLA3	-1.90053	1.27962e-09	3.03634e-09	-1.68389	7.03573e-08	1.74189e-07
ENSG00000110031	LPXN	2.34068	3.36446e-10	8.7125e-10	2.29578	1.59326e-10	6.21256e-10				ENSG00000100344	LRFN3	-2.05879	4.69315e-11	1.40204e-10	-1.64227	9.89007e-08	2.40786e-07
ENSG00000074590	NUAK1	1.82861	1.5528e-10	4.21091e-10	1.67739	1.59548e-10	6.2185e-10				ENSG00000126243	COL22A1	-1.97297	3.5521e-08	7.10501e-08	-1.86493	1.04252e-07	2.53113e-07
ENSG00000165434	PGM2L1	2.20034	4.59376e-10	1.16521e-09	2.22764	1.63131e-10	6.33004e-10				ENSG00000169436	PAFAH1B3	-3.05423	3.77232e-14	3.04453e-13	-1.90484	1.07943e-07	2.61786e-07
ENSG00000264070	DND1P1	2.76386	4.68273e-11	1.39941e-10	2.3539	1.70038e-10	6.57484e-10				ENSG00000079462	SIRPA	-1.68902	2.0436e-07	3.8191e-07	-1.66488	1.08466e-07	2.62981e-07
ENSG00000282614	DND1P1	2.76386	4.68273e-11	1.39941e-10	2.3539	1.70038e-10	6.57484e-10				ENSG00000198053	CITED4	-4.302	1.37266e-14	1.34048e-13	-2.80817	1.11548e-07	2.70083e-07
ENSG00000108061	SHOC2	2.14834	1.79536e-11	5.9388e-11	1.58864	1.72463e-10	6.65108e-10				ENSG00000179862	PDZK1IP1	-3.3759	6.71616e-16	1.24114e-14	-1.60283	1.36909e-07	3.27783e-07
ENSG00000189079	ARID2	2.4817	9.98818e-12	3.52272e-11	1.70107	1.72924e-10	6.66593e-10				ENSG00000162366	NUDT1	-2.81039	5.28339e-12	1.98783e-11	-1.80652	1.57357e-07	3.73889e-07
ENSG00000198799	LRIG2	2.47323	2.77386e-11	8.73493e-11	1.85954	1.77188e-10	6.81833e-10				ENSG00000106268	MNT	-2.02244	1.19865e-08	2.50832e-08	-1.84236	1.6562e-07	3.92779e-07
ENSG00000231770	TMEM44-AS1	2.57648	4.00357e-11	1.21127e-10	2.18548	1.99716e-10	7.53674e-10				ENSG00000070444	CAPS	-3.36009	9.16404e-15	9.62639e-14	-1.88154	1.72554e-07	4.08341e-07
ENSG00000146872	TLK2	2.41846	7.63333e-12	2.77229e-11	1.60207	2.04127e-10	7.69554e-10				ENSG00000105519	PLA2G15	-2.52028	1.5492e-12	6.97537e-12	-1.97205	1.80591e-07	4.26785e-07
ENSG00000100557	CCDC198	2.06683	2.65305e-11	8.38766e-11	1.55668	2.18126e-10	8.17532e-10				ENSG00000103066	NPDC1	-2.21563	1.71138e-11	5.69316e-11	-1.66934	1.82707e-07	4.31554e-07
ENSG00000172465	TCEAL1	2.23507	7.01186e-12	2.56566e-11	1.63801	2.1975e-10	8.22767e-10				ENSG00000107281	ARHGEF39	-1.94375	9.24658e-10	2.24436e-09	-1.66934	1.82707e-07	4.31554e-07
ENSG00000197579	TOPORS	2.35451	1.34177e-11	4.60116e-11	1.63536	2.216e-10	8.28785e-10				ENSG00000137135	FAH	-2.91346	3.71632e-13	2.01996e-12	-1.69483	1.99118e-07	4.68428e-07
ENSG00000152422	XRCC4	2.51637	1.2818e-10	3.52825e-10	2.12207	2.46149e-10	9.07847e-10				ENSG00000103876	CDK5	-2.46348	4.06459e-14	3.2292e-13	-1.6261	2.55578e-07	5.93939e-07
ENSG00000211445	GPX3	1.92957	2.81512e-09	6.37682e-09	2.26161	2.47828e-10	9.13275e-10				ENSG00000164885	ACADS	-2.79467	5.55159e-13	2.84673e-12	-1.81942	2.62321e-07	6.08642e-07
ENSG00000117475	BLZF1	1.91282	8.67851e-11	2.44865e-10	1.59381	2.4937e-10	9.17803e-10				ENSG00000122971	ZC4H2	-2.81525	1.07226e-12	5.06946e-12	-2.12162	2.83254e-07	6.5531e-07
ENSG00000082258	CCNT2	2.46434	4.04396e-12	1.58107e-11	1.50439	2.63478e-10	9.66086e-10				ENSG00000126970	TEAD2	-3.2069	1.64945e-12	7.35515e-12	-2.12162	2.83254e-07	6.5531e-07
ENSG00000141446	ESCO1	2.39393	2.11603e-10	5.64938e-10	2.11774	2.66223e-10	9.74932e-10				ENSG00000074219	SLC2A8	-2.79722	1.94632e-13	1.16448e-12	-2.05639	2.91671e-07	6.73542e-07
ENSG00000171928	TVP23B	2.17933	1.73384e-11	5.75264e-11	1.53992	2.7054e-10	9.89505e-10				ENSG00000136856	VPS9D1-AS1	-1.86405	3.27488e-08	6.58045e-08	-1.70107	3.35091e-07	7.69964e-07
ENSG00000157764	BRAF	1.8131	1.15401e-10	3.20259e-10	1.50564	3.60578e-10	1.28424e-09				ENSG00000261373	BMP4	-1.94375	9.24658e-10	2.24436e-09	-1.62892	4.31602e-07	9.807e-07
ENSG00000148677	ANKRD1	2.00102	6.76276e-10	1.67667e-09	1.86418	4.20866e-10	1.48614e-09				ENSG00000125378	MFGE8	-3.01066	3.94061e-13	2.12597e-12	-2.16561	4.47874e-07	1.01636e-06
ENSG00000198551	ZNF627	2.64465	8.18831e-11	2.32677e-10	2.00306	4.27829e-10	1.5089e-09				ENSG00000140545	FIBCD1	-2.40242	1.69516e-11	5.66062e-11	-1.87515	4.55961e-07	1.03231e-06
ENSG00000152439	ZNF773	3.36451	1.79358e-12	7.90163e-12	2.31044	4.94809e-10	1.72165e-09				ENSG00000130720	SLC25A29	-1.8628	1.57107e-08	3.24974e-08	-1.65325	4.74581e-07	1.07254e-06
ENSG00000135253	KCP	2.40997	1.94601e-09	4.51517e-09	2.31044	4.94809e-10	1.72165e-09				ENSG00000197119	SLPI	-4.91545	6.48043e-16	1.20671e-14	-2.85888	8.0916e-07	1.77926e-06
ENSG00000137965	IFI44	2.28522	2.62895e-10	6.91585e-10	2.01969	5.42648e-10	1.87547e-09				ENSG00000124107	MRPL43	-2.40921	2.20107e-11	7.11222e-11	-1.56589	9.03861e-07	1.97269e-06
ENSG00000151090	THRB	1.57434	6.47425e-08	1.26844e-07	1.84633	5.98968e-10	2.05157e-09				ENSG00000055950	ALDH4A1	-3.01298	2.6757e-13	1.53503e-12	-1.82399	1.15486e-06	2.48776e-06
ENSG00000196155	PLEKHG4	1.84424	3.05614e-08	6.1536e-08	2.19518	6.27609e-10	2.14549e-09				ENSG00000159423	ARHGDIB	-2.12428	3.66697e-10	9.42368e-10	-1.69177	1.47634e-06	3.14406e-06
ENSG00000140386	SCAPER	1.65329	4.62431e-09	1.0176e-08	1.63974	6.63516e-10	2.25683e-09				ENSG00000111348	DOK4	-2.43455	3.00388e-11	9.38194e-11	-1.84057	1.92557e-06	4.05166e-06
ENSG00000196378	ZNF34	2.95863	1.25897e-13	8.1541e-13	1.84758	6.71879e-10	2.28262e-09				ENSG00000125170	C4orf3	-1.97297	3.5521e-08	7.10501e-08	-1.69892	2.49142e-06	5.18152e-06
ENSG00000197885	NKIRAS1	2.37554	6.61771e-11	1.92167e-10	1.90257	7.69603e-10	2.58466e-09				ENSG00000164096	POLE4	-2.11807	1.26895e-10	3.50049e-10	-1.58986	2.89058e-06	5.9539e-06
ENSG00000244879	GABPB1-AS1	1.91619	8.67516e-10	2.11501e-09	1.76146	8.22681e-10	2.74612e-09				ENSG00000115350	RPS26	-2.4135	1.42081e-12	6.45014e-12	-1.68014	6.54478e-06	1.28973e-05
ENSG00000138134	STAMBPL1	2.67156	3.36532e-12	1.34506e-11	1.9657	8.54048e-10	2.84492e-09				ENSG00000197728	CYB561A3	-2.26876	2.63528e-10	6.93042e-10	-1.68013	6.54478e-06	1.28973e-05
ENSG00000162616	DNAJB4	1.97362	1.05567e-08	2.22448e-08	2.00092	8.87123e-10	2.94335e-09				ENSG00000162144	ALKBH7	-3.53996	1.23843e-14	1.2285e-13	-1.71587	7.10285e-06	1.39439e-05
ENSG00000156384	SFR1	2.47042	1.15504e-11	4.01567e-11	1.88495	1.23649e-09	4.00572e-09				ENSG00000125652	DECR2	-2.42313	1.09715e-10	3.05929e-10	-1.56682	7.47733e-06	1.46464e-05
ENSG00000251022	THAP9-AS1	1.88158	1.46344e-10	3.98579e-10	1.59719	1.37766e-09	4.41422e-09				ENSG00000242612	DECR2	-2.42313	1.09715e-10	3.05929e-10	-1.56682	7.47733e-06	1.46464e-05
ENSG00000173276	ZBTB21	1.67075	1.01968e-09	2.45736e-09	1.5007	1.37922e-09	4.41602e-09				ENSG00000274296	TRNAU1AP	-2.2262	7.70069e-11	2.20102e-10	-1.62148	9.22033e-06	1.79286e-05
ENSG00000107485	GATA3	1.74908	1.11921e-07	2.15199e-07	1.94718	1.38554e-09	4.43463e-09				ENSG00000180098	MNX1-AS1	-2.32808	4.2292e-12	1.63602e-11	-1.59472	1.41534e-05	2.70775e-05
ENSG00000121486	TRMT1L	1.81493	1.02371e-09	2.46639e-09	1.60196	1.59805e-09	5.05045e-09				ENSG00000243479	OST4	-2.26782	2.43065e-11	7.7402e-11	-1.59471	1.41534e-05	2.70775e-05
ENSG00000119509	INVS	1.6883	1.3302e-08	2.77304e-08	1.69105	1.63487e-09	5.14305e-09				ENSG00000228474	SUFU	-2.26877	8.67464e-11	2.44834e-10	-1.5383	5.62252e-05	0.000101596
ENSG00000114841	DNAH1	2.32278	2.07831e-11	6.76029e-11	1.77284	2.46278e-09	7.54458e-09				ENSG00000107882	MXD4	-2.4123	3.19682e-11	9.91769e-11	-1.5687	0.000107622	0.000188914
ENSG00000146556	WASH2P	2.1343	2.02572e-10	5.4231e-10	1.77284	2.46278e-09	7.54458e-09				ENSG00000123933	KREMEN1	-2.76822	1.12318e-11	3.91576e-11	-1.50063	0.000250436	0.000420937
ENSG00000176399	DMRTA1	2.51627	1.73858e-10	4.69298e-10	2.03989	2.51239e-09	7.68315e-09				ENSG00000183762	SLC29A4	-3.09372	1.03856e-12	4.9154e-12	-1.57256	0.00162544	0.00250061
ENSG00000078018	MAP2	1.70857	1.67673e-08	3.46015e-08	1.87906	2.73505e-09	8.29482e-09				ENSG00000164638
ENSG00000092978	GPATCH2	2.01357	6.69551e-12	2.45912e-11	1.50727	2.77162e-09	8.39702e-09
ENSG00000266714	MYO15B	2.29834	2.09558e-10	5.59649e-10	1.62464	2.77865e-09	8.41541e-09
ENSG00000198018	ENTPD7	2.5251	2.65737e-12	1.109e-11	1.65982	3.93185e-09	1.15697e-08
ENSG00000007944	MYLIP	2.55685	5.26042e-10	1.32399e-09	2.10974	4.23449e-09	1.24139e-08
ENSG00000137185	ZSCAN9	2.26758	4.10085e-12	1.60117e-11	1.55429	4.87005e-09	1.41497e-08
ENSG00000154065	ANKRD29	2.19939	5.24891e-10	1.32185e-09	1.83077	5.05317e-09	1.46382e-08
ENSG00000240024	LINC00888	2.22546	6.67521e-11	1.93243e-10	1.71713	5.49589e-09	1.5832e-08
ENSG00000104450	SPAG1	2.09732	1.0437e-09	2.51111e-09	1.63059	5.52036e-09	1.58973e-08
ENSG00000162086	ZNF75A	2.92678	1.68099e-11	5.61543e-11	2.04088	6.93384e-09	1.9684e-08
ENSG00000132692	BCAN	1.71762	1.27157e-08	2.65499e-08	1.61156	8.2613e-09	2.31828e-08
ENSG00000186448	ZNF197	2.37926	3.10393e-09	6.99499e-09	1.94248	8.42233e-09	2.3597e-08
ENSG00000281709	ZNF197	2.37926	3.10393e-09	6.99499e-09	1.94248	8.42233e-09	2.3597e-08
ENSG00000070269	TMEM260	2.0827	7.69327e-10	1.89295e-09	1.72124	9.54558e-09	2.65075e-08
ENSG00000132964	CDK8	1.66416	6.58501e-09	1.41852e-08	1.51295	9.68063e-09	2.68401e-08
ENSG00000138640	FAM13A	1.5085	6.52517e-08	1.27785e-07	1.51295	9.68063e-09	2.68401e-08
ENSG00000112210	RAB23	2.00102	6.76276e-10	1.67667e-09	1.64518	1.05787e-08	2.91552e-08
ENSG00000125845	BMP2	1.50602	1.15944e-05	1.89799e-05	2.01898	1.13933e-08	3.12534e-08
ENSG00000142556	ZNF614	2.1343	6.66383e-09	1.43409e-08	1.83078	1.22476e-08	3.34922e-08
ENSG00000198707	CEP290	2.28242	3.71672e-09	8.30146e-09	1.77613	1.69766e-08	4.54209e-08
ENSG00000250565	ATP6V1E2	1.81825	6.4974e-07	1.17068e-06	1.99675	1.86698e-08	4.9739e-08
ENSG00000151657	KIN	1.78235	1.13092e-08	2.37166e-08	1.59525	2.20726e-08	5.81523e-08
ENSG00000014914	MTMR11	1.6412	4.2604e-08	8.45252e-08	1.549	2.57414e-08	6.74138e-08
ENSG00000164603	BMT2	1.76663	3.55701e-08	7.11322e-08	1.6119	4.37729e-08	1.11352e-07
ENSG00000137501	SYTL2	2.14309	2.04152e-09	4.71686e-09	1.71147	4.51471e-08	1.14748e-07
ENSG00000241058	NSUN6	2.13242	3.25378e-08	6.54405e-08	1.91136	4.72087e-08	1.19682e-07
ENSG00000155592	ZKSCAN2	2.18411	5.25319e-11	1.55351e-10	1.51672	5.90385e-08	1.47621e-07
ENSG00000163743	RCHY1	2.74335	5.17093e-11	1.53279e-10	1.56019	8.98542e-08	2.19919e-07
ENSG00000146094	DOK3	3.32177	1.40328e-11	4.79154e-11	1.6511	9.77267e-08	2.38192e-07
ENSG00000118496	FBXO30	2.67227	2.83114e-09	6.40982e-09	1.58629	1.46369e-07	3.49575e-07
ENSG00000240891	PLCXD2	2.26095	2.09177e-09	4.82407e-09	1.67548	1.91702e-07	4.51586e-07
ENSG00000083828	ZNF586	2.38774	3.13813e-09	7.06843e-09	1.54695	2.57738e-06	5.34891e-06

## Sheet: SARS-CoV-2
SARS-CoV-2
Upregulated											Downregulated
gene_id	IM24vs4_gene_name	IM24vs4_logFC	IM24vs4_PValue	IM24vs4_FDR	I24vs4_logFC	I24vs4_PValue	I24vs4_FDR				gene_id	I24vs4_gene_name	I24vs4_logFC	I24vs4_PValue	I24vs4_FDR
ENSG00000169245.6	CXCL10	8.37283	1.09396e-19	1.05189e-17	8.48314	4.21558e-42	5.79642e-38				ENSG00000162909.18	CAPN2	-1.63868	5.32787e-27	5.7233e-25
ENSG00000134321.12	RSAD2	6.0474	1.25035e-33	1.71923e-29	5.65502	2.91638e-41	2.00501e-37				ENSG00000108828.16	VAT1	-2.01855	8.78895e-27	9.22504e-25
ENSG00000169248.12	CXCL11	8.09625	2.15558e-21	2.49069e-19	7.71073	1.61526e-40	7.40326e-37				ENSG00000136542.9	GALNT5	-1.60722	3.61219e-24	2.61408e-22
ENSG00000162654.9	GBP4	5.90082	1.02246e-22	1.46111e-20	7.01936	5.30494e-40	1.82357e-36				ENSG00000024422.12	EHD2	-1.51355	1.57633e-23	1.06247e-21
ENSG00000119917.14	IFIT3	5.47808	9.02837e-28	4.59778e-25	6.09886	2.87621e-39	7.90958e-36				ENSG00000125144.13	MT1G	-5.42949	2.76305e-23	1.77837e-21
ENSG00000115267.7	IFIH1	4.30709	3.60826e-32	1.24034e-28	4.65427	4.07693e-39	9.34298e-36				ENSG00000074416.14	MGLL	-2.27103	4.27849e-23	2.64996e-21
ENSG00000105939.13	ZC3HAV1	4.06586	2.66375e-32	1.24034e-28	4.28067	7.29426e-39	1.4328e-35				ENSG00000171747.9	LGALS4	-1.68	5.59335e-23	3.38804e-21
ENSG00000131203.13	IDO1	7.36537	5.60484e-20	5.66666e-18	7.61463	2.47524e-38	4.25432e-35				ENSG00000005108.16	THSD7A	-2.18335	2.86225e-22	1.57226e-20
ENSG00000078081.8	LAMP3	5.02148	3.53319e-30	6.07267e-27	4.73555	3.24697e-38	4.96065e-35				ENSG00000077782.20	FGFR1	-1.6424	9.58423e-22	4.86285e-20
ENSG00000177409.12	SAMD9L	4.42647	9.52224e-29	6.2348e-26	5.16698	5.62114e-38	7.72907e-35				ENSG00000188042.8	ARL4C	-2.51786	1.29652e-21	6.38965e-20
ENSG00000122643.20	NT5C3A	3.67997	2.292e-30	4.50214e-27	3.86048	2.05603e-37	2.57004e-34				ENSG00000167972.14	ABCA3	-2.33951	4.93324e-21	2.23132e-19
ENSG00000140105.18	WARS	3.33014	3.22194e-32	1.24034e-28	3.30463	2.48447e-37	2.84679e-34				ENSG00000010404.18	IDS	-1.71291	5.76101e-21	2.56356e-19
ENSG00000111335.12	OAS2	4.33383	2.14972e-30	4.50214e-27	4.7116	3.30137e-37	3.24242e-34				ENSG00000241489.8	AC244197.3	-1.7206	1.08008e-20	4.61214e-19
ENSG00000117228.10	GBP1	4.10356	7.20202e-26	2.33523e-23	4.73461	3.12031e-37	3.24242e-34				ENSG00000117115.13	PADI2	-3.25875	6.50667e-20	2.39216e-18
ENSG00000132274.16	TRIM22	5.9809	2.36279e-25	6.22877e-23	5.95441	4.63744e-37	4.25099e-34				ENSG00000198910.13	L1CAM	-1.75328	1.39499e-19	4.88069e-18
ENSG00000240065.8	PSMB9	3.49868	2.80999e-28	1.6155e-25	3.9544	1.23431e-36	1.06073e-33				ENSG00000155850.7	SLC26A2	-1.59074	2.02854e-19	7.0258e-18
ENSG00000138646.9	HERC5	4.80492	3.58472e-25	8.64736e-23	5.24237	1.86052e-36	1.50483e-33				ENSG00000181104.7	F2R	-1.73538	2.06288e-19	7.12677e-18
ENSG00000221963.6	APOL6	3.76543	5.28726e-30	7.26998e-27	3.63321	2.35593e-36	1.79967e-33				ENSG00000146477.6	SLC22A3	-2.9479	2.53121e-19	8.53724e-18
ENSG00000121858.11	TNFSF10	3.5705	2.82537e-28	1.6155e-25	3.92872	4.06103e-36	2.86206e-33				ENSG00000148082.10	SHC3	-1.96871	2.34391e-18	6.89658e-17
ENSG00000135114.12	OASL	5.56815	2.05288e-24	4.15104e-22	6.38517	4.163e-36	2.86206e-33				ENSG00000101335.10	MYL9	-2.66806	2.42604e-18	7.11258e-17
ENSG00000134326.11	CMPK2	4.97691	9.5693e-26	2.68526e-23	4.86541	5.87417e-36	3.84618e-33				ENSG00000198074.10	AKR1B10	-2.2491	3.64425e-18	1.04392e-16
ENSG00000125347.14	IRF1	3.77602	9.91081e-28	4.86692e-25	3.88188	9.4703e-36	5.91894e-33				ENSG00000006756.16	ARSD	-1.7479	6.82612e-18	1.86184e-16
ENSG00000124201.15	ZNFX1	2.96041	5.90991e-31	1.62522e-27	2.93193	1.03991e-35	6.21686e-33				ENSG00000198417.7	MT1F	-2.75321	2.89198e-17	7.05049e-16
ENSG00000130589.16	HELZ2	3.16434	4.48313e-30	6.84922e-27	3.29116	1.50826e-35	8.64107e-33				ENSG00000187398.12	LUZP2	-2.91562	3.54682e-17	8.55594e-16
ENSG00000173193.15	PARP14	3.01162	2.74789e-29	2.69882e-26	3.22459	3.07117e-35	1.68915e-32				ENSG00000177469.13	CAVIN1	-2.02064	1.66533e-16	3.63466e-15
ENSG00000178685.14	PARP10	2.99155	1.88979e-29	2.00634e-26	3.05527	3.20381e-35	1.69432e-32				ENSG00000277586.2	NEFL	-1.71909	3.36117e-16	7.03441e-15
ENSG00000101347.9	SAMHD1	2.88272	1.8969e-29	2.00634e-26	2.88687	7.51789e-35	3.82856e-32				ENSG00000176945.17	MUC20	-1.57278	7.60995e-16	1.51187e-14
ENSG00000068079.7	IFI35	3.64206	1.3615e-29	1.70187e-26	3.35638	9.94389e-35	4.88316e-32				ENSG00000136999.5	CCN3	-1.83046	1.99123e-15	3.74548e-14
ENSG00000165949.12	IFI27	4.96066	5.45855e-28	2.88673e-25	4.3886	2.54254e-34	1.20551e-31				ENSG00000114812.13	VIPR1	-1.84069	2.15622e-15	4.03375e-14
ENSG00000173821.19	AC124319.1	2.47699	3.25073e-29	2.7936e-26	2.53084	2.81231e-34	1.26206e-31				ENSG00000164266.10	SPINK1	-2.18961	2.37224e-15	4.40959e-14
ENSG00000132530.17	XAF1	4.14312	1.58603e-24	3.35507e-22	4.34168	2.84538e-34	1.26206e-31				ENSG00000131711.15	MAP1B	-2.38983	4.00826e-15	7.17625e-14
ENSG00000168016.14	TRANK1	4.05482	1.68117e-21	1.99277e-19	4.7372	3.4013e-34	1.4615e-31				ENSG00000154764.5	WNT7A	-2.13435	4.65655e-14	7.13797e-13
ENSG00000163565.18	IFI16	3.52564	4.07112e-26	1.39945e-23	3.6978	4.30833e-34	1.79514e-31				ENSG00000136235.16	GPNMB	-1.72221	9.03149e-14	1.3225e-12
ENSG00000079385.22	CEACAM1	3.10163	1.72702e-24	3.59797e-22	3.61496	8.70819e-34	3.52169e-31				ENSG00000123933.17	MXD4	-1.78452	3.12041e-13	4.18592e-12
ENSG00000107201.10	DDX58	3.27487	3.15974e-26	1.17423e-23	3.62235	1.34728e-33	5.29288e-31				ENSG00000197406.7	DIO3	-2.03515	3.44719e-13	4.59292e-12
ENSG00000111912.20	NCOA7	2.72323	6.27778e-24	1.13578e-21	3.34355	1.45963e-33	5.57497e-31				ENSG00000173156.7	RHOD	-1.71197	8.49061e-13	1.04987e-11
ENSG00000185507.20	IRF7	3.46162	1.49906e-26	6.06239e-24	3.47194	1.70193e-33	6.32475e-31				ENSG00000132334.16	PTPRE	-1.94796	1.01888e-12	1.24751e-11
ENSG00000187608.9	ISG15	3.83817	5.00129e-29	4.04516e-26	3.50313	1.99883e-33	7.2326e-31				ENSG00000273038.2	AL365203.2	-1.66815	1.32365e-12	1.58815e-11
ENSG00000019582.15	CD74	2.5264	1.43795e-27	6.81785e-25	2.65823	2.80863e-33	9.90221e-31				ENSG00000099260.11	PALMD	-1.61234	2.63929e-12	3.00416e-11
ENSG00000023445.14	BIRC3	2.43941	3.63302e-26	1.31458e-23	2.72116	3.40243e-33	1.16959e-30				ENSG00000074410.14	CA12	-1.82987	4.25102e-12	4.70624e-11
ENSG00000184979.9	USP18	4.69741	2.26017e-23	3.65615e-21	4.55178	6.42324e-33	2.15414e-30				ENSG00000106123.12	EPHB6	-2.75463	5.81664e-12	6.30251e-11
ENSG00000110446.11	SLC15A3	5.84652	9.55689e-20	9.25403e-18	5.36059	8.36381e-33	2.73815e-30				ENSG00000010438.16	PRSS3	-1.64351	1.66075e-11	1.67169e-10
ENSG00000140464.19	PML	2.53093	8.44225e-26	2.5235e-23	2.79262	9.26619e-33	2.96303e-30				ENSG00000166106.3	ADAMTS15	-2.11625	2.31791e-11	2.27165e-10
ENSG00000204267.14	TAP2	2.46367	2.93727e-28	1.6155e-25	2.38658	9.84686e-33	3.07714e-30				ENSG00000175414.7	ARL10	-1.77101	2.82935e-11	2.73199e-10
ENSG00000108771.13	DHX58	4.86536	1.20902e-19	1.13863e-17	5.0638	1.04832e-32	3.20321e-30				ENSG00000156103.16	MMP16	-1.85883	2.94036e-11	2.83321e-10
ENSG00000152778.9	IFIT5	3.48748	7.27974e-26	2.33523e-23	3.34281	1.2016e-32	3.59175e-30				ENSG00000102312.21	PORCN	-1.72877	3.12302e-11	2.99244e-10
ENSG00000250264.1	AL669918.1	2.45142	9.63052e-27	4.13811e-24	2.56762	1.28886e-32	3.7706e-30				ENSG00000169688.11	MT1B	-5.73414	5.38616e-11	4.96379e-10
ENSG00000163840.10	DTX3L	2.21021	9.07113e-26	2.65379e-23	2.43973	1.62448e-32	4.65345e-30				ENSG00000128591.15	FLNC	-2.04127	5.85882e-11	5.35987e-10
ENSG00000204642.14	HLA-F	3.77325	8.19137e-26	2.50292e-23	3.44055	1.86262e-32	5.22674e-30				ENSG00000115461.5	IGFBP5	-2.21537	7.79165e-11	6.98404e-10
ENSG00000172183.15	ISG20	4.97776	5.29917e-29	4.04798e-26	3.59929	2.24731e-32	6.1801e-30				ENSG00000129946.10	SHC2	-1.95796	1.37247e-10	1.18168e-09
ENSG00000170581.14	STAT2	2.68824	2.48129e-25	6.31811e-23	2.88121	2.33298e-32	6.2899e-30				ENSG00000178695.5	KCTD12	-1.83739	3.26395e-10	2.65401e-09
ENSG00000181381.13	DDX60L	3.22262	2.87056e-26	1.0964e-23	3.18445	2.56246e-32	6.77573e-30				ENSG00000156968.9	MPV17L	-1.90793	3.65748e-10	2.9444e-09
ENSG00000115415.18	STAT1	2.23179	1.9424e-26	7.63084e-24	2.45732	2.63256e-32	6.82976e-30				ENSG00000142623.11	PADI1	-1.66547	4.42163e-10	3.50619e-09
ENSG00000105559.12	PLEKHA4	2.83003	4.33363e-25	1.00996e-22	3.02779	3.0342e-32	7.72596e-30				ENSG00000187134.14	AKR1C1	-1.79266	4.89128e-10	3.85195e-09
ENSG00000006210.7	CX3CL1	4.92741	1.07687e-25	2.96138e-23	4.02545	3.78459e-32	9.46147e-30				ENSG00000135744.8	AGT	-1.83012	5.07771e-10	3.98735e-09
ENSG00000189060.5	H1F0	2.19961	1.44515e-23	2.42327e-21	2.9449	4.44618e-32	1.0917e-29				ENSG00000249992.1	TMEM158	-1.6543	6.08319e-10	4.69909e-09
ENSG00000111331.13	OAS3	2.64272	4.66225e-27	2.06793e-24	2.7249	7.82668e-32	1.88801e-29				ENSG00000130720.13	FIBCD1	-2.23157	1.25186e-09	9.14584e-09
ENSG00000137628.17	DDX60	2.53155	8.56337e-25	1.89913e-22	2.77561	9.70145e-32	2.29991e-29				ENSG00000196154.12	S100A4	-1.71739	1.33971e-09	9.73109e-09
ENSG00000112773.16	TENT5A	3.71934	3.80746e-24	7.47894e-22	3.47983	1.03496e-31	2.41198e-29				ENSG00000205362.11	MT1A	-8.41712	1.84452e-09	1.30598e-08
ENSG00000234745.11	HLA-B	2.98566	5.92201e-29	4.28567e-26	2.64296	1.17499e-31	2.69268e-29				ENSG00000260604.2	AL590004.3	-2.81924	2.11533e-09	1.4817e-08
ENSG00000204264.10	PSMB8	2.2106	4.5158e-25	1.03487e-22	2.41006	1.45488e-31	3.27945e-29				ENSG00000205364.4	MT1M	-4.05965	2.91687e-09	1.99537e-08
ENSG00000204616.11	TRIM31	1.95989	1.38479e-15	6.22249e-14	3.78739	1.73172e-31	3.84051e-29				ENSG00000102452.17	NALCN	-2.1942	3.56506e-09	2.39939e-08
ENSG00000136244.12	IL6	5.96045	1.85434e-25	4.99944e-23	3.76545	1.8689e-31	4.07896e-29				ENSG00000205358.3	MT1H	-5.13975	3.79349e-09	2.5407e-08
ENSG00000135899.17	SP110	2.43297	5.24326e-24	9.61265e-22	2.72307	2.00411e-31	4.3057e-29				ENSG00000261167.1	AC107027.3	-2.31889	3.87972e-09	2.59465e-08
ENSG00000206337.10	HCP5	4.26495	2.54103e-22	3.35953e-20	4.04398	2.45785e-31	5.19929e-29				ENSG00000110881.11	ASIC1	-1.69791	5.94372e-09	3.84232e-08
ENSG00000137965.11	IFI44	2.70547	8.30981e-24	1.46487e-21	3.11187	3.99374e-31	8.32029e-29				ENSG00000163209.15	SPRR3	-3.5758	9.32338e-09	5.82711e-08
ENSG00000002549.12	LAP3	2.49791	3.93796e-26	1.38838e-23	2.43756	4.24439e-31	8.71049e-29				ENSG00000116985.12	BMP8B	-1.67935	1.15407e-08	7.1091e-08
ENSG00000138496.16	PARP9	2.07136	1.22409e-23	2.07793e-21	2.45626	5.53019e-31	1.11824e-28				ENSG00000127415.13	IDUA	-1.50275	2.35816e-08	1.37509e-07
ENSG00000168961.17	LGALS9	3.23755	6.57609e-23	9.61927e-21	3.47682	9.4514e-31	1.88343e-28				ENSG00000164125.15	GASK1B	-1.69881	2.7259e-08	1.56825e-07
ENSG00000160932.11	LY6E	1.75331	1.89694e-23	3.14253e-21	2.07268	1.58448e-30	3.11236e-28				ENSG00000006757.12	PNPLA4	-1.66855	2.96362e-08	1.69508e-07
ENSG00000073605.18	GSDMB	2.22653	7.3029e-26	2.33523e-23	2.19135	1.69346e-30	3.27958e-28				ENSG00000189410.12	SH2D5	-1.6575	3.1777e-08	1.80925e-07
ENSG00000168394.11	TAP1	3.6564	9.34432e-26	2.67676e-23	3.70783	1.87916e-30	3.58868e-28				ENSG00000224769.1	MUC20P1	-1.7702	3.37604e-08	1.91504e-07
ENSG00000185201.16	IFITM2	4.83922	2.14436e-22	2.86261e-20	4.12813	2.23894e-30	4.21718e-28				ENSG00000184949.16	FAM227A	-1.67709	3.91427e-08	2.20265e-07
ENSG00000132256.18	TRIM5	2.62679	1.19669e-23	2.05682e-21	2.73059	2.37374e-30	4.41067e-28				ENSG00000185818.7	NAT8L	-2.20277	4.30948e-08	2.40265e-07
ENSG00000125148.7	MT2A	5.38751	2.27668e-28	1.42293e-25	3.0999	3.39914e-30	6.23176e-28				ENSG00000154175.17	ABI3BP	-2.28695	6.79396e-08	3.67783e-07
ENSG00000204525.16	HLA-C	2.12616	1.44061e-26	6.00255e-24	1.95822	5.06435e-30	9.16248e-28				ENSG00000138030.13	KHK	-1.9865	8.41028e-08	4.48222e-07
ENSG00000136514.3	RTP4	4.75547	1.50797e-18	1.18483e-16	4.8737	5.25848e-30	9.39015e-28				ENSG00000103355.13	PRSS33	-1.55043	1.17971e-07	6.1142e-07
ENSG00000133106.14	EPSTI1	3.92659	2.89347e-18	2.17405e-16	4.18331	5.39622e-30	9.51256e-28				ENSG00000104361.10	NIPAL2	-1.5782	1.89987e-07	9.52037e-07
ENSG00000204592.9	HLA-E	2.41093	6.93056e-29	4.76476e-26	1.85043	5.61862e-30	9.65699e-28				ENSG00000135636.14	DYSF	-2.1637	2.07008e-07	1.03092e-06
ENSG00000166750.10	SLFN5	2.59941	8.62651e-24	1.50145e-21	2.7807	5.57736e-30	9.65699e-28				ENSG00000125355.15	TMEM255A	-7.80373	2.61438e-07	1.27882e-06
ENSG00000171522.6	PTGER4	3.02922	4.76656e-23	7.20223e-21	2.92118	6.51828e-30	1.1065e-27				ENSG00000253540.5	FAM86HP	-1.64667	3.98102e-07	1.8772e-06
ENSG00000112343.11	TRIM38	1.97788	1.15955e-19	1.09958e-17	2.74447	7.18283e-30	1.20444e-27				ENSG00000078114.18	NEBL	-1.71941	5.22006e-07	2.40294e-06
ENSG00000130303.13	BST2	6.21049	2.36855e-17	1.44745e-15	5.58392	9.30924e-30	1.54219e-27				ENSG00000276851.1	AC002401.4	-3.41239	9.14132e-07	4.02476e-06
ENSG00000123609.10	NMI	2.5653	4.43215e-24	8.46417e-22	2.52745	9.82354e-30	1.60802e-27				ENSG00000026751.17	SLAMF7	-1.8329	9.2409e-07	4.06599e-06
ENSG00000185215.9	TNFAIP2	1.9583	3.81839e-23	5.96624e-21	2.15077	1.1522e-29	1.84218e-27				ENSG00000212747.4	RTL8B	-1.71039	9.37588e-07	4.12143e-06
ENSG00000166710.19	B2M	1.80761	1.55577e-24	3.34247e-22	1.8674	1.57241e-29	2.48514e-27				ENSG00000119227.8	PIGZ	-1.54173	1.07077e-06	4.6533e-06
ENSG00000011422.12	PLAUR	3.66517	3.22608e-29	2.7936e-26	2.2858	1.61713e-29	2.52676e-27				ENSG00000183780.13	SLC35F3	-1.91639	1.08422e-06	4.69987e-06
ENSG00000156587.16	UBE2L6	3.26416	2.22117e-23	3.63584e-21	3.40197	1.64186e-29	2.53659e-27				ENSG00000221890.4	NPTXR	-1.63491	1.91587e-06	7.95867e-06
ENSG00000168062.10	BATF2	4.77536	4.28021e-19	3.72487e-17	4.46583	1.95587e-29	2.98814e-27				ENSG00000086696.11	HSD17B2	-1.79071	1.9466e-06	8.07413e-06
ENSG00000114127.10	XRN1	2.19487	1.97835e-22	2.69329e-20	2.40588	2.91244e-29	4.35284e-27				ENSG00000277476.1	AC005332.5	-1.6143	2.79626e-06	1.12719e-05
ENSG00000144802.11	NFKBIZ	2.6	2.70996e-23	4.30224e-21	2.74835	3.22316e-29	4.76542e-27				ENSG00000103253.18	HAGHL	-1.65544	3.55011e-06	1.40149e-05
ENSG00000182179.13	UBA7	3.37521	6.97331e-20	6.89806e-18	3.66968	3.96633e-29	5.80181e-27				ENSG00000214128.11	TMEM213	-1.67583	3.60155e-06	1.41936e-05
ENSG00000140853.15	NLRC5	5.20696	8.29708e-22	1.01861e-19	4.19527	4.10265e-29	5.93804e-27				ENSG00000185634.12	SHC4	-2.22658	3.80665e-06	1.49164e-05
ENSG00000265972.5	TXNIP	2.40007	2.33485e-27	1.07014e-24	1.85557	6.87418e-29	9.84584e-27				ENSG00000183287.14	CCBE1	-2.1795	4.00142e-06	1.55995e-05
ENSG00000128335.14	APOL2	1.99495	8.28969e-24	1.46487e-21	1.98476	7.7828e-29	1.10323e-26				ENSG00000213937.4	CLDN9	-1.68219	4.03809e-06	1.57246e-05
ENSG00000105287.12	PRKD2	1.86018	8.07033e-22	9.99704e-20	2.09376	8.02375e-29	1.11841e-26				ENSG00000128266.9	GNAZ	-1.57426	4.15986e-06	1.61668e-05
ENSG00000105327.17	BBC3	4.75251	3.64787e-16	1.80425e-14	4.77473	8.05256e-29	1.11841e-26				ENSG00000186523.14	FAM86B1	-2.09907	4.26946e-06	1.6574e-05
ENSG00000117226.12	GBP3	2.25315	9.06052e-25	1.97749e-22	2.02785	1.53512e-28	2.11079e-26				ENSG00000259275.3	AC087477.2	-1.90541	4.99249e-06	1.9175e-05
ENSG00000163131.11	CTSS	2.2861	6.94919e-23	1.0058e-20	2.34447	1.67613e-28	2.28186e-26				ENSG00000238266.2	LINC00707	-1.87964	6.4416e-06	2.42663e-05
ENSG00000137959.16	IFI44L	2.54039	1.11451e-21	1.34426e-19	2.91924	2.13234e-28	2.84658e-26				ENSG00000226200.6	SGMS1-AS1	-1.58958	9.17361e-06	3.34759e-05
ENSG00000059378.12	PARP12	2.45464	5.21179e-25	1.17479e-22	2.09713	2.30301e-28	3.04186e-26				ENSG00000109743.11	BST1	-1.78868	1.096e-05	3.93369e-05
ENSG00000138642.14	HERC6	2.69839	4.60497e-24	8.67374e-22	2.45986	2.32287e-28	3.04186e-26				ENSG00000143469.19	SYT14	-2.18181	1.6248e-05	5.62745e-05
ENSG00000123240.17	OPTN	2.48709	3.65987e-25	8.67642e-23	2.11336	2.3972e-28	3.08503e-26				ENSG00000104833.12	TUBB4A	-1.87163	1.77845e-05	6.12568e-05
ENSG00000138035.15	PNPT1	2.19598	2.50945e-24	5.00072e-22	2.0359	2.40071e-28	3.08503e-26				ENSG00000087494.15	PTHLH	-1.79591	1.83639e-05	6.31209e-05
ENSG00000165312.6	OTUD1	4.24464	1.83792e-17	1.16997e-15	4.01425	2.69666e-28	3.43325e-26				ENSG00000168032.9	ENTPD3	-1.75395	2.0453e-05	6.97491e-05
ENSG00000132109.10	TRIM21	2.51041	2.00942e-22	2.70878e-20	2.50514	3.19243e-28	4.02715e-26				ENSG00000135253.13	KCP	-2.18278	2.42296e-05	8.14364e-05
ENSG00000100342.20	APOL1	1.74836	4.15587e-24	8.04834e-22	1.66254	4.5634e-28	5.68725e-26				ENSG00000197457.10	STMN3	-1.50924	2.63407e-05	8.78023e-05
ENSG00000107968.10	MAP3K8	3.75316	1.21098e-18	9.97062e-17	3.75766	4.59116e-28	5.68725e-26				ENSG00000141744.3	PNMT	-2.23716	2.9169e-05	9.62732e-05
ENSG00000013374.16	NUB1	2.28942	1.35185e-22	1.89673e-20	2.26547	6.55568e-28	8.04826e-26				ENSG00000160862.13	AZGP1	-1.67529	3.35184e-05	0.000109213
ENSG00000067066.17	SP100	1.80766	4.16838e-22	5.35656e-20	1.91415	7.31403e-28	8.89981e-26				ENSG00000141519.15	CCDC40	-1.91347	4.73756e-05	0.00014927
ENSG00000120217.14	CD274	4.43413	1.24723e-20	1.3398e-18	3.28594	9.07733e-28	1.09485e-25				ENSG00000276600.5	RAB7B	-2.30195	4.92148e-05	0.000154534
ENSG00000130066.16	SAT1	2.20453	2.40091e-25	6.22877e-23	1.86354	9.9925e-28	1.19476e-25				ENSG00000232931.5	LINC00342	-1.56323	5.156e-05	0.000161419
ENSG00000234127.9	TRIM26	1.66795	6.87163e-22	8.66834e-20	1.7781	1.13169e-27	1.34144e-25				ENSG00000235621.8	LINC00494	-2.30037	7.54953e-05	0.000228497
ENSG00000204287.14	HLA-DRA	2.26127	1.79249e-22	2.46467e-20	2.20699	1.39494e-27	1.63935e-25				ENSG00000160781.17	PAQR6	-1.69222	9.02053e-05	0.000269343
ENSG00000206503.13	HLA-A	2.01621	4.95735e-24	9.2113e-22	1.87876	1.4756e-27	1.69079e-25				ENSG00000261338.2	AC021016.2	-1.81113	9.32813e-05	0.000277263
ENSG00000185880.13	TRIM69	2.47801	2.11644e-17	1.31351e-15	3.12746	1.46757e-27	1.69079e-25				ENSG00000213888.3	LINC01521	-1.5588	0.000107383	0.00031516
ENSG00000128284.19	APOL3	5.64626	6.60008e-13	1.93087e-11	5.90812	1.47494e-27	1.69079e-25				ENSG00000149243.15	KLHL35	-1.93401	0.000109382	0.000320273
ENSG00000128016.6	ZFP36	2.80268	1.03074e-22	1.46111e-20	2.44811	1.48841e-27	1.69138e-25				ENSG00000131620.17	ANO1	-1.53689	0.000112854	0.000329319
ENSG00000243649.8	CFB	2.1347	2.5736e-25	6.434e-23	1.78081	1.86556e-27	2.10258e-25				ENSG00000088543.15	C3orf18	-1.70858	0.000124271	0.0003589
ENSG00000164308.16	ERAP2	1.5285	4.62412e-21	5.12756e-19	1.72574	1.8885e-27	2.11113e-25				ENSG00000263235.1	AC006111.2	-1.5691	0.000126074	0.000363648
ENSG00000147050.14	KDM6A	2.16824	1.36756e-18	1.09964e-16	2.67904	2.02073e-27	2.2228e-25				ENSG00000186867.10	QRFPR	-1.71893	0.00013567	0.00038872
ENSG00000026950.17	BTN3A1	2.31382	3.08122e-19	2.75109e-17	2.7017	3.60742e-27	3.90567e-25				ENSG00000103034.14	NDRG4	-2.01622	0.000140481	0.000400665
ENSG00000000971.15	CFH	2.40615	1.02276e-13	3.44679e-12	3.72995	1.1244e-26	1.17125e-24				ENSG00000107518.18	ATRNL1	-2.3022	0.000171855	0.000481952
ENSG00000048052.21	HDAC9	1.55383	1.92942e-20	2.05655e-18	1.71874	1.93046e-26	1.99578e-24				ENSG00000124249.7	KCNK15	-1.8821	0.000172678	0.000484161
ENSG00000244255.5	AL645922.1	2.03967	1.8254e-24	3.74617e-22	1.68577	1.96066e-26	2.01187e-24				ENSG00000284987.1	U52112.2	-1.94932	0.00027423	0.000736457
ENSG00000060491.16	OGFR	1.87261	6.44356e-22	8.2036e-20	1.78584	2.36954e-26	2.41342e-24				ENSG00000112238.11	PRDM13	-1.66159	0.000303358	0.000807436
ENSG00000055332.18	EIF2AK2	1.50729	6.64691e-20	6.62282e-18	1.70812	2.98882e-26	2.99973e-24				ENSG00000165810.17	BTNL9	-1.76707	0.000309864	0.000823152
ENSG00000129226.14	CD68	2.84099	2.21807e-17	1.36764e-15	3.15936	3.1607e-26	3.14925e-24				ENSG00000151632.17	AKR1C2	-1.6222	0.000318125	0.00084298
ENSG00000100911.16	PSME2	1.54069	1.95817e-18	1.49861e-16	1.94429	3.59211e-26	3.55335e-24				ENSG00000164418.20	GRIK2	-2.04645	0.00033436	0.000881243
ENSG00000163644.15	PPM1K	3.36915	3.40056e-18	2.52744e-16	3.37576	3.91833e-26	3.82107e-24				ENSG00000187957.8	DNER	-1.6781	0.000341657	0.000899097
ENSG00000059728.11	MXD1	2.91439	2.41435e-19	2.21315e-17	2.80474	6.88135e-26	6.57073e-24				ENSG00000248866.1	USP46-AS1	-1.64534	0.000364664	0.000953618
ENSG00000164342.12	TLR3	2.99381	6.1161e-13	1.7931e-11	4.12296	7.44289e-26	7.05791e-24				ENSG00000266278.1	LINC01910	-1.69759	0.000369572	0.000964618
ENSG00000089127.13	OAS1	3.54582	3.54136e-22	4.59374e-20	3.52538	7.79262e-26	7.33894e-24				ENSG00000173531.15	MST1	-1.57016	0.000498844	0.00126389
ENSG00000104312.8	RIPK2	1.69518	7.09111e-17	3.93156e-15	2.22886	8.60028e-26	7.9365e-24				ENSG00000256061.7	DNAAF4	-1.63961	0.000525338	0.00132321
ENSG00000115008.5	IL1A	4.53177	4.15902e-14	1.51287e-12	4.00769	8.59073e-26	7.9365e-24				ENSG00000197180.2	AC244090.1	-1.52571	0.000571491	0.00142769
ENSG00000196116.8	TDRD7	2.11619	8.09189e-18	5.56317e-16	2.45965	1.15202e-25	1.05601e-23				ENSG00000134955.11	SLC37A2	-1.58014	0.000636792	0.00157537
ENSG00000129566.13	TEP1	2.17654	1.12542e-20	1.21847e-18	2.08621	1.21118e-25	1.1029e-23				ENSG00000134864.10	GGACT	-1.73246	0.000873132	0.00209961
ENSG00000120539.14	MASTL	1.51016	8.92307e-15	3.5393e-13	2.35215	1.3455e-25	1.20919e-23				ENSG00000124479.10	NDP	-1.57767	0.00095337	0.00227505
ENSG00000073756.12	PTGS2	2.0843	7.54163e-18	5.25957e-16	2.34815	1.69325e-25	1.51183e-23				ENSG00000265393.1	AC084125.4	-1.63085	0.00120745	0.00282259
ENSG00000115009.13	CCL20	3.49364	1.76296e-21	2.05429e-19	2.69869	1.77882e-25	1.57798e-23				ENSG00000181652.19	ATG9B	-1.7115	0.00157435	0.00357334
ENSG00000083799.17	CYLD	2.3426	5.72025e-18	4.07531e-16	2.55127	3.11856e-25	2.71393e-23				ENSG00000285988.1	AL392086.3	-1.65702	0.00199091	0.00440989
ENSG00000155363.18	MOV10	1.66117	1.05596e-18	8.74664e-17	1.85485	3.20556e-25	2.75478e-23				ENSG00000162755.14	KLHDC9	-1.84971	0.00202765	0.00448234
ENSG00000196526.10	AFAP1	1.80102	7.80407e-18	5.39226e-16	2.10406	3.19556e-25	2.75478e-23				ENSG00000183032.11	SLC25A21	-1.51763	0.0021695	0.00476908
ENSG00000115271.11	GCA	1.83236	1.68341e-18	1.30773e-16	2.08056	3.31835e-25	2.83399e-23				ENSG00000280417.1	AC096887.2	-1.56505	0.00240954	0.00524643
ENSG00000196684.12	HSH2D	2.63285	4.99036e-18	3.61145e-16	2.72394	3.61289e-25	3.0665e-23
ENSG00000146859.6	TMEM140	3.55463	1.90796e-17	1.20342e-15	3.34629	3.96702e-25	3.34641e-23
ENSG00000152689.18	RASGRP3	4.67745	9.0089e-17	4.89614e-15	3.93826	5.04813e-25	4.23243e-23
ENSG00000164442.10	CITED2	3.31404	3.74248e-18	2.76662e-16	3.26418	6.09857e-25	5.03853e-23
ENSG00000162616.9	DNAJB4	3.02241	1.04805e-17	7.06404e-16	3.11673	6.11952e-25	5.03853e-23
ENSG00000025708.14	TYMP	3.08444	2.13136e-20	2.25432e-18	2.61382	6.48844e-25	5.31048e-23
ENSG00000183486.13	MX2	4.97475	5.7271e-21	6.2998e-19	4.05312	6.86281e-25	5.5508e-23
ENSG00000010818.10	HIVEP2	2.31361	6.05343e-20	6.07552e-18	2.20355	6.83395e-25	5.5508e-23
ENSG00000147003.7	CLTRN	2.39446	4.35359e-23	6.72605e-21	1.8651	1.03042e-24	8.2374e-23
ENSG00000151014.6	NOCT	3.40305	1.53615e-19	1.43687e-17	2.73677	1.31836e-24	1.04181e-22
ENSG00000185404.16	SP140L	1.82157	1.29038e-18	1.04369e-16	1.97241	1.41283e-24	1.11008e-22
ENSG00000130813.18	C19orf66	2.36238	3.36022e-20	3.47392e-18	2.12844	1.48146e-24	1.15343e-22
ENSG00000163121.10	NEURL3	2.76289	1.25681e-16	6.75047e-15	2.90864	2.06387e-24	1.58538e-22
ENSG00000130513.6	GDF15	2.47056	1.25316e-18	1.02565e-16	2.46124	2.26084e-24	1.71749e-22
ENSG00000120129.6	DUSP1	2.79778	4.14086e-20	4.21754e-18	2.22541	2.29209e-24	1.73161e-22
ENSG00000102531.16	FNDC3A	1.91511	1.86581e-19	1.73344e-17	1.89769	2.34138e-24	1.74967e-22
ENSG00000184371.14	CSF1	3.26791	8.98524e-18	6.08606e-16	3.12481	2.69458e-24	1.98875e-22
ENSG00000134470.21	IL15RA	2.46693	4.10432e-19	3.59455e-17	2.22195	3.53572e-24	2.58077e-22
ENSG00000117461.15	PIK3R3	2.00376	2.00663e-16	1.04118e-14	2.40047	3.54738e-24	2.58077e-22
ENSG00000165997.5	ARL5B	1.74133	2.54672e-19	2.31903e-17	1.69437	5.13808e-24	3.67961e-22
ENSG00000100600.15	LGMN	1.69823	2.39479e-20	2.51361e-18	1.56006	5.61111e-24	3.99755e-22
ENSG00000159200.18	RCAN1	2.18312	1.1744e-17	7.69844e-16	2.34094	6.66824e-24	4.7262e-22
ENSG00000213886.3	UBD	2.71476	7.20768e-18	5.08234e-16	2.94443	7.5074e-24	5.23993e-22
ENSG00000234883.5	MIR155HG	5.29482	9.66797e-13	2.70192e-11	4.44045	1.19471e-23	8.17277e-22
ENSG00000266728.5	AC015688.4	3.27725	7.84582e-15	3.14519e-13	3.42029	1.60735e-23	1.0781e-21
ENSG00000056558.11	TRAF1	3.7333	5.95826e-10	9.49318e-09	4.19654	2.00782e-23	1.32729e-21
ENSG00000161405.17	IKZF3	2.65699	6.99096e-22	8.73869e-20	1.8977	2.50512e-23	1.64025e-21
ENSG00000106785.15	TRIM14	1.72009	1.02034e-18	8.50279e-17	1.69462	2.76779e-23	1.77837e-21
ENSG00000111801.16	BTN3A3	2.47024	1.2842e-16	6.8441e-15	2.61892	2.75066e-23	1.77837e-21
ENSG00000197329.12	PELI1	1.81513	6.70825e-17	3.74953e-15	1.9263	3.85748e-23	2.43304e-21
ENSG00000096968.13	JAK2	2.94761	1.74643e-17	1.1169e-15	2.61801	4.1788e-23	2.59993e-21
ENSG00000141574.7	SECTM1	5.07706	7.29193e-17	4.02667e-15	3.96391	4.34574e-23	2.67955e-21
ENSG00000163545.8	NUAK2	2.69572	2.84901e-15	1.22418e-13	2.72164	5.04454e-23	3.09654e-21
ENSG00000174804.4	FZD4	2.57723	6.43936e-12	1.57547e-10	3.14287	5.5151e-23	3.35543e-21
ENSG00000184584.13	TMEM173	1.84847	4.91809e-15	2.03686e-13	2.27607	8.63273e-23	5.13853e-21
ENSG00000077150.19	NFKB2	1.96707	6.2304e-19	5.35425e-17	1.78979	8.94665e-23	5.30243e-21
ENSG00000164236.12	ANKRD33B	2.67714	7.53414e-19	6.31674e-17	2.33055	1.41622e-22	8.18193e-21
ENSG00000081041.9	CXCL2	2.79297	1.11751e-19	1.06707e-17	2.10052	2.24333e-22	1.2563e-20
ENSG00000120738.8	EGR1	1.62709	1.0987e-10	2.0415e-09	3.24416	2.55278e-22	1.40967e-20
ENSG00000164307.13	ERAP1	1.64771	2.37224e-18	1.79221e-16	1.56583	2.99872e-22	1.62974e-20
ENSG00000144655.15	CSRNP1	2.57814	6.1666e-17	3.48933e-15	2.35316	4.09859e-22	2.20139e-20
ENSG00000135148.12	TRAFD1	1.96766	6.1522e-16	2.95779e-14	2.15873	4.77402e-22	2.53447e-20
ENSG00000136643.12	RPS6KC1	1.75729	1.80905e-16	9.44349e-15	1.82586	4.9511e-22	2.61793e-20
ENSG00000104856.14	RELB	1.93776	1.42175e-18	1.12351e-16	1.67921	5.81689e-22	3.0182e-20
ENSG00000148143.13	ZNF462	1.61957	3.74003e-16	1.8432e-14	1.74975	5.99442e-22	3.09862e-20
ENSG00000069869.16	NEDD4	1.52574	3.0323e-17	1.82869e-15	1.53859	7.16759e-22	3.69118e-20
ENSG00000104951.16	IL4I1	2.89535	1.23889e-14	4.7985e-13	2.90222	1.07571e-21	5.41796e-20
ENSG00000180628.15	PCGF5	1.86249	1.99085e-15	8.74575e-14	2.04899	1.09937e-21	5.51692e-20
ENSG00000107864.15	CPEB3	3.3167	6.69351e-14	2.33002e-12	3.30177	1.53126e-21	7.49283e-20
ENSG00000204681.11	GABBR1	1.75582	1.15548e-14	4.5008e-13	2.16302	1.54426e-21	7.52961e-20
ENSG00000163659.13	TIPARP	2.67386	3.32023e-22	4.34791e-20	1.70924	1.68318e-21	8.17798e-20
ENSG00000180611.7	MB21D2	2.59598	2.96871e-19	2.66795e-17	1.93366	1.92532e-21	9.25633e-20
ENSG00000124508.16	BTN2A2	1.96925	1.72752e-15	7.63775e-14	2.07866	2.35397e-21	1.12146e-19
ENSG00000090339.9	ICAM1	1.85308	3.89919e-17	2.28144e-15	1.81253	2.44483e-21	1.1552e-19
ENSG00000213492.2	NT5C3AP1	3.38067	9.37372e-12	2.21356e-10	3.64322	2.45955e-21	1.15818e-19
ENSG00000134716.11	CYP2J2	1.99675	2.37696e-16	1.21049e-14	1.94294	2.67707e-21	1.25203e-19
ENSG00000142089.16	IFITM3	3.18001	3.84591e-19	3.38982e-17	2.67483	3.00682e-21	1.39675e-19
ENSG00000139192.12	TAPBPL	2.90186	1.27452e-18	1.03697e-16	2.27924	3.25552e-21	1.50719e-19
ENSG00000196126.11	HLA-DRB1	1.99972	1.69901e-17	1.09165e-15	1.88665	4.01189e-21	1.84147e-19
ENSG00000181634.8	TNFSF15	2.71633	2.98259e-14	1.10244e-12	2.81336	4.01775e-21	1.84147e-19
ENSG00000137842.7	TMEM62	1.6756	5.19936e-17	3.00383e-15	1.57825	8.01861e-21	3.51134e-19
ENSG00000166225.8	FRS2	1.5061	2.90177e-15	1.24297e-13	1.60635	8.56562e-21	3.72713e-19
ENSG00000204622.11	HLA-J	3.18731	3.79479e-13	1.17255e-11	3.27848	9.16321e-21	3.94966e-19
ENSG00000197536.11	C5orf56	3.02612	6.39122e-14	2.24182e-12	3.09717	9.2201e-21	3.96176e-19
ENSG00000237187.8	NR2F1-AS1	1.50675	1.02293e-09	1.54563e-08	2.55832	1.03221e-20	4.42144e-19
ENSG00000205220.12	PSMB10	1.76312	3.82792e-15	1.59982e-13	1.85787	1.23519e-20	5.24195e-19
ENSG00000137752.24	CASP1	4.43761	2.40313e-12	6.31797e-11	4.29669	1.78261e-20	7.36062e-19
ENSG00000117318.9	ID3	2.96304	5.80122e-12	1.43466e-10	3.69314	2.17726e-20	8.83105e-19
ENSG00000162924.14	REL	1.68398	2.60489e-13	8.27188e-12	1.99336	2.48468e-20	9.9027e-19
ENSG00000157350.13	ST3GAL2	1.73967	3.63629e-15	1.53371e-13	1.72858	2.89811e-20	1.14509e-18
ENSG00000144893.12	MED12L	2.90306	6.17938e-10	9.82272e-09	3.47934	3.86314e-20	1.4879e-18
ENSG00000104213.12	PDGFRL	2.70805	3.00414e-08	3.33658e-07	4.00913	4.47288e-20	1.70839e-18
ENSG00000163661.4	PTX3	4.1755	1.11918e-17	7.39844e-16	2.67128	5.1556e-20	1.92112e-18
ENSG00000156875.14	MFSD14A	1.61428	7.66487e-14	2.6348e-12	1.77945	5.22192e-20	1.94058e-18
ENSG00000137857.17	DUOX1	5.14264	7.31782e-14	2.52814e-12	3.95042	6.77651e-20	2.47811e-18
ENSG00000146232.16	NFKBIE	1.74848	2.31503e-16	1.18775e-14	1.61465	7.23071e-20	2.63022e-18
ENSG00000204261.8	PSMB8-AS1	3.03986	1.21263e-09	1.80451e-08	3.88156	7.30043e-20	2.64857e-18
ENSG00000146950.13	SHROOM2	1.73193	3.04167e-13	9.52688e-12	1.96808	1.0312e-19	3.67567e-18
ENSG00000117036.12	ETV3	1.51667	2.43552e-14	9.1001e-13	1.55777	1.13335e-19	4.01637e-18
ENSG00000106415.13	GLCCI1	3.46082	8.82992e-13	2.50333e-11	3.31617	2.20142e-19	7.54852e-18
ENSG00000242574.9	HLA-DMB	2.07957	3.84617e-14	1.41026e-12	2.2076	2.34195e-19	7.99053e-18
ENSG00000283761.1	AC118553.2	1.53456	5.89006e-14	2.08733e-12	1.62095	3.28121e-19	1.09773e-17
ENSG00000099251.14	HSD17B7P2	2.98761	4.35053e-09	5.79649e-08	3.83201	3.72704e-19	1.23189e-17
ENSG00000076356.7	PLXNA2	1.74669	1.77128e-14	6.74656e-13	1.67719	3.86588e-19	1.26864e-17
ENSG00000278139.1	AL358075.4	2.54183	2.74788e-12	7.15595e-11	2.80636	4.90236e-19	1.58233e-17
ENSG00000239920.2	AC104389.4	2.70061	9.04573e-12	2.14077e-10	2.86321	5.35554e-19	1.71652e-17
ENSG00000182326.15	C1S	3.43952	6.90808e-13	2.01669e-11	3.18551	6.51462e-19	2.06396e-17
ENSG00000146278.10	PNRC1	1.56894	4.49265e-13	1.36366e-11	1.71299	1.00275e-18	3.12648e-17
ENSG00000213928.8	IRF9	1.62768	1.00641e-14	3.96509e-13	1.57428	1.00639e-18	3.13075e-17
ENSG00000179094.16	AC129492.1	2.3331	2.97155e-11	6.30537e-10	2.63032	1.13778e-18	3.52352e-17
ENSG00000116514.16	RNF19B	2.15947	4.71652e-18	3.43133e-16	1.5655	1.14588e-18	3.54065e-17
ENSG00000185338.5	SOCS1	3.67957	3.80872e-12	9.68021e-11	3.10108	1.25492e-18	3.84303e-17
ENSG00000206344.7	HCG27	2.5911	9.54763e-07	7.4846e-06	3.71717	1.27771e-18	3.89547e-17
ENSG00000008517.16	IL32	2.61478	4.64009e-18	3.39369e-16	1.8168	1.33471e-18	4.06024e-17
ENSG00000165655.17	ZNF503	1.99189	2.34857e-13	7.54504e-12	1.93114	2.74701e-18	7.98549e-17
ENSG00000133401.16	PDZD2	4.02226	6.02076e-11	1.18096e-09	3.63589	2.99208e-18	8.66128e-17
ENSG00000223722.3	AC023157.1	3.09764	2.34699e-11	5.06612e-10	2.88302	4.44109e-18	1.25133e-16
ENSG00000150347.16	ARID5B	1.72335	9.39454e-10	1.44172e-08	2.4709	4.46865e-18	1.25652e-16
ENSG00000120341.18	SEC16B	2.99427	1.64387e-09	2.36683e-08	3.22838	6.43795e-18	1.76797e-16
ENSG00000157741.15	UBN2	1.70937	3.55068e-12	9.05786e-11	1.85486	6.7126e-18	1.83496e-16
ENSG00000026103.22	FAS	2.70594	1.84758e-09	2.62984e-08	3.25622	6.83803e-18	1.86184e-16
ENSG00000155287.11	SLC25A28	2.06045	2.51457e-13	8.04078e-12	1.93823	9.19147e-18	2.4734e-16
ENSG00000130775.16	THEMIS2	3.4933	8.82103e-14	3.00221e-12	2.60772	1.17082e-17	3.07554e-16
ENSG00000261884.2	AC040162.1	1.80929	7.42508e-14	2.55877e-12	1.69876	1.66629e-17	4.27452e-16
ENSG00000172602.11	RND1	3.50145	9.45337e-11	1.77786e-09	3.31217	1.83334e-17	4.65959e-16
ENSG00000254154.8	CRYZL2P-SEC16B	2.53829	9.06468e-10	1.40202e-08	2.77443	1.87827e-17	4.75621e-16
ENSG00000184545.11	DUSP8	1.9322	9.10308e-11	1.72645e-09	2.30872	2.07231e-17	5.19969e-16
ENSG00000204632.11	HLA-G	2.85265	2.49414e-14	9.28507e-13	2.46608	2.09899e-17	5.24747e-16
ENSG00000105499.14	PLA2G4C	4.2853	1.00754e-13	3.41222e-12	2.93246	2.25886e-17	5.63691e-16
ENSG00000159403.17	C1R	2.62173	1.45851e-11	3.27689e-10	2.74717	2.87934e-17	7.03213e-16
ENSG00000112182.15	BACH2	3.01423	8.94271e-13	2.52033e-11	2.49253	4.76105e-17	1.1326e-15
ENSG00000101298.15	SNPH	3.76554	1.17446e-11	2.69146e-10	2.87851	5.94266e-17	1.39202e-15
ENSG00000101017.13	CD40	1.74271	4.31434e-08	4.59505e-07	2.45678	6.68484e-17	1.55791e-15
ENSG00000170961.7	HAS2	2.45714	1.37471e-13	4.53291e-12	1.93358	7.60984e-17	1.75284e-15
ENSG00000149289.11	ZC3H12C	1.80516	5.79296e-14	2.05822e-12	1.54738	7.76394e-17	1.78221e-15
ENSG00000216775.3	AL109918.1	1.79794	5.32021e-08	5.56719e-07	2.57971	8.12187e-17	1.85817e-15
ENSG00000164794.9	KCNV1	3.68277	1.82522e-10	3.22581e-09	3.42977	1.03965e-16	2.33581e-15
ENSG00000155158.20	TTC39B	1.53285	2.75746e-07	2.43202e-06	2.3058	2.10063e-16	4.51308e-15
ENSG00000162840.4	MT2P1	5.15022	1.06854e-14	4.18588e-13	2.80156	3.06869e-16	6.4815e-15
ENSG00000119922.10	IFIT2	6.93969	5.1505e-13	1.53289e-11	7.26781	3.78046e-16	7.82852e-15
ENSG00000141068.14	KSR1	3.02371	2.41984e-09	3.38482e-08	3.02326	5.63206e-16	1.14277e-14
ENSG00000205413.8	SAMD9	3.09982	3.28139e-12	8.43348e-11	4.47906	5.78539e-16	1.17156e-14
ENSG00000216490.4	IFI30	1.74103	9.41648e-13	2.637e-11	1.61783	6.83338e-16	1.36966e-14
ENSG00000177989.13	ODF3B	2.48696	2.65965e-11	5.68743e-10	2.41321	9.59573e-16	1.87951e-14
ENSG00000079335.20	CDC14A	2.16878	1.55262e-10	2.79797e-09	2.30244	1.07664e-15	2.09389e-14
ENSG00000138639.18	ARHGAP24	2.1054	1.34957e-09	1.98678e-08	2.42913	1.10117e-15	2.13857e-14
ENSG00000253616.5	AC107959.3	3.52338	7.8178e-12	1.876e-10	2.8184	1.16117e-15	2.24875e-14
ENSG00000010539.11	ZNF200	1.709	3.11869e-12	8.06052e-11	1.54571	1.7705e-15	3.35784e-14
ENSG00000140465.14	CYP1A1	4.70965	6.297e-21	6.87173e-19	1.71762	1.92106e-15	3.62341e-14
ENSG00000256453.2	DND1	3.7785	1.20206e-09	1.79072e-08	3.18024	1.96124e-15	3.69411e-14
ENSG00000185885.16	IFITM1	4.79543	1.16944e-12	3.23536e-11	4.0178	3.33779e-15	6.03083e-14
ENSG00000179583.19	CIITA	2.84401	1.46741e-15	6.55095e-14	1.71016	3.54571e-15	6.3981e-14
ENSG00000136147.18	PHF11	1.94187	7.52767e-13	2.18366e-11	1.58158	4.63652e-15	8.26875e-14
ENSG00000165259.14	HDX	1.73049	6.90355e-08	6.99512e-07	2.14663	4.69941e-15	8.35923e-14
ENSG00000079263.19	SP140	1.7199	5.16432e-12	1.28874e-10	1.58447	5.18268e-15	9.14787e-14
ENSG00000100209.10	HSCB	1.89312	6.51353e-11	1.27037e-09	1.87997	5.8151e-15	1.02378e-13
ENSG00000259976.3	AC093010.3	1.59101	1.1911e-09	1.77632e-08	1.74758	6.30805e-15	1.10491e-13
ENSG00000116106.12	EPHA4	3.28454	8.3963e-12	2.00085e-10	2.40225	6.33218e-15	1.10773e-13
ENSG00000198551.10	ZNF627	1.50078	3.48956e-10	5.83007e-09	1.55732	6.41416e-15	1.11922e-13
ENSG00000128394.17	APOBEC3F	1.51979	8.73127e-08	8.61845e-07	2.00139	7.35493e-15	1.27529e-13
ENSG00000153993.13	SEMA3D	3.39288	5.94073e-10	9.48257e-09	3.14383	7.86276e-15	1.3582e-13
ENSG00000146757.13	ZNF92	1.69315	6.32841e-09	8.13991e-08	1.99913	8.37096e-15	1.44236e-13
ENSG00000197506.7	SLC28A3	1.93284	4.35234e-11	8.87698e-10	1.85746	9.14665e-15	1.56232e-13
ENSG00000167034.10	NKX3-1	3.63271	7.85251e-11	1.51859e-09	2.81023	9.6918e-15	1.64725e-13
ENSG00000185745.10	IFIT1	4.74358	1.82749e-12	4.88871e-11	4.94895	9.91071e-15	1.6803e-13
ENSG00000142961.14	MOB3C	1.5876	1.77001e-10	3.1444e-09	1.59728	1.01427e-14	1.71541e-13
ENSG00000178750.3	STX19	2.26348	2.93727e-07	2.57442e-06	2.74325	1.0386e-14	1.75225e-13
ENSG00000169896.17	ITGAM	2.15138	1.34409e-06	1.00736e-05	2.81042	1.55227e-14	2.5379e-13
ENSG00000231389.7	HLA-DPA1	1.93804	1.02319e-11	2.39267e-10	1.71907	2.08441e-14	3.34821e-13
ENSG00000166833.21	NAV2	2.67125	3.71432e-11	7.67999e-10	2.8078	4.36069e-14	6.70688e-13
ENSG00000251136.8	AF117829.1	1.62231	3.55445e-07	3.06226e-06	2.1213	5.26361e-14	7.98837e-13
ENSG00000133321.11	RARRES3	2.76954	1.09457e-11	2.52946e-10	2.71007	5.98522e-14	9.01388e-13
ENSG00000141682.11	PMAIP1	3.98006	1.36607e-11	3.08939e-10	3.58088	6.00267e-14	9.03028e-13
ENSG00000154914.17	USP43	1.90846	4.50241e-10	7.36126e-09	1.78079	8.13264e-14	1.19983e-12
ENSG00000214106.8	PAXIP1-AS2	1.84029	1.12792e-07	1.08529e-06	2.2833	1.31981e-13	1.89826e-12
ENSG00000105137.13	SYDE1	2.28367	2.57505e-10	4.43141e-09	1.91626	1.42802e-13	2.03897e-12
ENSG00000125740.14	FOSB	2.10343	1.5676e-10	2.82126e-09	1.68188	1.48988e-13	2.12069e-12
ENSG00000248993.1	AL645941.2	2.10284	9.40696e-10	1.44198e-08	2.12561	1.87625e-13	2.60854e-12
ENSG00000198502.6	HLA-DRB5	2.10056	2.24218e-09	3.15073e-08	2.14953	3.56433e-13	4.72609e-12
ENSG00000152137.6	HSPB8	3.81333	1.30835e-12	3.59077e-11	2.06383	4.20529e-13	5.49646e-12
ENSG00000196569.12	LAMA2	2.20422	8.51879e-09	1.06971e-07	2.106	4.31477e-13	5.62885e-12
ENSG00000166920.12	C15orf48	2.22785	2.51846e-12	6.59597e-11	1.61965	5.12548e-13	6.5808e-12
ENSG00000164684.13	ZNF704	1.82964	4.94355e-08	5.20872e-07	1.99548	5.55761e-13	7.08221e-12
ENSG00000069399.15	BCL3	1.69395	1.17167e-09	1.75495e-08	1.68651	5.72206e-13	7.26485e-12
ENSG00000140511.11	HAPLN3	1.6793	7.01024e-07	5.66006e-06	2.05137	9.23773e-13	1.13816e-11
ENSG00000135697.10	BCO1	2.43857	4.39066e-09	5.8443e-08	2.30926	1.24788e-12	1.50248e-11
ENSG00000118503.15	TNFAIP3	4.11043	5.11083e-11	1.02037e-09	2.93531	1.29778e-12	1.55983e-11
ENSG00000170345.10	FOS	2.72286	5.199e-07	4.32988e-06	3.42481	1.62532e-12	1.92656e-11
ENSG00000274290.2	HIST1H2BE	2.62059	2.30964e-06	1.63952e-05	3.07814	1.69187e-12	2.002e-11
ENSG00000197044.11	ZNF441	1.60543	6.25262e-07	5.09623e-06	1.93479	1.73306e-12	2.03846e-11
ENSG00000126778.10	SIX1	2.19635	6.62163e-09	8.48532e-08	2.0954	1.76343e-12	2.06887e-11
ENSG00000116761.11	CTH	1.6392	7.26337e-06	4.54788e-05	2.07044	1.86186e-12	2.17763e-11
ENSG00000125845.7	BMP2	2.02574	5.29285e-11	1.05321e-09	1.51594	2.20835e-12	2.54524e-11
ENSG00000280248.1	AC124319.5	2.08021	3.35278e-07	2.90307e-06	2.26267	2.56164e-12	2.92547e-11
ENSG00000229391.7	HLA-DRB6	2.02658	6.92791e-09	8.83662e-08	2.01753	2.63414e-12	3.00078e-11
ENSG00000169429.11	CXCL8	2.31199	1.79506e-11	3.93027e-10	1.86023	2.94974e-12	3.33544e-11
ENSG00000070759.17	TESK2	1.92418	0.000240945	0.00101129	3.06796	3.3783e-12	3.77655e-11
ENSG00000146592.17	CREB5	3.30353	2.09076e-10	3.65588e-09	2.64833	3.53177e-12	3.93851e-11
ENSG00000187595.16	ZNF385C	1.84433	2.23805e-06	1.59861e-05	2.10897	7.24251e-12	7.71973e-11
ENSG00000272669.1	AL021707.6	2.79858	9.50208e-07	7.45314e-06	2.78859	8.29934e-12	8.75495e-11
ENSG00000136826.15	KLF4	5.37598	1.28017e-09	1.89402e-08	3.86598	1.11317e-11	1.15083e-10
ENSG00000106278.12	PTPRZ1	2.58	2.56907e-06	1.79953e-05	2.68889	1.47451e-11	1.49848e-10
ENSG00000153234.14	NR4A2	1.9843	8.71987e-08	8.61338e-07	1.8213	1.60446e-11	1.61978e-10
ENSG00000135828.11	RNASEL	1.50088	3.70988e-07	3.18736e-06	1.6965	1.87987e-11	1.8785e-10
ENSG00000124549.14	BTN2A3P	1.59766	4.99015e-07	4.1711e-06	1.70549	4.03277e-11	3.8032e-10
ENSG00000181218.5	HIST3H2A	1.86778	2.67913e-06	1.86616e-05	2.08636	4.80153e-11	4.48513e-10
ENSG00000168389.17	MFSD2A	1.94343	7.5369e-06	4.6935e-05	2.21563	4.93853e-11	4.60371e-10
ENSG00000176907.4	TCIM	2.59458	2.92139e-07	2.56508e-06	2.33449	5.58714e-11	5.13272e-10
ENSG00000112139.16	MDGA1	1.84913	1.56214e-08	1.85969e-07	1.62889	6.94398e-11	6.27331e-10
ENSG00000087085.15	ACHE	3.0763	2.69091e-08	3.02783e-07	2.14682	7.60113e-11	6.83108e-10
ENSG00000213689.14	TREX1	2.28358	5.56414e-08	5.78283e-07	1.98521	1.02734e-10	9.04929e-10
ENSG00000274750.2	HIST1H3E	1.72458	5.07879e-05	0.000255332	2.13889	1.50575e-10	1.28997e-09
ENSG00000162772.17	ATF3	5.94137	1.21242e-07	1.1585e-06	5.27361	1.69709e-10	1.44758e-09
ENSG00000087074.8	PPP1R15A	5.56037	6.18868e-10	9.82614e-09	4.25898	2.20154e-10	1.8458e-09
ENSG00000223960.6	PRKRA-AS1	1.98233	1.34437e-07	1.27571e-06	1.82421	2.22604e-10	1.86293e-09
ENSG00000106829.18	TLE4	1.66426	9.08738e-07	7.16876e-06	1.69127	3.5839e-10	2.88855e-09
ENSG00000134339.8	SAA2	3.28692	8.27547e-13	2.37058e-11	1.70193	5.07639e-10	3.98735e-09
ENSG00000156500.15	FAM122C	1.6576	2.91084e-05	0.000156957	2.09488	7.82078e-10	5.9281e-09
ENSG00000158406.4	HIST1H4H	2.97035	3.25634e-11	6.8254e-10	1.65404	8.73681e-10	6.57172e-09
ENSG00000123843.13	C4BPB	2.1942	2.26167e-06	1.61213e-05	2.31905	1.02236e-09	7.58224e-09
ENSG00000198121.13	LPAR1	1.88743	6.87895e-08	6.98049e-07	1.61647	1.27952e-09	9.3383e-09
ENSG00000113369.9	ARRDC3	3.83033	1.61056e-07	1.49529e-06	4.06351	1.49521e-09	1.07527e-08
ENSG00000177606.6	JUN	2.70119	1.74589e-08	2.05531e-07	2.34859	1.94788e-09	1.37562e-08
ENSG00000124496.12	TRERF1	1.74548	0.000146387	0.000653725	1.96068	2.9726e-09	2.02623e-08
ENSG00000100918.13	REC8	1.51093	3.51003e-05	0.000184491	1.77827	3.39717e-09	2.29425e-08
ENSG00000136867.11	SLC31A2	2.05001	2.30943e-06	1.63952e-05	1.7355	4.74262e-09	3.11865e-08
ENSG00000156966.7	B3GNT7	2.06121	3.54852e-06	2.39647e-05	1.79241	5.4393e-09	3.53786e-08
ENSG00000135842.17	FAM129A	2.66788	1.04466e-07	1.01156e-06	2.02705	5.64655e-09	3.66227e-08
ENSG00000181903.5	OR4C6	2.70115	3.91122e-08	4.1819e-07	2.05634	7.79814e-09	4.94122e-08
ENSG00000116663.11	FBXO6	3.34501	2.45989e-08	2.79072e-07	2.29872	8.24041e-09	5.20467e-08
ENSG00000227507.2	LTB	2.37836	3.44507e-05	0.000181632	2.61422	1.15452e-08	7.1091e-08
ENSG00000176842.14	IRX5	2.0119	3.24615e-05	0.000172667	2.13288	1.37866e-08	8.39527e-08
ENSG00000228409.6	CCT6P1	1.79511	3.91031e-06	2.60877e-05	1.60183	1.45233e-08	8.77008e-08
ENSG00000159231.6	CBR3	1.92639	0.00029699	0.00121391	2.55624	2.93333e-08	1.67915e-07
ENSG00000271133.5	AC004130.1	1.53063	0.000315616	0.00127902	1.81235	6.15815e-08	3.3508e-07
ENSG00000238000.1	AC116347.1	2.28398	2.37867e-06	1.68071e-05	1.99027	1.00854e-07	5.30506e-07
ENSG00000273802.2	HIST1H2BG	3.65649	2.86061e-05	0.000154612	3.38881	1.51488e-07	7.76272e-07
ENSG00000212643.3	ZRSR2P1	1.54692	0.00130533	0.00439587	1.94509	1.66744e-07	8.46024e-07
ENSG00000168899.5	VAMP5	2.50563	3.76403e-08	4.04339e-07	1.54462	1.73753e-07	8.78995e-07
ENSG00000157601.14	MX1	3.78039	1.06931e-06	8.23699e-06	3.43788	2.68082e-07	1.3076e-06
ENSG00000171658.8	NMRAL2P	1.76483	7.52953e-05	0.000363522	1.60048	1.05282e-06	4.58835e-06
ENSG00000240291.1	AL450384.2	1.52368	0.0010036	0.00350685	1.61924	2.30677e-06	9.4259e-06
ENSG00000215788.10	TNFRSF25	1.55508	0.000262398	0.00108904	1.5046	2.91344e-06	1.16997e-05
ENSG00000100906.10	NFKBIA	4.44131	3.69165e-05	0.000193082	4.0458	5.99024e-06	2.26903e-05
ENSG00000263412.1	AC004477.1	1.99624	3.62361e-05	0.000189736	1.5372	1.9058e-05	6.52833e-05
ENSG00000176170.13	SPHK1	2.9189	3.49528e-07	3.01695e-06	1.5471	2.45019e-05	8.22311e-05
ENSG00000258088.1	AC078820.1	1.61665	0.000419716	0.00164092	1.50001	3.49459e-05	0.000113488
ENSG00000126709.15	IFI6	2.59097	0.000144266	0.0006453	2.41072	4.50056e-05	0.000142324
ENSG00000181722.16	ZBTB20	1.79263	0.000953475	0.00335903	1.90092	7.08584e-05	0.000215936
ENSG00000206341.7	HLA-H	3.06251	0.000345868	0.00138731	2.30289	0.000239416	0.000650973
