# Supplementary material for: Computational Prediction of RNA–RNA Interactions between Small RNA Tracks from Betacoronavirus Nonstructural Protein 3 and Neurotrophin Genes during Infection of an Epithelial Lung Cancer Cell Line: Potential Role of Novel Small Regulatory RNA
Source: Viruses. 2023 Jul 28;15(8):1647. doi: 10.3390/v15081647 (PMC10458423; doi:10.3390/v15081647)
Supplement: Supplementary file 1 [file viruses-15-01647-s001.zip › Supplementary_Material/Table_S3.xlsx]

## Sheet: Sheet1
Table S3. Number of hsa-miRNAs:3'UTR interactions resulting from RNAhybrid, miRanda and mirTarP overlaps
Virus	hsa-miRNAs:3′UTR
	hsa-miRNA	Target	RNAhybrid_MFE	miRanda_MFE	mirTarP_MFE
SARS-CoV	hsa-let-7b-5p	3UTR_NAT8L	-25.1	-22.01	-20
	hsa-let-7b-5p	3UTR_SOCS1	-26.6	-24.16	-26.6
	hsa-let-7b-5p	3UTR_XRN1	-20.6	-23.47	-20.5
	hsa-let-7c-5p	3UTR_MXD1	-20.9	-20.54	-22
	hsa-let-7d-5p	3UTR_EPHA4	-22.9	-19.49	-20.3
	hsa-let-7d-5p	3UTR_SOCS1	-25.8	-23.78	-26.1
	hsa-let-7e-5p	3UTR_MXD1	-23.9	-21.19	-24.4
	hsa-let-7e-5p	3UTR_NAT8L	-30.7	-25.74	-30.7
	hsa-let-7e-5p	3UTR_PPP1R15B	-29.4	-24.99	-30.2
	hsa-let-7e-5p	3UTR_SOCS1	-29.7	-26.9	-30.3
	hsa-let-7f-5p	3UTR_MXD1	-21.8	-23.29	-19.7
	hsa-let-7f-5p	3UTR_PPP1R15B	-23.2	-25.04	-26.5
	hsa-let-7g-5p	3UTR_MXD1	-20.5	-24.33	-19.3
	hsa-let-7g-5p	3UTR_PPP1R15B	-25.1	-24.29	-24.9
	hsa-let-7i-5p	3UTR_PPP1R15B	-23.5	-22.72	-25.2
	hsa-miR-200c-3p	3UTR_ZEB1	-28.5	-26.86	-29.6
	hsa-miR-4458	3UTR_NAT8L	-30.7	-23.98	-30.7
	hsa-miR-4458	3UTR_PPP1R15B	-23.3	-22.24	-25.2
	hsa-miR-4458	3UTR_SOCS1	-21.8	-22.16	-25
	hsa-miR-98-5p	3UTR_PPP1R15B	-24.3	-21.08	-24.3
MERS-CoV	hsa-let-7b-5p	3UTR_E2F2	-30.6	-26.62	-24.2
	hsa-let-7b-5p	3UTR_E2F6	-21.1	-21.39	-23.2
	hsa-let-7b-5p	3UTR_RRM2	-28.6	-18.69	-22.5
	hsa-let-7b-5p	3UTR_ZNF644	-25.6	-18.68	-25.6
	hsa-let-7c-5p	3UTR_BCL2L1	-23.5	-22.1	-21.7
	hsa-let-7c-5p	3UTR_MXD1	-20.9	-20.54	-22
	hsa-let-7c-5p	3UTR_RRM2	-29.6	-25.19	-22.2
	hsa-let-7c-5p	3UTR_ZNF644	-26.6	-21.79	-26.6
	hsa-let-7d-5p	3UTR_PGM2L1	-23.4	-22.85	-21.3
	hsa-let-7d-5p	3UTR_RRM2	-30.6	-24.64	-27.7
	hsa-let-7d-5p	3UTR_ZNF644	-28.5	-23.65	-28.5
	hsa-let-7e-5p	3UTR_MXD1	-23.9	-21.19	-24.4
	hsa-let-7e-5p	3UTR_RRM2	-31.8	-27.53	-25.4
	hsa-let-7e-5p	3UTR_STX3	-20.8	-23.27	-27.2
	hsa-let-7e-5p	3UTR_ZNF644	-28.3	-19.07	-28.3
	hsa-let-7f-5p	3UTR_FNDC3A	-20.7	-19.87	-23.8
	hsa-let-7f-5p	3UTR_RRM2	-22.7	-21.71	-23.5
	hsa-let-7g-5p	3UTR_MXD1	-20.5	-24.33	-19.3
	hsa-let-7i-5p	3UTR_ZNF644	-21.3	-18.65	-25.2
	hsa-miR-10a-5p	3UTR_ACTG1	-19.5	-23.55	-25.9
	hsa-miR-15b-5p	3UTR_CCNT2	-19.6	-18.01	-19.7
	hsa-miR-15b-5p	3UTR_SYNJ1	-24.5	-19.59	-22.1
	hsa-miR-16-5p	3UTR_CCNT2	-20.8	-23.92	-27.4
	hsa-miR-16-5p	3UTR_CLDN2	-21.2	-20.6	-24
	hsa-miR-195-5p	3UTR_C2orf42	-21.7	-20.06	-24.3
	hsa-miR-195-5p	3UTR_CCNT2	-19.6	-21.44	-25.8
	hsa-miR-195-5p	3UTR_FGF2	-26.7	-25.33	-26.9
	hsa-miR-195-5p	3UTR_SMURF1	-19.1	-20.28	-25.2
	hsa-miR-342-3p	3UTR_INO80D	-24.6	-21.73	-26.2
	hsa-miR-4458	3UTR_KREMEN1	-24.6	-22.02	-23.4
	hsa-miR-98-5p	3UTR_ZNF644	-18.8	-19	-22.7
SARS-CoV-2	hsa-let-7a-5p	3UTR_SOCS1	-22.9	-20.03	-23.5
	hsa-let-7b-5p	3UTR_NAT8L	-25.1	-22.01	-20
	hsa-let-7b-5p	3UTR_SOCS1	-26.6	-24.16	-26.6
	hsa-let-7b-5p	3UTR_XRN1	-20.6	-23.47	-20.5
	hsa-let-7f-5p	3UTR_FNDC3A	-20.7	-19.87	-23.8
	hsa-miR-106b-5p	3UTR_ZNFX1	-19	-23.49	-27.6
	hsa-miR-130a-3p	3UTR_UBN2	-18.3	-18.44	-22.8
	hsa-miR-15b-5p	3UTR_ZNF704	-19.4	-20.65	-26.1
	hsa-miR-16-5p	3UTR_TLE4	-22.6	-20.44	-20.4
	hsa-miR-17-5p	3UTR_ZNFX1	-23.4	-28.25	-30.8
	hsa-miR-19b-3p	3UTR_BCL3	-23.2	-22.28	-26
	hsa-miR-29a-3p	3UTR_KLF4	-20.2	-19.86	-25.1
	hsa-miR-29a-3p	3UTR_LAMA2	-29.4	-28.1	-30.5
	hsa-miR-29b-3p	3UTR_LAMA2	-26.8	-26.05	-28.6
	hsa-miR-29b-3p	3UTR_MXD1	-19.8	-22.42	-20.7
	hsa-miR-29c-3p	3UTR_MXD1	-19.8	-22.99	-21.5
	hsa-miR-331-3p	3UTR_SOCS1	-21.8	-19.94	-23.3
	hsa-miR-34a-5p	3UTR_TENT5A	-20.8	-28.03	-32.2
	hsa-miR-93-5p	3UTR_ANKRD33B	-18.2	-18.49	-25.8
	hsa-miR-93-5p	3UTR_IRF1	-20.1	-28.17	-31.5
	hsa-miR-93-5p	3UTR_ZNFX1	-21.2	-27.7	-31.5
