# Supplementary material for: Computational Prediction of RNA–RNA Interactions between Small RNA Tracks from Betacoronavirus Nonstructural Protein 3 and Neurotrophin Genes during Infection of an Epithelial Lung Cancer Cell Line: Potential Role of Novel Small Regulatory RNA
Source: Viruses. 2023 Jul 28;15(8):1647. doi: 10.3390/v15081647 (PMC10458423; doi:10.3390/v15081647)
Supplement: Supplementary file 1 [file viruses-15-01647-s001.zip › Supplementary_Material/Table_S4.xlsx]

## Sheet: Sheet1
Table S4. Number of hsa-miRNAs:viralRNAs interactions resulting from RNAhybrid, miRanda and mirTarP overlaps
Virus	Host	hsa-miRNAs:viralRNAs
		hsa-miRNA	Locus	RNAhybrid_MFE	miRanda_MFE	mirTarP_MFE
SARS-CoV	Bat	hsa-let-7b-5p	locus65_window79	-20.9	-18.07	-22.3
	Bat	hsa-let-7c-5p	locus254_window299	-30.1	-27.45	-27.7
MERS-CoV	Bat	hsa-miR-15b-5p	locus127_window165	-27	-23.63	-27.2
	Bat	hsa-miR-15b-5p	locus128_window168	-27	-23.63	-27.2
	Bat	hsa-miR-15b-5p	locus130_window172	-27	-23.63	-27.2
SARS-CoV-2	Bat	hsa-miR-17-5p	locus20_window25	-23.1	-19.05	-24.1
	Intermediate	hsa-miR-106b-5p	locus33_window49	-25.4	-21.15	-25.4
	Intermediate	hsa-miR-106b-5p	locus33_window50	-25.4	-21.15	-25.4
	Intermediate	hsa-miR-17-5p	locus33_window49	-22.8	-18.14	-22.8
	Intermediate	hsa-miR-17-5p	locus33_window50	-22.8	-18.14	-22.8
	Human	hsa-miR-106b-5p	locus34_window52	-25.4	-21.15	-25.4
	Human	hsa-miR-106b-5p	locus34_window53	-25.4	-21.15	-25.4
	Human	hsa-miR-130a-3p	locus190_window252	-23.4	-19.97	-25.9
	Human	hsa-miR-130a-3p	locus190_window253	-23.4	-19.97	-21.9
	Human	hsa-miR-17-5p	locus34_window52	-22.8	-18.14	-22.8
	Human	hsa-miR-17-5p	locus34_window53	-22.8	-18.14	-22.8
	Human	hsa-miR-29a-3p	locus150_window201	-26.1	-22.72	-26.1
	Human	hsa-miR-29a-3p	locus150_window202	-26.1	-22.72	-26.1
	Human	hsa-miR-29a-3p	locus59_window87	-25.4	-29.08	-31.7
	Human	hsa-miR-29b-3p	locus150_window201	-24.8	-25.22	-23.9
	Human	hsa-miR-29b-3p	locus150_window202	-24.8	-25.22	-23.9
	Human	hsa-miR-29b-3p	locus59_window87	-22.9	-29.69	-32.1
	Human	hsa-miR-29c-3p	locus150_window201	-23.6	-20.12	-23.6
	Human	hsa-miR-29c-3p	locus150_window202	-23.6	-20.12	-23.6
	Human	hsa-miR-29c-3p	locus59_window87	-22.9	-26.48	-29.2
