# Supplementary material for: Computational Prediction of RNA–RNA Interactions between Small RNA Tracks from Betacoronavirus Nonstructural Protein 3 and Neurotrophin Genes during Infection of an Epithelial Lung Cancer Cell Line: Potential Role of Novel Small Regulatory RNA
Source: Viruses. 2023 Jul 28;15(8):1647. doi: 10.3390/v15081647 (PMC10458423; doi:10.3390/v15081647)
Supplement: Supplementary file 1 [file viruses-15-01647-s001.zip › Supplementary_Material/Table_S5.xlsx]

## Sheet: SARS-CoV
Table S5. Repertoire of identified vsRNAs in Beta-CoVs genomes using RNA-RNA interactions
SARS-CoV
Host	hsa-miR	hsa-miR sequence	hsa-miR length	RNA-structure name	RNA-structure sequence	RNA-structure start	RNA-structure end	RNA-structure length	Strand	ORF	Hybridization start	Hybridization end	Hybridization length	RNAhybrid MFE	Miranda MFE	MirTarP MFE	Genome position	vsRNA name	vsRNA sequence	vsRNA length	mirBase search
Bat	hsa-let-7b-5p	UGAGGUAGUAGGUUGUGUGGUU	22	locus65_window79	UGAUGAGUAUAUAACCACAUACCCUGGACAAGGAUGUGCUGGUUAUACACUUGAGGAAGCUAAGACUGCUCUUAAGAAAUGCAAAUCUGCAUUUUACGUGcUACCUUCAGAAACACCUAA	4161	4280	120	Forward	ORF1a	89	109	20	-20.9	-18.07	-22.3	4250-4270	SB-vsRNA-ORF1a-3p	GCAUUUUACGUGCUACCUUC	20	No microRNAs associated
Bat	hsa-let-7c-5p	UGAGGUAGUAGGUUGUAUGGUU	22	locus254_window299	ACAUCCCUAUUGGUGCUGGCAUUUGUGCUAGCUACCAUACAGCUUCUACUUUACGUAGUGUAGGUCAGAAAUCCAUUGUGGCUUACACUAUGUCUUUGGGUGCAGAAAAUUCUAUUGCUUACAUCCCUAUUGGUGCUGGCAUUUGUGCUAGCUACCAUACAGCuUCUACUUUACGUAGUGUAGGUCAGAAAUCCAUUGUGGCUUACACUAUGUCUUUGGGUGCAGAAAAUUCUAUUGCUU	23401	23520	120	Forward	S	33	55	22	-30.1	-27.45	-27.7	23434-23456	SB-vsRNA-S-5p	UACCAUACAGCUUCUACUUUAC	22	No microRNAs associated
NOTE: Single-color vsRNAs are identical

## Sheet: MERS-CoV
								MERS-CoV
Host	hsa-miR	hsa-miR sequence	hsa-miR length	RNA-structure name	RNA-structure sequence	RNA-structure start	RNA-structure end	RNA-structure length	Strand	ORF	Hybridization start	Hybridization end	Hybridization length	RNAhybrid MFE	Miranda MFE	MirTarP MFE	Genome position	vsRNA name	vsRNA sequence	vsRNA length	mirBase search
Bat	hsa-miR-15b-5p	UAGCAGCACAUCAUGGUUUACA	22	locus127_window165	AUGCUAUUAGUGCAGCGUUUAAUAACCUUUUGGGUUAUGAUUUUAAUAAACCAACCUCCAAAACUUGCACUUACACCUUCCUUCCUGACGAAGGAGGUGAUGUGCUGUUGGCAGAGUUUG	15481	15720	120	Forward	ORF1b	94	112	18	-27.0	-23.63	-27.2	15575-15593	MB-vsRNA-ORF1b-3p	GAGGUGAUGUGCUGUUGG	18	No microRNAs associated
Bat	hsa-miR-15b-5p	UAGCAGCACAUCAUGGUUUACA	22	locus128_window168	AUGCUAUUAGUGCAGCGUUUAAUAACCUUUUGGGUUAUGAUUUUAAUAAACCAACCUCCAAAACUUGCACUUACACCUUCCUUCCUGACGAAGGAGGUGAUGUGCUGUUGGCAGAGUUUG	15601	15720	120	Reverse	ORF1b	94	112	18	-27.0	-23.63	-27.2	15695-15713	MB-vsRNA-ORF1b-3p	GAGGUGAUGUGCUGUUGG	18	No microRNAs associated
Bat	hsa-miR-15b-5p	UAGCAGCACAUCAUGGUUUACA	22	locus130_window172	UUUUAAUAAACCAACCUCCAAAACUUGCACUUACACCUUCCUUCCUGACGAAGGAGGUGAUGUGCUGUUGGCAGAGUUUGUUCAUUAUGACCCAAUGUACAAGAAUGGUGCCAUGUUGAA	15641	15760	120	Reverse	ORF1b	54	72	18	-27.0	-23.63	-27.2	15695-15713	MB-vsRNA-ORF1b-3p	GAGGUGAUGUGCUGUUGG	18	No microRNAs associated

## Sheet: SARS2-CoV
SARS-CoV-2
Host	hsa-miR	hsa-miR sequence	hsa-miR length	RNA-structure name	RNA-structure sequence	RNA-structure start	RNA-structure end	RNA-structure length	Strand	ORF	Hybridization start	Hybridization end	Hybridization length	RNAhybrid MFE	Miranda MFE	MirTarP MFE	Genome position	vsRNA name	vsRNA sequence	vsRNA length	mirBase search
Bat	hsa-miR-17-5p	CAAAGUGCUUACAGUGCAGGUAG	23	locus20_window25	CUUCUAUAGUAUAACCAUUUAAACCCUGACCAGGAUAAGUGGUUAUAUAAUUAUCUGUAGGCACUUUUCUCAAAGCUUUCGCUAGCAUUUCGGUAGUGCCACCAGCCUUUUUAGUAGGUA	4161	4280	120	Reverse	ORF1a	51	69	18	-23.1	-19.05	-24.1	4212-4230	S2B-vsRNA-ORF1a-5p	UUAUCUGUAGGCACUUUU	18	No microRNAs associated
Intermediate	hsa-miR-106b-5p	UAAAGUGCUGACAGUGCAGAU	21	locus33_window49	CUCUACAGUGUAACCAUUUAAACCCUGACCCGGGUAAGUGGUUAUAUAAUUGUCUGUUGGCACUUUUCUCAAAGCUUUCGCUAGCAUUUCAGUAGUGCCACCAGCCUUUUUAGUAGGUAU	4121	4280	120	Reverse	ORF1a	49	68	19	-25.4	-21.15	-25.4	4170-4189	S2I-vsRNA-ORF1a-5p	AUUGUCUGUUGGCACUUUU	19	No microRNAs associated
Intermediate	hsa-miR-106b-5p	UAAAGUGCUGACAGUGCAGAU	21	locus33_window50	AAAAGGCACUUUUACACUUUUUAAGCACUGUCUUUGCCUCCUCUACAGUGUAACCAUUUAAACCCUGACCCGGGUAAGUGGUUAUAUAAUUGUCUGUUGGCACUUUUCUCAAAGCUUUCG	4121	4280	120	Reverse	ORF1a	89	108	19	-25.4	-21.15	-25.4	4210-4229	S2I-vsRNA-ORF1a-5p	AUUGUCUGUUGGCACUUUU	19	No microRNAs associated
Intermediate	hsa-miR-17-5p	CAAAGUGCUUACAGUGCAGGUAG	23	locus33_window49	CUCUACAGUGUAACCAUUUAAACCCUGACCCGGGUAAGUGGUUAUAUAAUUGUCUGUUGGCACUUUUCUCAAAGCUUUCGCUAGCAUUUCAGUAGUGCCACCAGCCUUUUUAGUAGGUAU	4121	4280	120	Reverse	ORF1a	49	68	19	-22.8	-18.14	-22.8	4170-4189	S2I-vsRNA-ORF1a-5p	AUUGUCUGUUGGCACUUUU	19	No microRNAs associated
Intermediate	hsa-miR-17-5p	CAAAGUGCUUACAGUGCAGGUAG	23	locus33_window50	AAAAGGCACUUUUACACUUUUUAAGCACUGUCUUUGCCUCCUCUACAGUGUAACCAUUUAAACCCUGACCCGGGUAAGUGGUUAUAUAAUUGUCUGUUGGCACUUUUCUCAAAGCUUUCG	4121	4280	120	Reverse	ORF1a	89	108	19	-22.8	-18.14	-22.8	4210-4229	S2I-vsRNA-ORF1a-5p	AUUGUCUGUUGGCACUUUU	19	No microRNAs associated
Human	hsa-miR-106b-5p	UAAAGUGCUGACAGUGCAGAU	21	locus34_window52	UUAAACCCUGACCCGGGUAAGUGGUUAUAUAAUUGUCUGUUGGCACUUUUCUCAAAGCUUUCGCUAGCAUUUCAGUAGUGCCACCAGCCUUUUUAGUAGGUAUAACCACAGCAGUUAAAA	4121	4320	120	Reverse	ORF1a	32	51	19	-25.4	-21.15	-25.4	4153-4172	S2H-vsRNA-ORF1a-5p	AUUGUCUGUUGGCACUUUU	19	No microRNAs associated
Human	hsa-miR-106b-5p	UAAAGUGCUGACAGUGCAGAU	21	locus34_window53	UUUUUAAGCACUGUCUUUGCCUCCUCUACAGUGUAACCAUUUAAACCCUGACCCGGGUAAGUGGUUAUAUAAUUGUCUGUUGGCACUUUUCUCAAAGCUUUCGCUAGCAUUUCAGUAGUG	4121	4320	120	Reverse	ORF1a	72	91	19	-25.4	-21.15	-25.4	4193-4212	S2H-vsRNA-ORF1a-5p	AUUGUCUGUUGGCACUUUU	19	No microRNAs associated
Human	hsa-miR-17-5p	CAAAGUGCUUACAGUGCAGGUAG	23	locus34_window52	UUAAACCCUGACCCGGGUAAGUGGUUAUAUAAUUGUCUGUUGGCACUUUUCUCAAAGCUUUCGCUAGCAUUUCAGUAGUGCCACCAGCCUUUUUAGUAGGUAUAACCACAGCAGUUAAAA	4121	4320	120	Reverse	ORF1a	32	51	19	-22.8	-18.14	-22.8	4153-4172	S2H-vsRNA-ORF1a-5p	AUUGUCUGUUGGCACUUUU	19	No microRNAs associated
Human	hsa-miR-17-5p	CAAAGUGCUUACAGUGCAGGUAG	23	locus34_window53	UUUUUAAGCACUGUCUUUGCCUCCUCUACAGUGUAACCAUUUAAACCCUGACCCGGGUAAGUGGUUAUAUAAUUGUCUGUUGGCACUUUUCUCAAAGCUUUCGCUAGCAUUUCAGUAGUG	4121	4320	120	Reverse	ORF1a	72	91	19	-22.8	-18.14	-22.8	4193-4212	S2H-vsRNA-ORF1a-5p	AUUGUCUGUUGGCACUUUU	19	No microRNAs associated
Human	hsa-miR-29c-3p	UAGCACCAUUUGAAAUCGGUUA	22	locus59_window87	CAUACUGAGCAGGUGGUGCUGACAUCAUAACAAAAGGUGACUCCUGUUGUACUAGAUAUUUUGUAGCUUGUUUACCACACGUACAAGGUAUCUGAACACCUUUCUUAAAUUGUUCAUAAG	5521	5680	120	Reverse	ORF1a	5	23	18	-22.9	-26.48	-29.2	5526-5544	S2H-vsRNA-ORF1a-3p	CUGAGCAGGUGGUGCUGA	18	No microRNAs associated
Human	hsa-miR-29b-3p	UAGCACCAUUUGAAAUCAGUGUU	23	locus59_window87	CAUACUGAGCAGGUGGUGCUGACAUCAUAACAAAAGGUGACUCCUGUUGUACUAGAUAUUUUGUAGCUUGUUUACCACACGUACAAGGUAUCUGAACACCUUUCUUAAAUUGUUCAUAAG	5521	5680	120	Reverse	ORF1a	5	23	18	-22.9	-29.69	-32.1	5526-5544	S2H-vsRNA-ORF1a-3p	CUGAGCAGGUGGUGCUGA	18	No microRNAs associated
Human	hsa-miR-29a-3p	UAGCACCAUCUGAAAUCGGUUA	22	locus59_window87	CAUACUGAGCAGGUGGUGCUGACAUCAUAACAAAAGGUGACUCCUGUUGUACUAGAUAUUUUGUAGCUUGUUUACCACACGUACAAGGUAUCUGAACACCUUUCUUAAAUUGUUCAUAAG	5521	5680	120	Reverse	ORF1a	5	23	18	-25.4	-29.08	-31.7	5526-5544	S2H-vsRNA-ORF1a-3p	CUGAGCAGGUGGUGCUGA	18	No microRNAs associated
Human	hsa-miR-29a-3p	UAGCACCAUCUGAAAUCGGUUA	22	locus150_window201	UCCAUGUGAGUCUCAUGGAAAACAAGUAGUGUCAGAUAUAGAUUAUGUACCACUAAAGUCUGCUACGUGUAUAACACGUUGCAAUUUAGGUGGUGCUGUCUGUAGACAUCAUGCUAAUGA	19361	19520	120	Forward	ORF1b	82	100	18	-26.1	-22.72	-26.1	19443-19461	S2H-vsRNA-ORF1b-3p	CAAUUUAGGUGGUGCUGU	18	No microRNAs associated
Human	hsa-miR-29a-3p	UAGCACCAUCUGAAAUCGGUUA	22	locus150_window202	GAUUAUGUACCACUAAAGUCUGCUACGUGUAUAACACGUUGCAAUUUAGGUGGUGCUGUCUGUAGACAUCAUGCUAAUGAGUACAGAUUGUAUCUCGAUGCUUAUAACAUGAUGAUCUCA	19361	19520	120	Forward	ORF1b	42	60	18	-26.1	-22.72	-26.1	19403-19421	S2H-vsRNA-ORF1b-3p	CAAUUUAGGUGGUGCUGU	18	No microRNAs associated
Human	hsa-miR-29b-3p	UAGCACCAUUUGAAAUCAGUGUU	23	locus150_window201	UCCAUGUGAGUCUCAUGGAAAACAAGUAGUGUCAGAUAUAGAUUAUGUACCACUAAAGUCUGCUACGUGUAUAACACGUUGCAAUUUAGGUGGUGCUGUCUGUAGACAUCAUGCUAAUGA	19361	19520	120	Forward	ORF1b	82	100	18	-24.8	-25.22	-23.9	19443-19461	S2H-vsRNA-ORF1b-3p	CAAUUUAGGUGGUGCUGU	18	No microRNAs associated
Human	hsa-miR-29b-3p	UAGCACCAUUUGAAAUCAGUGUU	23	locus150_window202	GAUUAUGUACCACUAAAGUCUGCUACGUGUAUAACACGUUGCAAUUUAGGUGGUGCUGUCUGUAGACAUCAUGCUAAUGAGUACAGAUUGUAUCUCGAUGCUUAUAACAUGAUGAUCUCA	19361	19520	120	Forward	ORF1b	42	60	18	-24.8	-25.22	-23.9	19403-19421	S2H-vsRNA-ORF1b-3p	CAAUUUAGGUGGUGCUGU	18	No microRNAs associated
Human	hsa-miR-29c-3p	UAGCACCAUUUGAAAUCGGUUA	22	locus150_window201	UCCAUGUGAGUCUCAUGGAAAACAAGUAGUGUCAGAUAUAGAUUAUGUACCACUAAAGUCUGCUACGUGUAUAACACGUUGCAAUUUAGGUGGUGCUGUCUGUAGACAUCAUGCUAAUGA	19361	19520	120	Forward	ORF1b	82	100	18	-23.6	-20.12	-23.6	19443-19461	S2H-vsRNA-ORF1b-3p	CAAUUUAGGUGGUGCUGU	18	No microRNAs associated
Human	hsa-miR-29c-3p	UAGCACCAUUUGAAAUCGGUUA	22	locus150_window202	GAUUAUGUACCACUAAAGUCUGCUACGUGUAUAACACGUUGCAAUUUAGGUGGUGCUGUCUGUAGACAUCAUGCUAAUGAGUACAGAUUGUAUCUCGAUGCUUAUAACAUGAUGAUCUCA	19361	19520	120	Forward	ORF1b	42	60	18	-23.6	-20.12	-23.6	19403-19421	S2H-vsRNA-ORF1b-3p	CAAUUUAGGUGGUGCUGU	18	No microRNAs associated
Human	hsa-miR-130a-3p	CAGUGCAAUGUUAAAAGGGCAU	22	locus190_window253	CAGAUUUUGUUCGCGCUACUGCAACGAUACCGAUACAAGCCUCACUCCCUUUCGGAUGGCUUAUUGUUGGCGUUGCACUUCUUGCUGUUUUUCAGAGCGCUUCCAAAAUCAUAACCCUCA	25401	25560	120	Forward	ORF3a	58	81	23	-23.4	-19.97	-21.9	25459-25482	S2H-vsRNA-ORF3a-3p	GGCUUAUUGUUGGCGUUGCACUU	23	No microRNAs associated
Human	hsa-miR-130a-3p	CAGUGCAAUGUUAAAAGGGCAU	22	locus190_window252	GUAACUUUGAAGCAAGGUGAAAUCAAGGAUGCUACUCCUUCAGAUUUUGUUCGCGCUACUGCAACGAUACCGAUACAAGCCUCACUCCCUUUCGGAUGGCUUAUUGUUGGCGUUGCACUU	25401	25560	120	Forward	ORF3a	98	120	23	-23.4	-19.97	-25.9	25499-25521	S2H-vsRNA-ORF3a-3p	GGCUUAUUGUUGGCGUUGCACUU	23	No microRNAs associated
