# Supplementary material for: Computational Prediction of RNA–RNA Interactions between Small RNA Tracks from Betacoronavirus Nonstructural Protein 3 and Neurotrophin Genes during Infection of an Epithelial Lung Cancer Cell Line: Potential Role of Novel Small Regulatory RNA
Source: Viruses. 2023 Jul 28;15(8):1647. doi: 10.3390/v15081647 (PMC10458423; doi:10.3390/v15081647)
Supplement: Supplementary file 1 [file viruses-15-01647-s001.zip › Supplementary_Material/Table_S6.xlsx]

## Sheet: SB-vsRNA-ORF1a-3p
Table S6. Number of targets identified for SARS-CoV by vsRNAs
SB-vsRNA-ORF1a-3p
Gene Symbol	Gene Description	Target Score miRDB	Target Score Diana
GABPA	GA binding protein transcription factor subunit alpha	100	0.998306314123949
KLHL5	kelch like family member 5	100	0.729865341000274
PHIP	pleckstrin homology domain interacting protein	100	0.972622006272754
RALA	RAS like proto-oncogene A	100	0.930533898741858
SREK1	splicing regulatory glutamic acid and lysine rich protein 1	100	0.936866225529743
TMEM229A	transmembrane protein 229A	100	0.995883691045266
ZBTB10	zinc finger and BTB domain containing 10	100	0.997000848860028
ZNF326	zinc finger protein 326	100	0.998031674770216
ANK3	ankyrin 3	70	0.844646210880442
CLIP1	CAP-Gly domain containing linker protein 1	70	0.831406434595025
DDHD1	DDHD domain containing 1	70	0.927445318008589
DGKA	diacylglycerol kinase alpha	70	0.71763254529482
DMXL1	Dmx like 1	70	0.869263354445763
FNBP1L	formin binding protein 1 like	70	0.98897079642952
FNDC3A	fibronectin type III domain containing 3A	70	0.903195236853364
FRZB	frizzled related protein	70	0.985069452546271
GTPBP8	GTP binding protein 8 (putative)	70	0.773358515253897
HNRNPA3	heterogeneous nuclear ribonucleoprotein A3	70	0.861091546176499
INTS6	integrator complex subunit 6	70	0.899081545932079
IRGQ	immunity related GTPase Q	70	0.751929359050626
IRS2	insulin receptor substrate 2	70	0.899987225102251
LRRC28	leucine rich repeat containing 28	70	0.818778548283933
MED13	mediator complex subunit 13	70	0.954282328100199
MIA3	MIA SH3 domain ER export factor 3	70	0.839821571565757
MSL2	MSL complex subunit 2	70	0.884890442418143
NECTIN4	nectin cell adhesion molecule 4	70	0.848722950321505
PCDH7	protocadherin 7	70	0.772023928046686
PPM1L	protein phosphatase, Mg2+/Mn2+ dependent 1L	70	0.864061465869936
RAB3B	RAB3B, member RAS oncogene family	70	0.786868738873565
RTKN2	rhotekin 2	70	0.93755786246069
SCN1A	sodium voltage-gated channel alpha subunit 1	70	0.844516624005056
TC2N	tandem C2 domains, nuclear	70	0.76784809123107
TRIM6	tripartite motif containing 6	70	0.761631737169023
TSHZ2	teashirt zinc finger homeobox 2	70	0.853317736872183
ZYG11B	zyg-11 family member B, cell cycle regulator	70	0.838662747486378
ANKRD44	ankyrin repeat domain 44	71	0.997388544903307
ANO3	anoctamin 3	71	0.857672270907332
DMC1	DNA meiotic recombinase 1	71	0.76427486811477
EEA1	early endosome antigen 1	71	0.733989882714047
FANCF	FA complementation group F	71	0.74340783871424
FOXD4L3	forkhead box D4 like 3	71	0.858590346389304
JAG1	jagged 1	71	0.945344748518451
JPH1	junctophilin 1	71	0.944897507576691
LGI1	leucine rich glioma inactivated 1	71	0.873898671686438
LPCAT2	lysophosphatidylcholine acyltransferase 2	71	0.735074238858834
LRIF1	ligand dependent nuclear receptor interacting factor 1	71	0.779504377984285
MAPK6	mitogen-activated protein kinase 6	71	0.956636065281349
MEI1	meiotic double-stranded break formation protein 1	71	0.700341293745387
MLLT3	MLLT3, super elongation complex subunit	71	0.87743068399428
NFIB	nuclear factor I B	71	0.963245838831295
NRP1	neuropilin 1	71	0.982391843226604
PDZD2	PDZ domain containing 2	71	0.723822987291585
PLA2R1	phospholipase A2 receptor 1	71	0.880392861388856
PTPN14	protein tyrosine phosphatase, non-receptor type 14	71	0.920789575837355
RFC1	replication factor C subunit 1	71	0.76950802348878
SETX	senataxin	71	0.94887004769832
STS	steroid sulfatase	71	0.707053781286254
SYT4	synaptotagmin 4	71	0.842646376865887
TCAF1	TRPM8 channel associated factor 1	71	0.736298319430422
TGFBR1	transforming growth factor beta receptor 1	71	0.915578784683363
TXNDC17	thioredoxin domain containing 17	71	0.766281141400961
XIAP	X-linked inhibitor of apoptosis	71	0.964652080336544
AGBL2	ATP/GTP binding protein like 2	72	0.759036420074325
AKAP12	A-kinase anchoring protein 12	72	0.881427847402554
AKAP6	A-kinase anchoring protein 6	72	0.995405803558363
AMOTL1	angiomotin like 1	72	0.85023270325963
ARHGEF10	Rho guanine nucleotide exchange factor 10	72	0.806527037159211
ATL3	atlastin GTPase 3	72	0.864281968735018
ATXN7L1	ataxin 7 like 1	72	0.832839782262031
CCDC50	coiled-coil domain containing 50	72	0.953117349931471
CCDC71L	coiled-coil domain containing 71 like	72	0.774254799218019
CDH7	cadherin 7	72	0.896865680922382
DNAJC19	DnaJ heat shock protein family (Hsp40) member C19	72	0.867048219602568
DNAJC27	DnaJ heat shock protein family (Hsp40) member C27	72	0.813399103003217
DVL3	dishevelled segment polarity protein 3	72	0.807693895729523
FRK	fyn related Src family tyrosine kinase	72	0.736702319158212
GIGYF2	GRB10 interacting GYF protein 2	72	0.867815292455716
GORAB	golgin, RAB6 interacting	72	0.885970871443824
GTPBP10	GTP binding protein 10	72	0.931775790342177
GXYLT1	glucoside xylosyltransferase 1	72	0.88807572273664
KLHL24	kelch like family member 24	72	0.747046469389006
LYSMD3	LysM domain containing 3	72	0.969621475395279
MARF1	meiosis regulator and mRNA stability factor 1	72	0.855800711617907
MOSMO	modulator of smoothened	72	0.935147253432205
NDFIP1	Nedd4 family interacting protein 1	72	0.776838406073046
NR3C2	nuclear receptor subfamily 3 group C member 2	72	0.884954553060783
OSBPL6	oxysterol binding protein like 6	72	0.822126121988861
RABL3	RAB, member of RAS oncogene family like 3	72	0.950040386629398
RPL7L1	ribosomal protein L7 like 1	72	0.742261603106564
SCN7A	sodium voltage-gated channel alpha subunit 7	72	0.798985183874996
SHC4	SHC adaptor protein 4	72	0.731519594856546
TMEM230	transmembrane protein 230	72	0.878847162040215
TMEM260	transmembrane protein 260	72	0.957454696883242
TMEM71	transmembrane protein 71	72	0.824919439806128
UBE2K	ubiquitin conjugating enzyme E2 K	72	0.746444138478689
UBR5	ubiquitin protein ligase E3 component n-recognin 5	72	0.963295709446844
ZMYM4	zinc finger MYM-type containing 4	72	0.897582515373746
ZNF592	zinc finger protein 592	72	0.979854176109682
ACSL4	acyl-CoA synthetase long chain family member 4	73	0.850689648230385
BEND4	BEN domain containing 4	73	0.851222459269776
BLOC1S6	biogenesis of lysosomal organelles complex 1 subunit 6	73	0.788551785817711
CCNDBP1	cyclin D1 binding protein 1	73	0.928688102559261
CCNT2	cyclin T2	73	0.825764447522497
CD84	CD84 molecule	73	0.922209093094563
CDS1	CDP-diacylglycerol synthase 1	73	0.927378965643993
CLEC1A	C-type lectin domain family 1 member A	73	0.890543687525779
CNDP1	carnosine dipeptidase 1	73	0.751443106932711
DACH1	dachshund family transcription factor 1	73	0.910104864904816
DCAF4L2	DDB1 and CUL4 associated factor 4 like 2	73	0.839956721429314
DDX46	DEAD-box helicase 46	73	0.79670445545793
DDX6	DEAD-box helicase 6	73	0.775741802227577
ERI2	ERI1 exoribonuclease family member 2	73	0.786879817636998
FGD5	FYVE, RhoGEF and PH domain containing 5	73	0.768653325331908
FZD8	frizzled class receptor 8	73	0.75071331349291
GALNT13	polypeptide N-acetylgalactosaminyltransferase 13	73	0.749348259661294
HELZ	helicase with zinc finger	73	0.998106441966125
JMY	junction mediating and regulatory protein, p53 cofactor	73	0.753417371116976
KBTBD8	kelch repeat and BTB domain containing 8	73	0.91323315729325
KIAA1143	KIAA1143	73	0.844598076341045
LAMTOR3	late endosomal/lysosomal adaptor, MAPK and MTOR activator 3	73	0.818921286145443
NOX4	NADPH oxidase 4	73	0.862324627317588
POLR2M	RNA polymerase II subunit M	73	0.710388328136462
RAB11FIP4	RAB11 family interacting protein 4	73	0.746903592573243
RICTOR	RPTOR independent companion of MTOR complex 2	73	0.892978297340658
SFSWAP	splicing factor SWAP	73	0.77768184847659
TRIM62	tripartite motif containing 62	73	0.793199664395096
USP10	ubiquitin specific peptidase 10	73	0.769371604641895
XK	X-linked Kx blood group	73	0.825207132643746
YES1	YES proto-oncogene 1, Src family tyrosine kinase	73	0.722746123996072
ANKS1A	ankyrin repeat and sterile alpha motif domain containing 1A	74	0.783898844751364
B3GALT2	beta-1,3-galactosyltransferase 2	74	0.711032086487411
BRWD1	bromodomain and WD repeat domain containing 1	74	0.795536647264727
C12orf50	chromosome 12 open reading frame 50	74	0.93261472301503
C21orf91	chromosome 21 open reading frame 91	74	0.872653696869566
CADPS2	calcium dependent secretion activator 2	74	0.937837101835745
CD83	CD83 molecule	74	0.700051737264683
CNST	consortin, connexin sorting protein	74	0.722131810847652
COPS5	COP9 signalosome subunit 5	74	0.725451678827808
CREBRF	CREB3 regulatory factor	74	0.886477223791148
CSTF3	cleavage stimulation factor subunit 3	74	0.980509633042789
GAB1	GRB2 associated binding protein 1	74	0.717469221782391
HLX	H2.0 like homeobox	74	0.733330694365633
INTS2	integrator complex subunit 2	74	0.769303072362991
ITGB1	integrin subunit beta 1	74	0.794187557854774
LNX1	ligand of numb-protein X 1	74	0.861881185252394
LYPLAL1	lysophospholipase like 1	74	0.869456384741733
NDST3	N-deacetylase and N-sulfotransferase 3	74	0.886657305824502
ONECUT2	one cut homeobox 2	74	0.865431980018214
PEX7	peroxisomal biogenesis factor 7	74	0.836748156102808
PGPEP1L	pyroglutamyl-peptidase I like	74	0.833682362673468
PTPRB	protein tyrosine phosphatase, receptor type B	74	0.832685898861338
RALYL	RALY RNA binding protein like	74	0.770679272357429
REL	REL proto-oncogene, NF-kB subunit	74	0.986340817229826
SLC30A9	solute carrier family 30 member 9	74	0.851571798685639
SPATA6	spermatogenesis associated 6	74	0.930839608176292
SYTL5	synaptotagmin like 5	74	0.802777987488665
TET3	tet methylcytosine dioxygenase 3	74	0.830162904100583
TM4SF20	transmembrane 4 L six family member 20	74	0.861017815152309
TRAF3IP2	TRAF3 interacting protein 2	74	0.869351506288845
VAMP4	vesicle associated membrane protein 4	74	0.967912027044815
WDR37	WD repeat domain 37	74	0.741295900695221
ZDHHC17	zinc finger DHHC-type containing 17	74	0.825332013017659
ZNF8	zinc finger protein 8	74	0.834507889811468
BCAR3	BCAR3, NSP family adaptor protein	75	0.750803787689467
CA13	carbonic anhydrase 13	75	0.860718478546917
CACNA2D1	calcium voltage-gated channel auxiliary subunit alpha2delta 1	75	0.990595227402994
ERP44	endoplasmic reticulum protein 44	75	0.978705396608417
GDAP1	ganglioside induced differentiation associated protein 1	75	0.720977990560654
IFNK	interferon kappa	75	0.780889999846193
KLF4	Kruppel like factor 4	75	0.921226945932712
KLHL42	kelch like family member 42	75	0.920408655194671
LMX1A	LIM homeobox transcription factor 1 alpha	75	0.834112598088447
MBNL1	muscleblind like splicing regulator 1	75	0.72136264273693
NALCN	sodium leak channel, non-selective	75	0.847039302716016
NVL	nuclear VCP-like	75	0.7311911219984
PARD6G	par-6 family cell polarity regulator gamma	75	0.81794167495752
PGR	progesterone receptor	75	0.913527757408306
PPARGC1A	PPARG coactivator 1 alpha	75	0.900154790084565
PRDM12	PR/SET domain 12	75	0.905435016396574
PRPH	peripherin	75	0.747219001641526
RECK	reversion inducing cysteine rich protein with kazal motifs	75	0.969231833758119
RWDD3	RWD domain containing 3	75	0.793805154908359
SLC39A10	solute carrier family 39 member 10	75	0.764120302098154
SQOR	sulfide quinone oxidoreductase	75	0.708119830985395
TAGAP	T cell activation RhoGTPase activating protein	75	0.739150718048543
TBC1D30	TBC1 domain family member 30	75	0.716037154004612
TNRC6B	trinucleotide repeat containing 6B	75	0.851462208807471
TTC14	tetratricopeptide repeat domain 14	75	0.831420839416204
ZCWPW2	zinc finger CW-type and PWWP domain containing 2	75	0.720913739401622
ZRANB3	zinc finger RANBP2-type containing 3	75	0.939278507651447
ABCC9	ATP binding cassette subfamily C member 9	76	0.724742614132612
ACVR2B	activin A receptor type 2B	76	0.978129548457017
ADGRE2	adhesion G protein-coupled receptor E2	76	0.738666966960094
AFAP1	actin filament associated protein 1	76	0.96654023798144
ALOX5AP	arachidonate 5-lipoxygenase activating protein	76	0.729359266456663
APBB2	amyloid beta precursor protein binding family B member 2	76	0.774834883917777
ARFGEF2	ADP ribosylation factor guanine nucleotide exchange factor 2	76	0.934882316144712
ARL13B	ADP ribosylation factor like GTPase 13B	76	0.814896119458672
AVPR1A	arginine vasopressin receptor 1A	76	0.957348687671839
CAPN2	calpain 2	76	0.921498713862505
CAPZA2	capping actin protein of muscle Z-line subunit alpha 2	76	0.812519903311229
CCDC73	coiled-coil domain containing 73	76	0.919607224901141
CTDSPL2	CTD small phosphatase like 2	76	0.869616271789626
DCX	doublecortin	76	0.942454726495842
DHX29	DExH-box helicase 29	76	0.742990702210596
FAM117B	family with sequence similarity 117 member B	76	0.834909870920742
FER	FER tyrosine kinase	76	0.937501651274685
FGF1	fibroblast growth factor 1	76	0.920362313741053
G2E3	G2/M-phase specific E3 ubiquitin protein ligase	76	0.804428035079898
GREB1	growth regulating estrogen receptor binding 1	76	0.726326270598373
GSK3B	glycogen synthase kinase 3 beta	76	0.7752333658389
LRRIQ3	leucine rich repeats and IQ motif containing 3	76	0.925328399130222
MAGEH1	MAGE family member H1	76	0.928504676950014
MINDY2	MINDY lysine 48 deubiquitinase 2	76	0.902279345421009
NRIP1	nuclear receptor interacting protein 1	76	0.940935598933348
OLFM4	olfactomedin 4	76	0.704854964132063
PIAS4	protein inhibitor of activated STAT 4	76	0.8643131697489
PPP4R4	protein phosphatase 4 regulatory subunit 4	76	0.81160762092746
PRMT3	protein arginine methyltransferase 3	76	0.788131758037806
PTBP2	polypyrimidine tract binding protein 2	76	0.965934021131613
RNF125	ring finger protein 125	76	0.939063715301519
SATB1	SATB homeobox 1	76	0.973974772694423
SERINC5	serine incorporator 5	76	0.743920472734471
SERPINA10	serpin family A member 10	76	0.814242983540454
SMIM15	small integral membrane protein 15	76	0.707013301337884
TRIM63	tripartite motif containing 63	76	0.769092320915238
ZNHIT6	zinc finger HIT-type containing 6	76	0.954001725523387
ARIH1	ariadne RBR E3 ubiquitin protein ligase 1	77	0.907588955715002
ATXN1	ataxin 1	77	0.705618524603978
CAV2	caveolin 2	77	0.705063276546987
DNAJA3	DnaJ heat shock protein family (Hsp40) member A3	77	0.871417221053897
DSG3	desmoglein 3	77	0.97667124445796
EIF5A2	eukaryotic translation initiation factor 5A2	77	0.820381053989505
ELL2	elongation factor for RNA polymerase II 2	77	0.867334983339245
FLRT2	fibronectin leucine rich transmembrane protein 2	77	0.992255678520539
GLS	glutaminase	77	0.852614732713237
GUCY1A1	guanylate cyclase 1 soluble subunit alpha 1	77	0.802098360009661
HLF	HLF, PAR bZIP transcription factor	77	0.730814259597507
KCNMA1	potassium calcium-activated channel subfamily M alpha 1	77	0.887439036341218
LRRC7	leucine rich repeat containing 7	77	0.946832831629015
MYEF2	myelin expression factor 2	77	0.747241355102162
NFATC3	nuclear factor of activated T cells 3	77	0.822072997469548
POU2F1	POU class 2 homeobox 1	77	0.928018735615144
PPP4R3B	protein phosphatase 4 regulatory subunit 3B	77	0.897076105667694
RHOBTB1	Rho related BTB domain containing 1	77	0.722401028650799
RNF13	ring finger protein 13	77	0.934503288042248
RNF14	ring finger protein 14	77	0.897626705342965
RORA	RAR related orphan receptor A	77	0.956188374921449
SCLT1	sodium channel and clathrin linker 1	77	0.772647674110505
SH3GLB1	SH3 domain containing GRB2 like, endophilin B1	77	0.772927078665252
SNTB2	syntrophin beta 2	77	0.85515307753305
STX7	syntaxin 7	77	0.926064437518325
TACSTD2	tumor associated calcium signal transducer 2	77	0.97978768013399
TGDS	TDP-glucose 4,6-dehydratase	77	0.775020954603418
TMEM68	transmembrane protein 68	77	0.87940112302797
TMPRSS7	transmembrane serine protease 7	77	0.838672913682471
VANGL1	VANGL planar cell polarity protein 1	77	0.841558447339829
ZNF273	zinc finger protein 273	77	0.776014369431102
ARMC2	armadillo repeat containing 2	78	0.862554648076705
BMP3	bone morphogenetic protein 3	78	0.805229130872944
C1orf185	chromosome 1 open reading frame 185	78	0.725300653593231
EXOC5	exocyst complex component 5	78	0.970785877597817
FAM204A	family with sequence similarity 204 member A	78	0.97430069050195
FBXO47	F-box protein 47	78	0.916522733900335
FOXO3	forkhead box O3	78	0.772710800507566
FUBP1	far upstream element binding protein 1	78	0.928157914142384
GANC	glucosidase alpha, neutral C	78	0.743882874994234
GPATCH2L	G-patch domain containing 2 like	78	0.947466252727825
HERPUD2	HERPUD family member 2	78	0.731803446533165
IKZF2	IKAROS family zinc finger 2	78	0.879719773263358
LRRC8C	leucine rich repeat containing 8 VRAC subunit C	78	0.897561624527067
M6PR	mannose-6-phosphate receptor, cation dependent	78	0.921383220639234
MZT1	mitotic spindle organizing protein 1	78	0.766814720663422
NIPA2	NIPA magnesium transporter 2	78	0.755269777221019
PAPOLB	poly(A) polymerase beta	78	0.812806107828939
PRR5L	proline rich 5 like	78	0.80146474337079
RAB23	RAB23, member RAS oncogene family	78	0.766471603245198
RABGEF1	RAB guanine nucleotide exchange factor 1	78	0.816752004142806
STOX2	storkhead box 2	78	0.912687738212645
TENT5A	terminal nucleotidyltransferase 5A	78	0.825050202240464
ZBTB44	zinc finger and BTB domain containing 44	78	0.864625895743947
ZNF207	zinc finger protein 207	78	0.965952556794689
ZNF365	zinc finger protein 365	78	0.918416414137089
AMMECR1	Alport syndrome, mental retardation, midface hypoplasia and elliptocytosis chromosomal region gene 1	79	0.944205660222174
BORCS7	BLOC-1 related complex subunit 7	79	0.72522225073413
CAPS2	calcyphosine 2	79	0.713656244607265
CBX5	chromobox 5	79	0.912429301553872
CCDC113	coiled-coil domain containing 113	79	0.777787146506434
FOXN2	forkhead box N2	79	0.787082359122023
FRMD4A	FERM domain containing 4A	79	0.882634507461215
GMFB	glia maturation factor beta	79	0.960331013530649
GPT2	glutamic--pyruvic transaminase 2	79	0.783144498526863
GRIA2	glutamate ionotropic receptor AMPA type subunit 2	79	0.965945408562211
GTDC1	glycosyltransferase like domain containing 1	79	0.902017014326194
HACE1	HECT domain and ankyrin repeat containing E3 ubiquitin protein ligase 1	79	0.922616388030823
HECA	hdc homolog, cell cycle regulator	79	0.905924282934662
IFI44L	interferon induced protein 44 like	79	0.808719198659852
KCNC2	potassium voltage-gated channel subfamily C member 2	79	0.962675328528421
MFAP3L	microfibril associated protein 3 like	79	0.899282974592231
NFIA	nuclear factor I A	79	0.936533657220709
NR2C2	nuclear receptor subfamily 2 group C member 2	79	0.87767724530717
NRXN3	neurexin 3	79	0.836134012814352
PDZRN3	PDZ domain containing ring finger 3	79	0.79297315586272
PPP2CA	protein phosphatase 2 catalytic subunit alpha	79	0.78328081173607
PTPN22	protein tyrosine phosphatase, non-receptor type 22	79	0.708222640155673
RAB3IP	RAB3A interacting protein	79	0.801538501948321
RBM39	RNA binding motif protein 39	79	0.953911036858438
RPS6KA6	ribosomal protein S6 kinase A6	79	0.797719024236892
SCN9A	sodium voltage-gated channel alpha subunit 9	79	0.952072621062528
SEMA4C	semaphorin 4C	79	0.802249157931495
SMAD2	SMAD family member 2	79	0.975004033807875
TMED2	transmembrane p24 trafficking protein 2	79	0.726111503219161
TMEM64	transmembrane protein 64	79	0.789771093958989
TRAT1	T cell receptor associated transmembrane adaptor 1	79	0.90337939523966
AKAP5	A-kinase anchoring protein 5	80	0.855437709768101
ANK2	ankyrin 2	80	0.957545322962336
ATP11C	ATPase phospholipid transporting 11C	80	0.747105467012391
C16orf72	chromosome 16 open reading frame 72	80	0.971654844812342
C9orf40	chromosome 9 open reading frame 40	80	0.908557688438298
CERS3	ceramide synthase 3	80	0.924174960353619
CRISPLD2	cysteine rich secretory protein LCCL domain containing 2	80	0.918914566041885
CUL2	cullin 2	80	0.966235368184588
DDX21	DExD-box helicase 21	80	0.798059290645667
ELOVL2	ELOVL fatty acid elongase 2	80	0.958457605792419
ETV1	ETS variant 1	80	0.703697938754342
EYS	eyes shut homolog	80	0.89982740566471
FBXL3	F-box and leucine rich repeat protein 3	80	0.911123784729965
FRAT2	FRAT2, WNT signaling pathway regulator	80	0.843484754992448
FXR1	FMR1 autosomal homolog 1	80	0.891565256540582
GABRG1	gamma-aminobutyric acid type A receptor gamma1 subunit	80	0.858739103414788
HDAC2	histone deacetylase 2	80	0.881872150505479
HDHD2	haloacid dehalogenase like hydrolase domain containing 2	80	0.832374574106078
KDM1B	lysine demethylase 1B	80	0.928983114245385
MEF2A	myocyte enhancer factor 2A	80	0.954897174276825
MIGA1	mitoguardin 1	80	0.862832447221705
NBEAL1	neurobeachin like 1	80	0.716817135048562
PAIP2B	poly(A) binding protein interacting protein 2B	80	0.943640728124629
PARP4	poly(ADP-ribose) polymerase family member 4	80	0.774486472363853
PARP8	poly(ADP-ribose) polymerase family member 8	80	0.912244499443437
PRR18	proline rich 18	80	0.790387761633978
PTBP3	polypyrimidine tract binding protein 3	80	0.757531747755749
RIMKLA	ribosomal modification protein rimK like family member A	80	0.839947756054373
SEMA3A	semaphorin 3A	80	0.994660463777865
SLC6A20	solute carrier family 6 member 20	80	0.825351525965694
TAOK1	TAO kinase 1	80	0.951143095108451
TCEANC2	transcription elongation factor A N-terminal and central domain containing 2	80	0.749288163840458
TMEM220	transmembrane protein 220	80	0.781581188982483
TTC3	tetratricopeptide repeat domain 3	80	0.746966725227299
UBE4A	ubiquitination factor E4A	80	0.832213342730977
UFL1	UFM1 specific ligase 1	80	0.810673036282197
WDR72	WD repeat domain 72	80	0.877087869827803
ZC3H6	zinc finger CCCH-type containing 6	80	0.892685608812429
ZNF445	zinc finger protein 445	80	0.928262656269671
ZNF737	zinc finger protein 737	80	0.814645554742692
ABCE1	ATP binding cassette subfamily E member 1	81	0.842004407110031
ABHD13	abhydrolase domain containing 13	81	0.749139412584181
BMPR2	bone morphogenetic protein receptor type 2	81	0.96777903574744
CLEC12B	C-type lectin domain family 12 member B	81	0.742272593670014
CREM	cAMP responsive element modulator	81	0.962143234130785
CWC22	CWC22 spliceosome associated protein homolog	81	0.826220612876945
CYP24A1	cytochrome P450 family 24 subfamily A member 1	81	0.802960866215517
DAPP1	dual adaptor of phosphotyrosine and 3-phosphoinositides 1	81	0.747195616515236
DNAJC25	DnaJ heat shock protein family (Hsp40) member C25	81	0.710227186102267
DPY19L4	dpy-19 like 4	81	0.892090911917047
DSC3	desmocollin 3	81	0.759991922462539
EPHA6	EPH receptor A6	81	0.726278649605181
FAXC	failed axon connections homolog	81	0.841557096490617
HNRNPR	heterogeneous nuclear ribonucleoprotein R	81	0.840352427160903
LATS1	large tumor suppressor kinase 1	81	0.824122095952792
MS4A14	membrane spanning 4-domains A14	81	0.88614410295869
OLFML2B	olfactomedin like 2B	81	0.851256180687371
PAIP1	poly(A) binding protein interacting protein 1	81	0.817219410264487
PLXDC2	plexin domain containing 2	81	0.74202483626539
RIBC1	RIB43A domain with coiled-coils 1	81	0.7642349884289
RNF144A	ring finger protein 144A	81	0.722098643282261
SLC30A7	solute carrier family 30 member 7	81	0.912379233769936
TEAD1	TEA domain transcription factor 1	81	0.900406781870865
TMEM132B	transmembrane protein 132B	81	0.816688854261491
TTC38	tetratricopeptide repeat domain 38	81	0.700747854346761
XPO7	exportin 7	81	0.824816023871732
XRN1	5'-3' exoribonuclease 1	81	0.745284429775596
ZKSCAN1	zinc finger with KRAB and SCAN domains 1	81	0.785418244998452
A1CF	APOBEC1 complementation factor	82	0.923156038980685
AHCYL1	adenosylhomocysteinase like 1	82	0.909532736426789
AQP4	aquaporin 4	82	0.714751173034886
ARHGEF38	Rho guanine nucleotide exchange factor 38	82	0.757995239005433
CPNE4	copine 4	82	0.948022402768718
FAT3	FAT atypical cadherin 3	82	0.950823523075901
GRIK2	glutamate ionotropic receptor kainate type subunit 2	82	0.997604832316841
GRIP1	glutamate receptor interacting protein 1	82	0.731946848920656
GUF1	GUF1 homolog, GTPase	82	0.862780289038245
HECTD2	HECT domain E3 ubiquitin protein ligase 2	82	0.79087377614709
HNRNPDL	heterogeneous nuclear ribonucleoprotein D like	82	0.840375750349077
HSD17B11	hydroxysteroid 17-beta dehydrogenase 11	82	0.760888457977161
ITGB1BP1	integrin subunit beta 1 binding protein 1	82	0.893751683786004
MAP3K7	mitogen-activated protein kinase kinase kinase 7	82	0.702262931645155
MKLN1	muskelin 1	82	0.941740492025556
NEDD1	neural precursor cell expressed, developmentally down-regulated 1	82	0.854369826774411
NEMP2	nuclear envelope integral membrane protein 2	82	0.841635722945234
NEU3	neuraminidase 3	82	0.827062656475857
NR2C1	nuclear receptor subfamily 2 group C member 1	82	0.71897687234748
ORC4	origin recognition complex subunit 4	82	0.740788642875936
PANK3	pantothenate kinase 3	82	0.928827909485838
PHF14	PHD finger protein 14	82	0.998060796326416
PLXNA2	plexin A2	82	0.872200855514002
PPM1K	protein phosphatase, Mg2+/Mn2+ dependent 1K	82	0.855979970896688
PSMD10	proteasome 26S subunit, non-ATPase 10	82	0.922453967543209
QKI	QKI, KH domain containing RNA binding	82	0.769173068839544
RAB30	RAB30, member RAS oncogene family	82	0.834365809094999
SAMD12	sterile alpha motif domain containing 12	82	0.994815475881489
SCG5	secretogranin V	82	0.764844793319925
SHISA3	shisa family member 3	82	0.763996104499173
TBC1D23	TBC1 domain family member 23	82	0.894913721238842
TNIP3	TNFAIP3 interacting protein 3	82	0.850936930400241
ZBTB41	zinc finger and BTB domain containing 41	82	0.837701741961643
ACTR6	ARP6 actin related protein 6 homolog	83	0.74773696237042
AGPS	alkylglycerone phosphate synthase	83	0.868792993626035
ANKFY1	ankyrin repeat and FYVE domain containing 1	83	0.921405358164086
ATP5F1B	ATP synthase F1 subunit beta	83	0.707696536221009
CAMK2N1	calcium/calmodulin dependent protein kinase II inhibitor 1	83	0.948020013325216
CREB1	cAMP responsive element binding protein 1	83	0.834430545632006
DPH6	diphthamine biosynthesis 6	83	0.990418883166085
EHHADH	enoyl-CoA hydratase and 3-hydroxyacyl CoA dehydrogenase	83	0.726406128159459
ELAVL2	ELAV like RNA binding protein 2	83	0.88097653170092
EPB41L4B	erythrocyte membrane protein band 4.1 like 4B	83	0.722974434261057
ERLEC1	endoplasmic reticulum lectin 1	83	0.751880598836499
FMNL2	formin like 2	83	0.797352272610624
GCOM1	GRINL1A complex locus 1	83	0.912357741001045
NNT	nicotinamide nucleotide transhydrogenase	83	0.754507257887448
PDE10A	phosphodiesterase 10A	83	0.923331971981928
PHLDA1	pleckstrin homology like domain family A member 1	83	0.9537181188632
PPP1R12A	protein phosphatase 1 regulatory subunit 12A	83	0.873730247439884
RAP2B	RAP2B, member of RAS oncogene family	83	0.761491022081627
RBL2	RB transcriptional corepressor like 2	83	0.822443000069346
RBM47	RNA binding motif protein 47	83	0.932078557218839
RFX4	regulatory factor X4	83	0.940822563120968
RPGRIP1L	RPGRIP1 like	83	0.950836926151184
RWDD1	RWD domain containing 1	83	0.711967526682653
SMC5	structural maintenance of chromosomes 5	83	0.917093674102388
SMIM10	small integral membrane protein 10	83	0.894151645992411
SPARC	secreted protein acidic and cysteine rich	83	0.738072306637964
TENT5C	terminal nucleotidyltransferase 5C	83	0.916981311617721
TIA1	TIA1 cytotoxic granule associated RNA binding protein	83	0.98476855458355
TMEM167A	transmembrane protein 167A	83	0.702251097941165
TMEM215	transmembrane protein 215	83	0.86414953874041
VTA1	vesicle trafficking 1	83	0.791123000719396
ZBTB6	zinc finger and BTB domain containing 6	83	0.878154008615081
ZNF260	zinc finger protein 260	83	0.806928287508438
ZNF711	zinc finger protein 711	83	0.814737697663614
ASTN2	astrotactin 2	84	0.724847368625137
ATP1B4	ATPase Na+/K+ transporting family member beta 4	84	0.779161145071967
CERS6	ceramide synthase 6	84	0.889425690233375
CLEC2D	C-type lectin domain family 2 member D	84	0.807121038633107
DOK6	docking protein 6	84	0.876366563003257
DTL	denticleless E3 ubiquitin protein ligase homolog	84	0.816351268868234
FOXP2	forkhead box P2	84	0.978250287562885
GPBP1	GC-rich promoter binding protein 1	84	0.855123365976421
KLF12	Kruppel like factor 12	84	0.962861644626005
L2HGDH	L-2-hydroxyglutarate dehydrogenase	84	0.912648061373194
MAMDC2	MAM domain containing 2	84	0.94460762650803
MGA	MGA, MAX dimerization protein	84	0.938174606389847
MTCH2	mitochondrial carrier 2	84	0.992624785449631
OSTM1	osteoclastogenesis associated transmembrane protein 1	84	0.899631958630523
PDIK1L	PDLIM1 interacting kinase 1 like	84	0.973117898459819
PLCB1	phospholipase C beta 1	84	0.952164953209032
RB1CC1	RB1 inducible coiled-coil 1	84	0.934897218705199
SLC4A5	solute carrier family 4 member 5	84	0.86595845034073
SLC5A12	solute carrier family 5 member 12	84	0.855163051161116
SP4	Sp4 transcription factor	84	0.933669862795615
SYT14	synaptotagmin 14	84	0.966041585451053
TCF7L2	transcription factor 7 like 2	84	0.959023772075708
TMED5	transmembrane p24 trafficking protein 5	84	0.940246320725146
TMEM196	transmembrane protein 196	84	0.892677241443806
XPO4	exportin 4	84	0.805189284085396
ZNF154	zinc finger protein 154	84	0.916017961444486
ACER3	alkaline ceramidase 3	85	0.81610281759592
C2CD6	C2 calcium dependent domain containing 6	85	0.886197737797381
C2orf69	chromosome 2 open reading frame 69	85	0.837034193728314
CNNM1	cyclin and CBS domain divalent metal cation transport mediator 1	85	0.94828255538491
DCAF16	DDB1 and CUL4 associated factor 16	85	0.954656387767843
DPYD	dihydropyrimidine dehydrogenase	85	0.855996106462794
FRMPD4	FERM and PDZ domain containing 4	85	0.711391839685879
GABRA4	gamma-aminobutyric acid type A receptor alpha4 subunit	85	0.832408872388986
HECTD1	HECT domain E3 ubiquitin protein ligase 1	85	0.772695381493541
KIAA0895	KIAA0895	85	0.815348835342734
LGALSL	galectin like	85	0.95566531169401
MBOAT2	membrane bound O-acyltransferase domain containing 2	85	0.96532895960944
NAA16	N(alpha)-acetyltransferase 16, NatA auxiliary subunit	85	0.825067502856813
NDUFA1	NADH:ubiquinone oxidoreductase subunit A1	85	0.752786892016898
NEGR1	neuronal growth regulator 1	85	0.929111165613057
ODF2	outer dense fiber of sperm tails 2	85	0.820543699106774
PDZD8	PDZ domain containing 8	85	0.826352894250902
PLGLB1	plasminogen-like B1	85	0.774989875263854
PLGLB2	plasminogen-like B2	85	0.774139377212783
PPP3CA	protein phosphatase 3 catalytic subunit alpha	85	0.974481669800485
RAB39B	RAB39B, member RAS oncogene family	85	0.98773476328444
SERINC3	serine incorporator 3	85	0.910755570448817
SMIM9	small integral membrane protein 9	85	0.738050309836368
SOCS6	suppressor of cytokine signaling 6	85	0.727599767176025
SORCS3	sortilin related VPS10 domain containing receptor 3	85	0.772059692247934
THAP2	THAP domain containing 2	85	0.916422964307387
TMOD3	tropomodulin 3	85	0.825738121297186
TOB1	transducer of ERBB2, 1	85	0.960177208426758
TRDMT1	tRNA aspartic acid methyltransferase 1	85	0.871512497952318
YTHDF3	YTH N6-methyladenosine RNA binding protein 3	85	0.845162656098631
ZBED5	zinc finger BED-type containing 5	85	0.703528007960735
ZNF608	zinc finger protein 608	85	0.988414014667559
BEND3	BEN domain containing 3	86	0.781694007748083
BRCA1	BRCA1, DNA repair associated	86	0.71926594948108
CCDC117	coiled-coil domain containing 117	86	0.853039031634327
DMRT1	doublesex and mab-3 related transcription factor 1	86	0.731367170129608
DSE	dermatan sulfate epimerase	86	0.910487967883477
DUSP19	dual specificity phosphatase 19	86	0.771930092823658
EDNRB	endothelin receptor type B	86	0.86445003660322
ERCC8	ERCC excision repair 8, CSA ubiquitin ligase complex subunit	86	0.726524409273465
F13A1	coagulation factor XIII A chain	86	0.806297412361108
FKBP14	FKBP prolyl isomerase 14	86	0.803477903849169
GPATCH2	G-patch domain containing 2	86	0.874007069736794
HMGB3	high mobility group box 3	86	0.838605113061275
IDO2	indoleamine 2,3-dioxygenase 2	86	0.774882948358388
ITGA1	integrin subunit alpha 1	86	0.986546034611707
KHDRBS1	KH RNA binding domain containing, signal transduction associated 1	86	0.932541297757394
LRP12	LDL receptor related protein 12	86	0.924210954666849
LRRC19	leucine rich repeat containing 19	86	0.73659504323913
LSM12	LSM12 homolog	86	0.72994193188502
NR1D2	nuclear receptor subfamily 1 group D member 2	86	0.976440511461888
ODR4	odr-4 GPCR localization factor homolog	86	0.816985017823269
PAQR5	progestin and adipoQ receptor family member 5	86	0.801977055259175
PREX2	phosphatidylinositol-3,4,5-trisphosphate dependent Rac exchange factor 2	86	0.90929821026705
PTPRZ1	protein tyrosine phosphatase, receptor type Z1	86	0.795446198965743
RORC	RAR related orphan receptor C	86	0.864443573045944
RPRD1A	regulation of nuclear pre-mRNA domain containing 1A	86	0.744675740199933
SFRP4	secreted frizzled related protein 4	86	0.772853465393938
SLAMF6	SLAM family member 6	86	0.849484303116363
SLC13A1	solute carrier family 13 member 1	86	0.708417179483641
SMC3	structural maintenance of chromosomes 3	86	0.720032149746011
SNTB1	syntrophin beta 1	86	0.871543966904517
TLK1	tousled like kinase 1	86	0.936052309558945
TOX	thymocyte selection associated high mobility group box	86	0.922601338369293
UBL3	ubiquitin like 3	86	0.833358191203604
ZNF451	zinc finger protein 451	86	0.858861816304514
ADGRF1	adhesion G protein-coupled receptor F1	87	0.927532154086521
AFAP1L2	actin filament associated protein 1 like 2	87	0.812284569997802
AMBRA1	autophagy and beclin 1 regulator 1	87	0.880462708295702
ARPC5	actin related protein 2/3 complex subunit 5	87	0.725724869603047
ARSB	arylsulfatase B	87	0.823966559381315
C1orf226	chromosome 1 open reading frame 226	87	0.874327045071029
C2orf49	chromosome 2 open reading frame 49	87	0.770969033274779
CARMIL1	capping protein regulator and myosin 1 linker 1	87	0.888818025189961
CDC42SE2	CDC42 small effector 2	87	0.890182628865254
CEMIP2	cell migration inducing hyaluronidase 2	87	0.76526466746648
CHMP2B	charged multivesicular body protein 2B	87	0.798364043962504
CSRNP3	cysteine and serine rich nuclear protein 3	87	0.991263433702273
DCP1A	decapping mRNA 1A	87	0.969935839062783
DEPDC1	DEP domain containing 1	87	0.895567119866664
DSC2	desmocollin 2	87	0.930596699370469
ERBB4	erb-b2 receptor tyrosine kinase 4	87	0.9103293106223
FYTTD1	forty-two-three domain containing 1	87	0.827644856381651
GPR137C	G protein-coupled receptor 137C	87	0.991476417000016
GPR155	G protein-coupled receptor 155	87	0.888947968222843
GSTO2	glutathione S-transferase omega 2	87	0.948801674808725
HDAC8	histone deacetylase 8	87	0.780007735753728
PCSK5	proprotein convertase subtilisin/kexin type 5	87	0.828921702296105
PFN2	profilin 2	87	0.936636017505159
RILPL2	Rab interacting lysosomal protein like 2	87	0.962404458417396
SECISBP2L	SECIS binding protein 2 like	87	0.95768333009665
SMARCA1	SWI/SNF related, matrix associated, actin dependent regulator of chromatin, subfamily a, member 1	87	0.945782939672213
SMC6	structural maintenance of chromosomes 6	87	0.788411051436539
TMA16	translation machinery associated 16 homolog	87	0.825293235769125
USP45	ubiquitin specific peptidase 45	87	0.90778936615447
WWC1	WW and C2 domain containing 1	87	0.801905364930787
ZBTB33	zinc finger and BTB domain containing 33	87	0.970071654156157
ASCL1	achaete-scute family bHLH transcription factor 1	88	0.84175646605961
ATP8A1	ATPase phospholipid transporting 8A1	88	0.734264873302239
DIXDC1	DIX domain containing 1	88	0.749648040727672
E2F3	E2F transcription factor 3	88	0.984944851205848
HSPA13	heat shock protein family A (Hsp70) member 13	88	0.915448406330646
INSL5	insulin like 5	88	0.903021589788905
KIAA1958	KIAA1958	88	0.898634902869849
KLHL8	kelch like family member 8	88	0.886336510069888
LPGAT1	lysophosphatidylglycerol acyltransferase 1	88	0.994432842671092
MAPK1IP1L	mitogen-activated protein kinase 1 interacting protein 1 like	88	0.876814175800399
MDGA2	MAM domain containing glycosylphosphatidylinositol anchor 2	88	0.838034187673126
MYCN	MYCN proto-oncogene, bHLH transcription factor	88	0.866985310323221
MYSM1	Myb like, SWIRM and MPN domains 1	88	0.819731433816385
NEXMIF	neurite extension and migration factor	88	0.783486549064316
NF1	neurofibromin 1	88	0.787642497224067
PCDH17	protocadherin 17	88	0.948762360424872
POFUT1	protein O-fucosyltransferase 1	88	0.907065469112318
RAB27B	RAB27B, member RAS oncogene family	88	0.970194034697205
SLC51B	solute carrier family 51 beta subunit	88	0.71454526933791
SNF8	SNF8, ESCRT-II complex subunit	88	0.816943648085656
ST6GAL2	ST6 beta-galactoside alpha-2,6-sialyltransferase 2	88	0.925935325599966
TENM3	teneurin transmembrane protein 3	88	0.876103684641945
TIPARP	TCDD inducible poly(ADP-ribose) polymerase	88	0.836548468414919
TPP2	tripeptidyl peptidase 2	88	0.734075921169319
UBR3	ubiquitin protein ligase E3 component n-recognin 3	88	0.885523039746687
USP33	ubiquitin specific peptidase 33	88	0.865577969746931
XPO1	exportin 1	88	0.951981669567241
ZADH2	zinc binding alcohol dehydrogenase domain containing 2	88	0.839710171664169
ZDHHC14	zinc finger DHHC-type containing 14	88	0.757444338483599
ZEB1	zinc finger E-box binding homeobox 1	88	0.967852837433608
ADGRL4	adhesion G protein-coupled receptor L4	89	0.783098993134121
AEBP2	AE binding protein 2	89	0.763838031648153
ALDH1L2	aldehyde dehydrogenase 1 family member L2	89	0.86677239430259
CAMTA1	calmodulin binding transcription activator 1	89	0.945983588724255
CCDC66	coiled-coil domain containing 66	89	0.968019154214807
CDH19	cadherin 19	89	0.871528726406408
CHD6	chromodomain helicase DNA binding protein 6	89	0.926197676518355
CHD7	chromodomain helicase DNA binding protein 7	89	0.860935824031478
CHL1	cell adhesion molecule L1 like	89	0.960762097448258
CHML	CHM like, Rab escort protein 2	89	0.93149098962747
CNOT6	CCR4-NOT transcription complex subunit 6	89	0.743762556217155
COX10	cytochrome c oxidase assembly factor heme A:farnesyltransferase COX10	89	0.749245688536797
CREBZF	CREB/ATF bZIP transcription factor	89	0.927147646461719
DR1	down-regulator of transcription 1	89	0.897597200148707
EIF4B	eukaryotic translation initiation factor 4B	89	0.71005966422232
ETNK1	ethanolamine kinase 1	89	0.974293488878578
GTF2A1	general transcription factor IIA subunit 1	89	0.80502349710024
HIPK1	homeodomain interacting protein kinase 1	89	0.975650814254879
KIAA2013	KIAA2013	89	0.713262162881238
PLD1	phospholipase D1	89	0.806284023505283
RNF128	ring finger protein 128, E3 ubiquitin protein ligase	89	0.957679098380554
SACM1L	SAC1 like phosphatidylinositide phosphatase	89	0.921468975303015
TM4SF4	transmembrane 4 L six family member 4	89	0.840662852850603
TM9SF3	transmembrane 9 superfamily member 3	89	0.890662314898385
TSPAN8	tetraspanin 8	89	0.788811596799834
UBE2W	ubiquitin conjugating enzyme E2 W	89	0.991886712738469
UBQLN1	ubiquilin 1	89	0.908226023743874
VMA21	VMA21, vacuolar ATPase assembly factor	89	0.849990572652117
VPS13A	vacuolar protein sorting 13 homolog A	89	0.827661421441494
WAC	WW domain containing adaptor with coiled-coil	89	0.74062583316945
ZNF112	zinc finger protein 112	89	0.780823875323987
ZNF230	zinc finger protein 230	89	0.765965747736035
AFF2	AF4/FMR2 family member 2	90	0.938369317235569
AMOT	angiomotin	90	0.994035741207534
BCL6	BCL6, transcription repressor	90	0.940429183773067
BEND6	BEN domain containing 6	90	0.990046936111255
CACNB4	calcium voltage-gated channel auxiliary subunit beta 4	90	0.979162603334244
CD2AP	CD2 associated protein	90	0.928020960705497
CDC14A	cell division cycle 14A	90	0.868591209035048
CDK6	cyclin dependent kinase 6	90	0.954355298743269
CENPL	centromere protein L	90	0.892920476795212
CNTLN	centlein	90	0.720161457884939
EPHA7	EPH receptor A7	90	0.964615373875129
EPHB1	EPH receptor B1	90	0.848770375179193
ESYT3	extended synaptotagmin 3	90	0.81684990214196
FAM234B	family with sequence similarity 234 member B	90	0.717055187978403
FREM2	FRAS1 related extracellular matrix protein 2	90	0.79670853506181
GNAQ	G protein subunit alpha q	90	0.947986733025992
GPAT3	glycerol-3-phosphate acyltransferase 3	90	0.814612020569679
HEATR1	HEAT repeat containing 1	90	0.722046513694876
HRG	histidine rich glycoprotein	90	0.742669748000555
KALRN	kalirin RhoGEF kinase	90	0.888225287050339
KAT6A	lysine acetyltransferase 6A	90	0.90064418972429
KCNQ3	potassium voltage-gated channel subfamily Q member 3	90	0.951208590296884
KIF5B	kinesin family member 5B	90	0.864913379474929
LGR4	leucine rich repeat containing G protein-coupled receptor 4	90	0.765014267292032
LPAR1	lysophosphatidic acid receptor 1	90	0.851611664075237
LRPPRC	leucine rich pentatricopeptide repeat containing	90	0.760735887747783
LTN1	listerin E3 ubiquitin protein ligase 1	90	0.752210789870336
MICU3	mitochondrial calcium uptake family member 3	90	0.985567260036966
MRPS14	mitochondrial ribosomal protein S14	90	0.761671167550407
MSRB3	methionine sulfoxide reductase B3	90	0.937106946159447
NEDD4L	neural precursor cell expressed, developmentally down-regulated 4-like, E3 ubiquitin protein ligase	90	0.857416280437115
PDE1C	phosphodiesterase 1C	90	0.9677429523802
PIAS2	protein inhibitor of activated STAT 2	90	0.721681126270708
RNF44	ring finger protein 44	90	0.929825024043079
SLC5A3	solute carrier family 5 member 3	90	0.991694909597231
SP3	Sp3 transcription factor	90	0.841499430419637
SPRED1	sprouty related EVH1 domain containing 1	90	0.764945222074813
SYAP1	synapse associated protein 1	90	0.825257420579159
TRAF6	TNF receptor associated factor 6	90	0.758863009648805
TRAPPC13	trafficking protein particle complex 13	90	0.964199685160836
TSPAN12	tetraspanin 12	90	0.898021003191604
ACADM	acyl-CoA dehydrogenase medium chain	91	0.726164820267401
AGFG1	ArfGAP with FG repeats 1	91	0.776526248811684
AMIGO2	adhesion molecule with Ig like domain 2	91	0.765558082073494
ATF2	activating transcription factor 2	91	0.73620592983984
BTNL9	butyrophilin like 9	91	0.898321357380844
CBLB	Cbl proto-oncogene B	91	0.94077265715355
CLOCK	clock circadian regulator	91	0.885777183341417
CPEB3	cytoplasmic polyadenylation element binding protein 3	91	0.902333084698326
DMXL2	Dmx like 2	91	0.864435212319696
DNAJC15	DnaJ heat shock protein family (Hsp40) member C15	91	0.990880572030845
EIF3J	eukaryotic translation initiation factor 3 subunit J	91	0.850486436334039
FBXO30	F-box protein 30	91	0.946525404663443
FBXW7	F-box and WD repeat domain containing 7	91	0.896375437271683
FMN2	formin 2	91	0.972859219430297
FZD1	frizzled class receptor 1	91	0.919778149239799
GNG12	G protein subunit gamma 12	91	0.778394392222581
HBS1L	HBS1 like translational GTPase	91	0.8984977880002
HMGB1	high mobility group box 1	91	0.710712567203309
HMGCS1	3-hydroxy-3-methylglutaryl-CoA synthase 1	91	0.947448806996874
ICE2	interactor of little elongation complex ELL subunit 2	91	0.944145160509209
LRCH2	leucine rich repeats and calponin homology domain containing 2	91	0.89285765219142
MCMBP	minichromosome maintenance complex binding protein	91	0.784724424056056
MOB1B	MOB kinase activator 1B	91	0.795399006374419
PCDH10	protocadherin 10	91	0.982931660002457
PRKAA2	protein kinase AMP-activated catalytic subunit alpha 2	91	0.879888778797615
PRKAR2B	protein kinase cAMP-dependent type II regulatory subunit beta	91	0.890239302592364
PRSS23	serine protease 23	91	0.862352993710237
PRTG	protogenin	91	0.95314648184059
PUM2	pumilio RNA binding family member 2	91	0.888945107964223
SALL3	spalt like transcription factor 3	91	0.900062199377127
SLC12A1	solute carrier family 12 member 1	91	0.721032127149079
SLC16A7	solute carrier family 16 member 7	91	0.92191298930868
TTC28	tetratricopeptide repeat domain 28	91	0.984137726459907
UBE2D1	ubiquitin conjugating enzyme E2 D1	91	0.936728644835861
UBE2V2	ubiquitin conjugating enzyme E2 V2	91	0.977857057526571
ZC3H12C	zinc finger CCCH-type containing 12C	91	0.908762055508107
ZNF22	zinc finger protein 22	91	0.71838771930925
ZNF347	zinc finger protein 347	91	0.919937845574746
ACAP2	ArfGAP with coiled-coil, ankyrin repeat and PH domains 2	92	0.922678754232152
ACVR2A	activin A receptor type 2A	92	0.993758832513849
ADAMTS5	ADAM metallopeptidase with thrombospondin type 1 motif 5	92	0.934167325062255
ARMT1	acidic residue methyltransferase 1	92	0.924332678816824
ATP11A	ATPase phospholipid transporting 11A	92	0.727776720828379
BRWD3	bromodomain and WD repeat domain containing 3	92	0.94058988353002
C1orf43	chromosome 1 open reading frame 43	92	0.796573965084028
CCSAP	centriole, cilia and spindle associated protein	92	0.921414343806454
CRY1	cryptochrome circadian regulator 1	92	0.751580348457513
FAM120A	family with sequence similarity 120A	92	0.922372301988529
IL17RD	interleukin 17 receptor D	92	0.9622685424886
LCA5	LCA5, lebercilin	92	0.956091376607579
LIN54	lin-54 DREAM MuvB core complex component	92	0.766358707241212
LNPK	lunapark, ER junction formation factor	92	0.876219234002822
LUC7L2	LUC7 like 2, pre-mRNA splicing factor	92	0.800379882017951
MAGI3	membrane associated guanylate kinase, WW and PDZ domain containing 3	92	0.774303400099103
MAP3K2	mitogen-activated protein kinase kinase kinase 2	92	0.853287206875076
MTURN	maturin, neural progenitor differentiation regulator homolog	92	0.942633993532649
NFAT5	nuclear factor of activated T cells 5	92	0.947428876528277
PDE4B	phosphodiesterase 4B	92	0.932316983513512
PGM2L1	phosphoglucomutase 2 like 1	92	0.868911245945262
PTCHD4	patched domain containing 4	92	0.845404916952051
PXDN	peroxidasin	92	0.82998013376754
RAB11A	RAB11A, member RAS oncogene family	92	0.992076846392216
RAB11FIP2	RAB11 family interacting protein 2	92	0.932189936568584
RBPJ	recombination signal binding protein for immunoglobulin kappa J region	92	0.936142347679845
RIPPLY2	ripply transcriptional repressor 2	92	0.757331066714754
SCAI	suppressor of cancer cell invasion	92	0.990573235256035
SMAD5	SMAD family member 5	92	0.876228782862697
STRN	striatin	92	0.809268636813942
SYCP2	synaptonemal complex protein 2	92	0.92782598040872
TERF1	telomeric repeat binding factor 1	92	0.820525918335028
TET2	tet methylcytosine dioxygenase 2	92	0.741821662821828
VEGFC	vascular endothelial growth factor C	92	0.783146004939634
VWA5A	von Willebrand factor A domain containing 5A	92	0.845019668086952
ZDHHC21	zinc finger DHHC-type containing 21	92	0.981290433737471
ZNF597	zinc finger protein 597	92	0.878914931146425
CAT	catalase	93	0.873717857214049
CLIC6	chloride intracellular channel 6	93	0.958234312796897
CNIH1	cornichon family AMPA receptor auxiliary protein 1	93	0.932889091867988
EPHA3	EPH receptor A3	93	0.998608360003583
FLT1	fms related tyrosine kinase 1	93	0.983086422976147
GPM6B	glycoprotein M6B	93	0.943369804061961
KRAS	KRAS proto-oncogene, GTPase	93	0.881207699326343
MAPKAP1	mitogen-activated protein kinase associated protein 1	93	0.825133298565636
MMP16	matrix metallopeptidase 16	93	0.821625691465635
ODAPH	odontogenesis associated phosphoprotein	93	0.717752302138085
PYGO2	pygopus family PHD finger 2	93	0.960721062029144
RAB4A	RAB4A, member RAS oncogene family	93	0.744669912316135
RAD51AP1	RAD51 associated protein 1	93	0.834326998555495
RMND5A	required for meiotic nuclear division 5 homolog A	93	0.938108114721372
RPS6KB1	ribosomal protein S6 kinase B1	93	0.963306451542563
RUFY2	RUN and FYVE domain containing 2	93	0.798869083118785
SAMD8	sterile alpha motif domain containing 8	93	0.981945805221126
SENP6	SUMO specific peptidase 6	93	0.977239447805689
SESN3	sestrin 3	93	0.769117079192368
SGIP1	SH3 domain GRB2 like endophilin interacting protein 1	93	0.975305097017226
SLC10A2	solute carrier family 10 member 2	93	0.831699752132015
SMIM14	small integral membrane protein 14	93	0.834126924712398
STRBP	spermatid perinuclear RNA binding protein	93	0.772818387934745
TBL1XR1	transducin beta like 1 X-linked receptor 1	93	0.930074552484882
THRAP3	thyroid hormone receptor associated protein 3	93	0.87494983126864
TMOD2	tropomodulin 2	93	0.972470221129801
TNKS	tankyrase	93	0.886984213630476
UBN2	ubinuclein 2	93	0.964019650339339
UHRF1BP1L	UHRF1 binding protein 1 like	93	0.901966696729586
ZNF639	zinc finger protein 639	93	0.7438969043855
ADAMTS6	ADAM metallopeptidase with thrombospondin type 1 motif 6	94	0.96418876463683
ARF4	ADP ribosylation factor 4	94	0.744329444428525
B4GALT4	beta-1,4-galactosyltransferase 4	94	0.969288038513923
BRINP2	BMP/retinoic acid inducible neural specific 2	94	0.822149115932003
CA2	carbonic anhydrase 2	94	0.825249958840653
CADM2	cell adhesion molecule 2	94	0.912662343784683
CBLL1	Cbl proto-oncogene like 1	94	0.974085468213379
CENPF	centromere protein F	94	0.902288565794575
DBX2	developing brain homeobox 2	94	0.969440917276061
DGKH	diacylglycerol kinase eta	94	0.936683453027584
DLAT	dihydrolipoamide S-acetyltransferase	94	0.873828506066808
EBF3	EBF transcription factor 3	94	0.840561939082895
EPM2AIP1	EPM2A interacting protein 1	94	0.83290682525196
FAM169A	family with sequence similarity 169 member A	94	0.766658423637853
FAM177A1	family with sequence similarity 177 member A1	94	0.865937610101025
FIGN	fidgetin, microtubule severing factor	94	0.983894037084916
FNIP1	folliculin interacting protein 1	94	0.777066012336889
FRS2	fibroblast growth factor receptor substrate 2	94	0.932128571418725
GALNT4	polypeptide N-acetylgalactosaminyltransferase 4	94	0.827725232432397
GOPC	golgi associated PDZ and coiled-coil motif containing	94	0.948240049459636
ICA1	islet cell autoantigen 1	94	0.738691365532955
IPMK	inositol polyphosphate multikinase	94	0.883300462179618
KCNK12	potassium two pore domain channel subfamily K member 12	94	0.947018058294993
LMO4	LIM domain only 4	94	0.972585444375556
MBTD1	mbt domain containing 1	94	0.885732779010107
MEGF11	multiple EGF like domains 11	94	0.762598287411569
MTDH	metadherin	94	0.794369121066534
P4HA1	prolyl 4-hydroxylase subunit alpha 1	94	0.814043576528721
PER3	period circadian regulator 3	94	0.923685760147723
POC1B-GALNT4	POC1B-GALNT4 readthrough	94	0.92797027388402
PTP4A2	protein tyrosine phosphatase type IVA, member 2	94	0.80388891208383
RBMS3	RNA binding motif single stranded interacting protein 3	94	0.926947742510473
REEP3	receptor accessory protein 3	94	0.916024457331515
SAXO1	stabilizer of axonemal microtubules 1	94	0.891089675419337
SEH1L	SEH1 like nucleoporin	94	0.841953685327339
SLC35F5	solute carrier family 35 member F5	94	0.952935092593672
SLC36A4	solute carrier family 36 member 4	94	0.965665677618418
SLC4A7	solute carrier family 4 member 7	94	0.890816144751509
SORCS1	sortilin related VPS10 domain containing receptor 1	94	0.772738028990757
ST8SIA1	ST8 alpha-N-acetyl-neuraminide alpha-2,8-sialyltransferase 1	94	0.996775144851021
TLNRD1	talin rod domain containing 1	94	0.717315255299131
TMEM106B	transmembrane protein 106B	94	0.936335221764803
TMPRSS12	transmembrane serine protease 12	94	0.701331721945292
USP49	ubiquitin specific peptidase 49	94	0.923084759808053
WNK3	WNK lysine deficient protein kinase 3	94	0.953944018138804
XRCC4	X-ray repair cross complementing 4	94	0.916506493321314
ACBD5	acyl-CoA binding domain containing 5	95	0.897001213177777
ARHGAP28	Rho GTPase activating protein 28	95	0.90977662004663
ASF1A	anti-silencing function 1A histone chaperone	95	0.905247142206503
ATG14	autophagy related 14	95	0.883810177123488
COIL	coilin	95	0.785855900970292
CT55	cancer/testis antigen 55	95	0.766363250327819
CTNNA3	catenin alpha 3	95	0.862688684058344
KDM7A	lysine demethylase 7A	95	0.886352075446896
KIAA1549L	KIAA1549 like	95	0.920942519929481
LGALS8	galectin 8	95	0.86035812096953
MAP4K4	mitogen-activated protein kinase kinase kinase kinase 4	95	0.856997069516242
MAP7D2	MAP7 domain containing 2	95	0.749163283412029
MCTP2	multiple C2 and transmembrane domain containing 2	95	0.894446258335588
MRO	maestro	95	0.954277014141767
MTPAP	mitochondrial poly(A) polymerase	95	0.884558882298433
NOVA1	NOVA alternative splicing regulator 1	95	0.995651593650463
PAPOLG	poly(A) polymerase gamma	95	0.951927375046019
PPP1R1C	protein phosphatase 1 regulatory inhibitor subunit 1C	95	0.878623968658606
PTPN4	protein tyrosine phosphatase, non-receptor type 4	95	0.92038431485449
QSER1	glutamine and serine rich 1	95	0.958266408174607
RAD23B	RAD23 homolog B, nucleotide excision repair protein	95	0.872657826052458
RBAK	RB associated KRAB zinc finger	95	0.95138928343743
SGCD	sarcoglycan delta	95	0.952521322353102
TMEM135	transmembrane protein 135	95	0.950199964671954
TPR	translocated promoter region, nuclear basket protein	95	0.703440726225958
UST	uronyl 2-sulfotransferase	95	0.995200973154133
ZFP30	ZFP30 zinc finger protein	95	0.792416902267496
ANP32E	acidic nuclear phosphoprotein 32 family member E	96	0.850996009744851
ARCN1	archain 1	96	0.98794806273564
CNTN4	contactin 4	96	0.96262793860928
CRISPLD1	cysteine rich secretory protein LCCL domain containing 1	96	0.98491228982072
CYBB	cytochrome b-245 beta chain	96	0.873564255310933
CYP2U1	cytochrome P450 family 2 subfamily U member 1	96	0.85512260351082
DICER1	dicer 1, ribonuclease III	96	0.90667167176241
GLCE	glucuronic acid epimerase	96	0.973230913593902
HORMAD2	HORMA domain containing 2	96	0.861185814201712
ISOC1	isochorismatase domain containing 1	96	0.814476529139128
LIN7C	lin-7 homolog C, crumbs cell polarity complex component	96	0.977481237603711
LSAMP	limbic system associated membrane protein	96	0.985126989948777
LYRM7	LYR motif containing 7	96	0.964855208644877
NADK2	NAD kinase 2, mitochondrial	96	0.93275785354275
RC3H1	ring finger and CCCH-type domains 1	96	0.974008974839068
RP2	RP2, ARL3 GTPase activating protein	96	0.98084244846755
SH3KBP1	SH3 domain containing kinase binding protein 1	96	0.990956983319505
STARD3NL	STARD3 N-terminal like	96	0.917608522471171
SVIP	small VCP interacting protein	96	0.869146352876316
TPM3	tropomyosin 3	96	0.725185300952691
VGLL3	vestigial like family member 3	96	0.983955034620377
ZNF280D	zinc finger protein 280D	96	0.963593989985085
ABI2	abl interactor 2	97	0.96775477700331
ATE1	arginyltransferase 1	97	0.983643722711799
B3GNT5	UDP-GlcNAc:betaGal beta-1,3-N-acetylglucosaminyltransferase 5	97	0.898373857949033
CASK	calcium/calmodulin dependent serine protein kinase	97	0.995573769055242
CCSER2	coiled-coil serine rich protein 2	97	0.964544191699617
CLDN16	claudin 16	97	0.922000297619648
CLVS2	clavesin 2	97	0.978443899960587
CNKSR2	connector enhancer of kinase suppressor of Ras 2	97	0.879605385517876
DENND4A	DENN domain containing 4A	97	0.909240397892972
DGKE	diacylglycerol kinase epsilon	97	0.892728116502193
EPHA5	EPH receptor A5	97	0.892785085829941
HNRNPU	heterogeneous nuclear ribonucleoprotein U	97	0.73010786731806
KCTD6	potassium channel tetramerization domain containing 6	97	0.896379794987925
KPNA4	karyopherin subunit alpha 4	97	0.981264480766697
LIN9	lin-9 DREAM MuvB core complex component	97	0.948566959745848
NEK7	NIMA related kinase 7	97	0.995737459476561
OSBPL8	oxysterol binding protein like 8	97	0.960831256337214
PDE12	phosphodiesterase 12	97	0.939904306899107
PHF3	PHD finger protein 3	97	0.989703797239928
PPP4R2	protein phosphatase 4 regulatory subunit 2	97	0.968596755436416
PRDM10	PR/SET domain 10	97	0.836965610725171
RRP15	ribosomal RNA processing 15 homolog	97	0.874719481698103
SSBP2	single stranded DNA binding protein 2	97	0.835177013614447
STRIP2	striatin interacting protein 2	97	0.742574346907265
STXBP5	syntaxin binding protein 5	97	0.962906847599634
TMTC3	transmembrane and tetratricopeptide repeat containing 3	97	0.934803730483703
TOR1AIP2	torsin 1A interacting protein 2	97	0.776813625182938
UBA6	ubiquitin like modifier activating enzyme 6	97	0.779547163735156
ZC3H7B	zinc finger CCCH-type containing 7B	97	0.967972515949554
ZNF800	zinc finger protein 800	97	0.923918674714911
ZNF81	zinc finger protein 81	97	0.9217836916556
ZNRF3	zinc and ring finger 3	97	0.990658445901492
AAK1	AP2 associated kinase 1	98	0.897510505894869
ACBD3	acyl-CoA binding domain containing 3	98	0.914240698062342
ARL5A	ADP ribosylation factor like GTPase 5A	98	0.819662653613864
BCAT1	branched chain amino acid transaminase 1	98	0.975558445083824
CCDC186	coiled-coil domain containing 186	98	0.969547416462879
DHX36	DEAH-box helicase 36	98	0.781866477084782
FAM126B	family with sequence similarity 126 member B	98	0.980691681748911
FEM1B	fem-1 homolog B	98	0.950673306338003
FGD6	FYVE, RhoGEF and PH domain containing 6	98	0.926442862481795
GATAD1	GATA zinc finger domain containing 1	98	0.860791124942496
GLIS3	GLIS family zinc finger 3	98	0.992732915735741
GPCPD1	glycerophosphocholine phosphodiesterase 1	98	0.921487490066237
LARP4	La ribonucleoprotein domain family member 4	98	0.894530098548944
MAP7	microtubule associated protein 7	98	0.943853809026927
MIER3	MIER family member 3	98	0.811716058038248
N4BP2	NEDD4 binding protein 2	98	0.996765328083618
NECAB1	N-terminal EF-hand calcium binding protein 1	98	0.982927979505927
OTUD6B	OTU domain containing 6B	98	0.886189737052642
PDS5A	PDS5 cohesin associated factor A	98	0.992527136132279
PRKCI	protein kinase C iota	98	0.975079071526407
RIOK3	RIO kinase 3	98	0.968089247578708
SEMA5A	semaphorin 5A	98	0.906701788355672
SLC4A4	solute carrier family 4 member 4	98	0.887643902851019
SMIM13	small integral membrane protein 13	98	0.893042060344124
TBC1D4	TBC1 domain family member 4	98	0.979397974393715
TMEM200A	transmembrane protein 200A	98	0.970943323948549
TMF1	TATA element modulatory factor 1	98	0.746166666805659
TSC22D2	TSC22 domain family member 2	98	0.859233559695128
USP38	ubiquitin specific peptidase 38	98	0.947185365041962
VAPB	VAMP associated protein B and C	98	0.853348677825603
YTHDC2	YTH domain containing 2	98	0.911582940570372
ZNF652	zinc finger protein 652	98	0.926039088222209
ADAMTS9	ADAM metallopeptidase with thrombospondin type 1 motif 9	99	0.997189149599144
BICC1	BicC family RNA binding protein 1	99	0.941871109812126
BRDT	bromodomain testis associated	99	0.991943321487508
CHIC1	cysteine rich hydrophobic domain 1	99	0.915991875971704
CLDN8	claudin 8	99	0.910016261110215
CPSF6	cleavage and polyadenylation specific factor 6	99	0.978271415221204
DCUN1D4	defective in cullin neddylation 1 domain containing 4	99	0.987148277010486
EBF2	EBF transcription factor 2	99	0.999562276662142
FBXO33	F-box protein 33	99	0.815764644073893
FUT9	fucosyltransferase 9	99	0.89904169833563
GLRB	glycine receptor beta	99	0.869124985583666
GUCY1A2	guanylate cyclase 1 soluble subunit alpha 2	99	0.967131029345859
IPO7	importin 7	99	0.951448909931592
ITIH2	inter-alpha-trypsin inhibitor heavy chain 2	99	0.869861674401396
KSR1	kinase suppressor of ras 1	99	0.946337463836284
MBNL3	muscleblind like splicing regulator 3	99	0.964393820230869
MSI2	musashi RNA binding protein 2	99	0.920806532022116
NCOA5	nuclear receptor coactivator 5	99	0.972265156129538
NIPAL1	NIPA like domain containing 1	99	0.977430134294045
NR3C1	nuclear receptor subfamily 3 group C member 1	99	0.911807483281444
NUS1	NUS1, dehydrodolichyl diphosphate synthase subunit	99	0.728798816018742
PCGF5	polycomb group ring finger 5	99	0.996265478614799
PNISR	PNN interacting serine and arginine rich protein	99	0.978630007219373
POGZ	pogo transposable element derived with ZNF domain	99	0.874575707542104
PRPSAP2	phosphoribosyl pyrophosphate synthetase associated protein 2	99	0.855793295632387
RAB8B	RAB8B, member RAS oncogene family	99	0.928754737689885
SKIL	SKI like proto-oncogene	99	0.928122370642055
SLC17A6	solute carrier family 17 member 6	99	0.991641542583429
SOWAHC	sosondowah ankyrin repeat domain family member C	99	0.991507464245586
SQLE	squalene epoxidase	99	0.950364959665415
THAP12	THAP domain containing 12	99	0.895075332498217
TOX3	TOX high mobility group box family member 3	99	0.961991198874264
TTC7B	tetratricopeptide repeat domain 7B	99	0.984024387534792
ZNF512	zinc finger protein 512	99	0.772666463114913
ZNF704	zinc finger protein 704	99	0.962185285981811

## Sheet: SB-vsRNA-S-5p
SB-vsRNA-S-5p
Gene Symbol	Gene Description	Target Score miRDB	Target Score Diana
ARNTL	aryl hydrocarbon receptor nuclear translocator like	70	0.922300475119763
ARX	aristaless related homeobox	70	0.925974636706594
CHFR	checkpoint with forkhead and ring finger domains	70	0.744816952435325
OTUD6B	OTU domain containing 6B	70	0.856251693422184
TMEM42	transmembrane protein 42	70	0.806020268356148
WDR43	WD repeat domain 43	70	0.777322591080322
DLG2	discs large MAGUK scaffold protein 2	71	0.872612231813531
MMRN1	multimerin 1	72	0.938006496117338
PDGFB	platelet derived growth factor subunit B	72	0.872550654571433
PSMD5	proteasome 26S subunit, non-ATPase 5	72	0.793962363697172
PROSER1	proline and serine rich 1	73	0.845907401613133
ZCCHC10	zinc finger CCHC-type containing 10	73	0.816232937473004
AVL9	AVL9 cell migration associated	74	0.753687149275663
PARP15	poly(ADP-ribose) polymerase family member 15	74	0.986853998167357
TIMM9	translocase of inner mitochondrial membrane 9	74	0.819475589088423
TNFRSF21	TNF receptor superfamily member 21	74	0.775796159858011
ZNF451	zinc finger protein 451	74	0.965924398742915
PDK1	pyruvate dehydrogenase kinase 1	75	0.888287823706519
TBX18	T-box 18	75	0.885670489225835
FUCA2	alpha-L-fucosidase 2	76	0.770944388401754
IL2	interleukin 2	76	0.767538533481077
MYBL1	MYB proto-oncogene like 1	76	0.969768479549293
PREX2	phosphatidylinositol-3,4,5-trisphosphate dependent Rac exchange factor 2	76	0.921140700499655
SRPK2	SRSF protein kinase 2	76	0.704917374112812
TRAPPC3L	trafficking protein particle complex 3 like	76	0.72867536094593
TUBB2B	tubulin beta 2B class IIb	76	0.764463627614743
ZNF830	zinc finger protein 830	76	0.700921252014459
CMAS	cytidine monophosphate N-acetylneuraminic acid synthetase	77	0.821071630343733
IRF2BP2	interferon regulatory factor 2 binding protein 2	77	0.787544551239706
LMLN	leishmanolysin like peptidase	77	0.731840262348109
MAFB	MAF bZIP transcription factor B	77	0.996543040008756
MAP1B	microtubule associated protein 1B	77	0.99969435250779
EXPH5	exophilin 5	78	0.807033665875505
KDM1B	lysine demethylase 1B	78	0.884089671660292
EPHA7	EPH receptor A7	79	0.853760736874691
GJC1	gap junction protein gamma 1	79	0.945746813928929
SMAD6	SMAD family member 6	79	0.992216443297502
OR51E2	olfactory receptor family 51 subfamily E member 2	80	0.80897282829481
SLC35A3	solute carrier family 35 member A3	80	0.731308957425862
ZIC2	Zic family member 2	80	0.809114697701705
LRPPRC	leucine rich pentatricopeptide repeat containing	81	0.8494310726577
MED12L	mediator complex subunit 12 like	81	0.939630308720049
SHISA2	shisa family member 2	81	0.879510305263201
TRIM21	tripartite motif containing 21	81	0.751555504131339
ZNF652	zinc finger protein 652	81	0.803941091478734
DACH1	dachshund family transcription factor 1	82	0.907947311151501
LRRFIP1	LRR binding FLII interacting protein 1	82	0.914894519357683
NEK7	NIMA related kinase 7	82	0.878519491969418
BCL11A	BCL11A, BAF complex component	83	0.997417601615337
GAD1	glutamate decarboxylase 1	83	0.70027752517932
MLLT3	MLLT3, super elongation complex subunit	83	0.997564337104812
KIAA0586	KIAA0586	84	0.833320864426319
ZNF557	zinc finger protein 557	84	0.843744507224816
ADGRL3	adhesion G protein-coupled receptor L3	85	0.774616026662002
CLINT1	clathrin interactor 1	85	0.848254441075881
GRIP1	glutamate receptor interacting protein 1	85	0.851683804263208
KLHL15	kelch like family member 15	85	0.844122113006147
MSTN	myostatin	85	0.860509440661301
ZBTB10	zinc finger and BTB domain containing 10	85	0.944697911076921
CADM2	cell adhesion molecule 2	86	0.823795394421635
CHN2	chimerin 2	86	0.826515899919489
LAMP2	lysosomal associated membrane protein 2	86	0.970635885539852
SERTAD2	SERTA domain containing 2	86	0.983937196953604
ZFHX3	zinc finger homeobox 3	86	0.995998944440757
HRG	histidine rich glycoprotein	87	0.871366838413394
ZC3H12B	zinc finger CCCH-type containing 12B	87	0.700798931893105
HERC1	HECT and RLD domain containing E3 ubiquitin protein ligase family member 1	88	0.875282351749409
HMGB2	high mobility group box 2	88	0.819906927666209
PHTF2	putative homeodomain transcription factor 2	88	0.816166191847196
PLEKHA8	pleckstrin homology domain containing A8	88	0.729393808902309
RTN1	reticulon 1	88	0.985522783409372
SLAIN2	SLAIN motif family member 2	88	0.799301150290266
ATF2	activating transcription factor 2	89	0.870500935500586
B3GLCT	beta 3-glucosyltransferase	89	0.992748214334724
SPOCK3	SPARC (osteonectin), cwcv and kazal like domains proteoglycan 3	89	0.813791414470892
TFDP1	transcription factor Dp-1	89	0.809905217983937
TXNIP	thioredoxin interacting protein	89	0.912419523920966
CHL1	cell adhesion molecule L1 like	90	0.939231860543661
SOX17	SRY-box 17	90	0.853122385707845
CACYBP	calcyclin binding protein	91	0.861244928347458
LRP1B	LDL receptor related protein 1B	91	0.992907913703099
MSR1	macrophage scavenger receptor 1	91	0.966055642290762
STK26	serine/threonine kinase 26	91	0.731129127707862
CCDC198	coiled-coil domain containing 198	92	0.88908302146909
DCX	doublecortin	92	0.949371873964993
DYNC1LI2	dynein cytoplasmic 1 light intermediate chain 2	92	0.960704635470464
RRAGD	Ras related GTP binding D	92	0.894113198463079
ARGLU1	arginine and glutamate rich 1	93	0.997151705376083
DACH2	dachshund family transcription factor 2	93	0.976944853817674
GPR173	G protein-coupled receptor 173	93	0.888827796148512
PEX19	peroxisomal biogenesis factor 19	93	0.752482581280328
SNAP91	synaptosome associated protein 91	93	0.993975015300256
ZNF558	zinc finger protein 558	93	0.792311255511732
E2F3	E2F transcription factor 3	94	0.999819283222877
ESCO2	establishment of sister chromatid cohesion N-acetyltransferase 2	94	0.839241922740757
HSPB2	heat shock protein family B (small) member 2	94	0.937796488202854
MYEF2	myelin expression factor 2	94	0.988527232277155
PTH2R	parathyroid hormone 2 receptor	94	0.877507428771512
BRD1	bromodomain containing 1	95	0.974336819070357
WRAP73	WD repeat containing, antisense to TP73	95	0.970689477813966
CGRRF1	cell growth regulator with ring finger domain 1	96	0.859118125913192
CRY1	cryptochrome circadian regulator 1	96	0.985055607989849
