# Supplementary material for: Computational Prediction of RNA–RNA Interactions between Small RNA Tracks from Betacoronavirus Nonstructural Protein 3 and Neurotrophin Genes during Infection of an Epithelial Lung Cancer Cell Line: Potential Role of Novel Small Regulatory RNA
Source: Viruses. 2023 Jul 28;15(8):1647. doi: 10.3390/v15081647 (PMC10458423; doi:10.3390/v15081647)
Supplement: Supplementary file 1 [file viruses-15-01647-s001.zip › Supplementary_Material/Table_S7.xlsx]

## Sheet: MB-vsRNA-ORF1b-3p
Table S7. Number of targets identified for MERS-CoV by vsRNAs
MB-vsRNA-ORF1b-3p
Gene Symbol	Gene Description	Target Score miRDB	Target Score Diana
TTC23	tetratricopeptide repeat domain 23	70	0.740502953575023
AGO3	argonaute RISC catalytic component 3	71	0.889815609591451
CGGBP1	CGG triplet repeat binding protein 1	71	0.802897913145769
GPM6A	glycoprotein M6A	71	0.749547031793459
IGDCC4	immunoglobulin superfamily DCC subclass member 4	71	0.707894810732246
ZNF587B	zinc finger protein 587B	71	0.769896416418295
PTBP2	polypyrimidine tract binding protein 2	72	0.973902512342568
FCGR2A	Fc fragment of IgG receptor IIa	73	0.750513523459922
SLC38A2	solute carrier family 38 member 2	73	0.801815040640839
ANKH	ANKH inorganic pyrophosphate transport regulator	74	0.752420939130019
EPS15	epidermal growth factor receptor pathway substrate 15	74	0.703933561665193
LAMB1	laminin subunit beta 1	74	0.925933238323654
OVOL1	ovo like transcriptional repressor 1	74	0.861171700448578
RCOR1	REST corepressor 1	75	0.735411396101663
LTBP2	latent transforming growth factor beta binding protein 2	76	0.757551374046393
PHF20L1	PHD finger protein 20 like 1	76	0.817636165880616
PLD5	phospholipase D family member 5	76	0.759228995794674
RMDN3	regulator of microtubule dynamics 3	76	0.818683145886248
RC3H1	ring finger and CCCH-type domains 1	77	0.778186650571268
SMAD7	SMAD family member 7	77	0.764399189640036
ACOD1	aconitate decarboxylase 1	78	0.743666175491503
CBX5	chromobox 5	78	0.939981760877415
GXYLT1	glucoside xylosyltransferase 1	78	0.804671625426561
HHIP	hedgehog interacting protein	78	0.887581381887512
SHC1	SHC adaptor protein 1	78	0.873187052053762
GATAD2A	GATA zinc finger domain containing 2A	79	0.850471790838901
KLB	klotho beta	79	0.705223716421257
IKZF2	IKAROS family zinc finger 2	81	0.826998259591745
PCDH9	protocadherin 9	81	0.83362997563733
STXBP5L	syntaxin binding protein 5 like	82	0.824069992022268
MAOA	monoamine oxidase A	83	0.880616334327551
RAB3B	RAB3B, member RAS oncogene family	83	0.904132069991369
CLUL1	clusterin like 1	85	0.718186689865641
MYT1L	myelin transcription factor 1 like	85	0.81915918581232
PEX3	peroxisomal biogenesis factor 3	86	0.801994333231449
COG6	component of oligomeric golgi complex 6	87	0.818036803652796
MCMBP	minichromosome maintenance complex binding protein	87	0.888882242458278
LRRC8D	leucine rich repeat containing 8 VRAC subunit D	88	0.721696995421102
NEK7	NIMA related kinase 7	88	0.75200312640125
TPT1	tumor protein, translationally-controlled 1	89	0.882906269723106
MANEA	mannosidase endo-alpha	90	0.88882757929604
SLC39A1	solute carrier family 39 member 1	95	0.70328597632606
TMEM252	transmembrane protein 252	95	0.76139565989447
