# Supplementary material for: Computational Prediction of RNA–RNA Interactions between Small RNA Tracks from Betacoronavirus Nonstructural Protein 3 and Neurotrophin Genes during Infection of an Epithelial Lung Cancer Cell Line: Potential Role of Novel Small Regulatory RNA
Source: Viruses. 2023 Jul 28;15(8):1647. doi: 10.3390/v15081647 (PMC10458423; doi:10.3390/v15081647)
Supplement: Supplementary file 1 [file viruses-15-01647-s001.zip › Supplementary_Material/Table_S8.xlsx]

## Sheet: S2B-vsRNA-ORF1a-5p
Table 8. Number of targets identified for SARS-CoV-2 by vsRNAs
S2B-vsRNA-ORF1a-5p
Gene Symbol	Gene Description	Target Score miRDB	Target Score Diana
SMAD5	SMAD family member 5	100	0.998508724266641
C15orf61	chromosome 15 open reading frame 61	70	0.991820135268131
FAM110B	family with sequence similarity 110 member B	70	0.727619072429406
GIMAP4	GTPase, IMAP family member 4	70	0.928231461257671
KLHL13	kelch like family member 13	70	0.795410035003506
MAGT1	magnesium transporter 1	70	0.908707793753888
SEPSECS	Sep (O-phosphoserine) tRNA:Sec (selenocysteine) tRNA synthase	70	0.817249541458143
TKTL2	transketolase like 2	70	0.830733177496584
ZNF148	zinc finger protein 148	70	0.940168808556725
ZNF592	zinc finger protein 592	70	0.854922847386568
HECA	hdc homolog, cell cycle regulator	71	0.729312901414728
PDE8B	phosphodiesterase 8B	71	0.848992010259616
SFRP2	secreted frizzled related protein 2	71	0.893602154687017
ZBTB1	zinc finger and BTB domain containing 1	71	0.970348240501702
AKAP7	A-kinase anchoring protein 7	72	0.861092448815264
ARSK	arylsulfatase family member K	72	0.728854155508907
CARF	calcium responsive transcription factor	72	0.976588293540458
GINS3	GINS complex subunit 3	72	0.90890782972575
PAX6	paired box 6	72	0.775650101513312
PLAA	phospholipase A2 activating protein	72	0.879946721296428
RAB6A	RAB6A, member RAS oncogene family	72	0.941634564205929
TNPO1	transportin 1	72	0.906538047547947
YES1	YES proto-oncogene 1, Src family tyrosine kinase	72	0.875728942349394
AQP1	aquaporin 1 (Colton blood group)	73	0.865398664264814
GRIP1	glutamate receptor interacting protein 1	73	0.943944361461337
PMP2	peripheral myelin protein 2	73	0.82589847346201
PPP4R2	protein phosphatase 4 regulatory subunit 2	73	0.81477659008623
UBN2	ubinuclein 2	73	0.802152342551711
CHML	CHM like, Rab escort protein 2	74	0.956459728553586
ELK3	ELK3, ETS transcription factor	74	0.756106225152493
KIF20B	kinesin family member 20B	74	0.877979996512619
PHC3	polyhomeotic homolog 3	74	0.803055784484001
SIGLEC8	sialic acid binding Ig like lectin 8	74	0.841888962612932
XPO4	exportin 4	74	0.835629071269868
GOLGA4	golgin A4	75	0.977135995761642
GRIN2A	glutamate ionotropic receptor NMDA type subunit 2A	75	0.70090663194899
IRX2	iroquois homeobox 2	75	0.880569504830489
NOL4L	nucleolar protein 4 like	75	0.904031401293832
USP27X	ubiquitin specific peptidase 27 X-linked	75	0.717670658420451
LRRTM2	leucine rich repeat transmembrane neuronal 2	76	0.926643026562708
SYNPR	synaptoporin	76	0.89778552406187
THSD4	thrombospondin type 1 domain containing 4	76	0.756580409720345
ZYG11B	zyg-11 family member B, cell cycle regulator	76	0.782254372588489
ADORA3	adenosine A3 receptor	77	0.748488526395331
CREB5	cAMP responsive element binding protein 5	77	0.92894500285001
CUL2	cullin 2	77	0.933966271210385
DPP8	dipeptidyl peptidase 8	77	0.898885721716833
NRXN3	neurexin 3	77	0.733687442988488
PHYKPL	5-phosphohydroxy-L-lysine phospho-lyase	77	0.700781936106459
RPRD2	regulation of nuclear pre-mRNA domain containing 2	77	0.871843712497926
SUPT7L	SPT7 like, STAGA complex gamma subunit	77	0.771013130587436
ANTXR1	ANTXR cell adhesion molecule 1	78	0.702576249726934
BMP2	bone morphogenetic protein 2	78	0.885730996499027
DEFB118	defensin beta 118	78	0.841523383072163
PRRG4	proline rich and Gla domain 4	78	0.909340915919586
SPAG8	sperm associated antigen 8	78	0.808913610158521
TMEM220	transmembrane protein 220	78	0.74562211635311
ZNF10	zinc finger protein 10	78	0.833591156552267
ZNF678	zinc finger protein 678	78	0.91632498398438
ARHGAP42	Rho GTPase activating protein 42	79	0.824869416943383
CXXC4	CXXC finger protein 4	79	0.969078203691634
DGKE	diacylglycerol kinase epsilon	79	0.850896049373986
GRIA4	glutamate ionotropic receptor AMPA type subunit 4	79	0.86253518689729
HLA-E	major histocompatibility complex, class I, E	79	0.834613158056245
STEAP4	STEAP4 metalloreductase	79	0.802192159383496
ZNF273	zinc finger protein 273	79	0.726691083023189
BIRC3	baculoviral IAP repeat containing 3	80	0.89646023260281
DYNC1I2	dynein cytoplasmic 1 intermediate chain 2	80	0.755584982845854
MAPK1IP1L	mitogen-activated protein kinase 1 interacting protein 1 like	80	0.886250742979425
PCDH7	protocadherin 7	80	0.838338690510246
PLPPR4	phospholipid phosphatase related 4	80	0.917270657702114
PTPRD	protein tyrosine phosphatase, receptor type D	80	0.922412503254406
QKI	QKI, KH domain containing RNA binding	80	0.856177802167583
ZBTB20	zinc finger and BTB domain containing 20	80	0.839302876358393
ACSL4	acyl-CoA synthetase long chain family member 4	81	0.967127160949644
BEND6	BEN domain containing 6	81	0.998646604554584
CAMTA1	calmodulin binding transcription activator 1	81	0.799775913066557
CYBRD1	cytochrome b reductase 1	81	0.900154550443891
ERMN	ermin	81	0.834933993378761
FAM204A	family with sequence similarity 204 member A	81	0.930401611968048
LEMD3	LEM domain containing 3	81	0.915395066236184
ONECUT2	one cut homeobox 2	81	0.968019676042464
PIAS1	protein inhibitor of activated STAT 1	81	0.704139416665801
RAB10	RAB10, member RAS oncogene family	81	0.869717616391323
RAB6C	RAB6C, member RAS oncogene family	81	0.991671734310725
RHAG	Rh associated glycoprotein	81	0.834448412369639
ADAM2	ADAM metallopeptidase domain 2	82	0.790087577978238
CBLL1	Cbl proto-oncogene like 1	82	0.781474280224984
CDC40	cell division cycle 40	82	0.948107366848793
EGFL8	EGF like domain multiple 8	82	0.885304581268524
NHLRC2	NHL repeat containing 2	82	0.936073797089342
PCMTD2	protein-L-isoaspartate (D-aspartate) O-methyltransferase domain containing 2	82	0.874722774069365
PDE4B	phosphodiesterase 4B	82	0.748834630260686
SLC30A4	solute carrier family 30 member 4	82	0.911306686796938
TSPAN15	tetraspanin 15	82	0.752122290423379
ZSCAN1	zinc finger and SCAN domain containing 1	82	0.873047045256353
AHCTF1	AT-hook containing transcription factor 1	83	0.778914356925631
CACNA2D1	calcium voltage-gated channel auxiliary subunit alpha2delta 1	83	0.764854513120655
GGPS1	geranylgeranyl diphosphate synthase 1	83	0.939126709893569
MTHFSD	methenyltetrahydrofolate synthetase domain containing	83	0.850728876386955
NEU3	neuraminidase 3	83	0.866839410738396
PTPRM	protein tyrosine phosphatase, receptor type M	83	0.98068676213465
RORA	RAR related orphan receptor A	83	0.931302742253846
SMARCA5	SWI/SNF related, matrix associated, actin dependent regulator of chromatin, subfamily a, member 5	83	0.7420733327984
AGBL3	ATP/GTP binding protein like 3	84	0.765911472622313
KIAA1143	KIAA1143	84	0.877655797358457
MACO1	macoilin 1	84	0.995938490787984
NUBPL	nucleotide binding protein like	84	0.80241200493794
PDE1A	phosphodiesterase 1A	84	0.871279253440416
SCUBE2	signal peptide, CUB domain and EGF like domain containing 2	84	0.784276610191836
SLC36A2	solute carrier family 36 member 2	84	0.804193584263043
AQP11	aquaporin 11	85	0.96194487634182
ASB15	ankyrin repeat and SOCS box containing 15	85	0.850224673733981
CAMK4	calcium/calmodulin dependent protein kinase IV	85	0.90680331363206
CEP85L	centrosomal protein 85 like	85	0.870242735260857
DIP2C	disco interacting protein 2 homolog C	85	0.979253149442265
ERAP2	endoplasmic reticulum aminopeptidase 2	85	0.873940733096446
IFT81	intraflagellar transport 81	85	0.97059463716495
NSL1	NSL1, MIS12 kinetochore complex component	85	0.853310219383482
PHIP	pleckstrin homology domain interacting protein	85	0.839107558563306
PLS1	plastin 1	85	0.809047946844681
PPP1R12A	protein phosphatase 1 regulatory subunit 12A	85	0.95106361131534
ZNF17	zinc finger protein 17	85	0.931679674043577
ZNF615	zinc finger protein 615	85	0.703536939835067
AMOTL1	angiomotin like 1	86	0.922871877895138
ENPEP	glutamyl aminopeptidase	86	0.951292644544124
FBXW11	F-box and WD repeat domain containing 11	86	0.919295652922405
ITGB5	integrin subunit beta 5	86	0.90282746938513
MICU3	mitochondrial calcium uptake family member 3	86	0.931454951277267
NSD2	nuclear receptor binding SET domain protein 2	86	0.996363153427761
SMAD6	SMAD family member 6	86	0.921176342535056
TCEANC	transcription elongation factor A N-terminal and central domain containing	86	0.773995168544243
ATP10D	ATPase phospholipid transporting 10D (putative)	87	0.742243893500038
CYGB	cytoglobin	87	0.797692609200516
FBXO9	F-box protein 9	87	0.857006238800945
ITGB8	integrin subunit beta 8	87	0.89251340889875
MGAM2	maltase-glucoamylase 2 (putative)	87	0.861547180625161
NUP188	nucleoporin 188	87	0.775227564858728
SALL1	spalt like transcription factor 1	87	0.991461703259601
SLIT2	slit guidance ligand 2	87	0.855098959275745
ZFAND5	zinc finger AN1-type containing 5	87	0.984655837613006
LANCL1	LanC like 1	88	0.862117433397406
MME	membrane metalloendopeptidase	88	0.801820183685428
UBXN2B	UBX domain protein 2B	88	0.978420792677452
ZNF700	zinc finger protein 700	88	0.927898351705649
BTBD3	BTB domain containing 3	89	0.936833903265041
FMNL2	formin like 2	89	0.835442405615408
HOXC4	homeobox C4	89	0.936521656122795
PRR20A	proline rich 20A	89	0.810773414156934
PRR20B	proline rich 20B	89	0.809783156799737
PRR20C	proline rich 20C	89	0.806761500442754
PRR20D	proline rich 20D	89	0.810503441529125
PRR20E	proline rich 20E	89	0.986315508893605
TMEM123	transmembrane protein 123	89	0.909829827664149
CLCA2	chloride channel accessory 2	90	0.773846902588236
CNOT6	CCR4-NOT transcription complex subunit 6	90	0.928749614527286
COL4A3	collagen type IV alpha 3 chain	90	0.969930031721453
DLG1	discs large MAGUK scaffold protein 1	90	0.757046167674872
FKBP4	FKBP prolyl isomerase 4	90	0.859912069776337
GPHN	gephyrin	90	0.946746238681871
JRKL	JRK like	90	0.779631989940453
MOB1A	MOB kinase activator 1A	90	0.890542514032455
NCAM1	neural cell adhesion molecule 1	90	0.901763193009083
PPP1R3A	protein phosphatase 1 regulatory subunit 3A	90	0.900990608358187
TENT5A	terminal nucleotidyltransferase 5A	90	0.885596867431897
THEMIS	thymocyte selection associated	90	0.989371122031583
VEGFA	vascular endothelial growth factor A	90	0.967133579359938
BTN3A3	butyrophilin subfamily 3 member A3	91	0.769470100373648
GABRG2	gamma-aminobutyric acid type A receptor gamma2 subunit	91	0.736933520554077
MBNL1	muscleblind like splicing regulator 1	91	0.957500468505513
ZBTB7A	zinc finger and BTB domain containing 7A	91	0.94302472096909
BMPR1B	bone morphogenetic protein receptor type 1B	92	0.930281098065417
MANEA	mannosidase endo-alpha	92	0.977941837503741
NKTR	natural killer cell triggering receptor	92	0.838609062840436
ANGPTL5	angiopoietin like 5	93	0.959086866772658
ARHGAP5	Rho GTPase activating protein 5	93	0.995517214874324
CCNL1	cyclin L1	93	0.997045389954683
FGFR1OP2	FGFR1 oncogene partner 2	93	0.891699456647092
FZD3	frizzled class receptor 3	93	0.949144422696315
KDM4D	lysine demethylase 4D	93	0.716802777934553
SORCS1	sortilin related VPS10 domain containing receptor 1	93	0.953894120098332
TBX15	T-box 15	93	0.944994610849412
SLC35A3	solute carrier family 35 member A3	94	0.922338780264796
ARID4B	AT-rich interaction domain 4B	95	0.945500175286718
FGFRL1	fibroblast growth factor receptor like 1	95	0.905581543518893
NBEAL1	neurobeachin like 1	95	0.949131021398686
NPAS3	neuronal PAS domain protein 3	95	0.996707596284489
NPY1R	neuropeptide Y receptor Y1	95	0.927334363451202
OLA1	Obg like ATPase 1	95	0.992880900992012
ADAMTSL1	ADAMTS like 1	97	0.999253760257574
CPSF6	cleavage and polyadenylation specific factor 6	98	0.829075866886866
DGKH	diacylglycerol kinase eta	99	0.999335120503757
FUBP3	far upstream element binding protein 3	99	0.999519657968646
PRR11	proline rich 11	99	0.977058983126038

## Sheet: S2I-H-vsRNA-ORF1a-5p
S2I-H-vsRNA-ORF1a-5p
Gene Symbol	Gene Description	Target Score miRDB	Target Score Diana
CD38	CD38 molecule	70	0.910092409497958
FOXP1	forkhead box P1	70	0.98583195434899
PDE11A	phosphodiesterase 11A	70	0.786785134794445
PRR20A	proline rich 20A	70	0.821846610218024
PRR20B	proline rich 20B	70	0.82189794204673
PRR20C	proline rich 20C	70	0.822961033533619
PRR20D	proline rich 20D	70	0.821490395433493
PRR20E	proline rich 20E	70	0.822830084199012
SERPINB5	serpin family B member 5	70	0.79951439104219
ADAM22	ADAM metallopeptidase domain 22	71	0.945231300410128
BLZF1	basic leucine zipper nuclear factor 1	71	0.83978309325732
GFRA1	GDNF family receptor alpha 1	71	0.773011146812309
ONECUT2	one cut homeobox 2	71	0.845879082947149
RALB	RAS like proto-oncogene B	71	0.711194343972228
SERTAD2	SERTA domain containing 2	71	0.701380309770786
SULF1	sulfatase 1	71	0.86430382532751
CREBBP	CREB binding protein	72	0.892633552630988
LRRTM4	leucine rich repeat transmembrane neuronal 4	72	0.716624953629709
MEOX2	mesenchyme homeobox 2	72	0.964993962211855
NCBP1	nuclear cap binding protein subunit 1	72	0.860915773460784
L1CAM	L1 cell adhesion molecule	73	0.964706834232538
SNRK	SNF related kinase	73	0.842058893793989
TSHZ1	teashirt zinc finger homeobox 1	73	0.835092259499754
AQP4	aquaporin 4	74	0.811603970244281
KLHL24	kelch like family member 24	74	0.873914501632398
MEF2C	myocyte enhancer factor 2C	74	0.716008617478612
RRAS2	RAS related 2	74	0.725116061682692
SIX3	SIX homeobox 3	74	0.991348328565743
ULK1	unc-51 like autophagy activating kinase 1	74	0.747124911525199
ATXN7L3B	ataxin 7 like 3B	75	0.902130948388443
NTNG1	netrin G1	75	0.894035991835214
RORB	RAR related orphan receptor B	75	0.964966939270513
SHC4	SHC adaptor protein 4	75	0.806745887358675
CA2	carbonic anhydrase 2	76	0.803448971171204
KPNA6	karyopherin subunit alpha 6	76	0.941573781018106
SLC24A2	solute carrier family 24 member 2	76	0.867501724157317
TFAP2B	transcription factor AP-2 beta	76	0.986527858020502
UGT8	UDP glycosyltransferase 8	76	0.701597447513868
ARL6IP5	ADP ribosylation factor like GTPase 6 interacting protein 5	77	0.905830517271705
TCEANC	transcription elongation factor A N-terminal and central domain containing	77	0.8467795661084
AIF1L	allograft inflammatory factor 1 like	78	0.72244469491169
B3GNT5	UDP-GlcNAc:betaGal beta-1,3-N-acetylglucosaminyltransferase 5	78	0.782772050237467
FAM120C	family with sequence similarity 120C	78	0.752472734941253
GPX4	glutathione peroxidase 4	78	0.915917066691249
METTL9	methyltransferase like 9	78	0.907462117196477
NDRG1	N-myc downstream regulated 1	78	0.736695822401464
PLEKHA3	pleckstrin homology domain containing A3	79	0.816822334639176
RRN3	RRN3 homolog, RNA polymerase I transcription factor	79	0.839056862642198
ZNF148	zinc finger protein 148	79	0.839397774458504
EIF5B	eukaryotic translation initiation factor 5B	80	0.796283608961779
NLGN4X	neuroligin 4 X-linked	80	0.772796191529091
PYGO1	pygopus family PHD finger 1	80	0.856843547399195
RUVBL1	RuvB like AAA ATPase 1	80	0.736650470917327
AMELX	amelogenin X-linked	81	0.949466934754741
ZNF326	zinc finger protein 326	81	0.843052817443239
C6	complement C6	82	0.927129776770812
CCNT1	cyclin T1	82	0.949492811032271
CELSR2	cadherin EGF LAG seven-pass G-type receptor 2	82	0.732285190169353
PPARGC1B	PPARG coactivator 1 beta	82	0.774937808852686
MAP3K2	mitogen-activated protein kinase kinase kinase 2	83	0.813474605422197
MDM4	MDM4, p53 regulator	84	0.952940842400788
ARNTL	aryl hydrocarbon receptor nuclear translocator like	85	0.767240694953649
FGF7	fibroblast growth factor 7	85	0.727877755957788
FOXK1	forkhead box K1	85	0.729948926989836
IRF2	interferon regulatory factor 2	85	0.765358277492268
KCNIP4	potassium voltage-gated channel interacting protein 4	85	0.900626514590464
S1PR5	sphingosine-1-phosphate receptor 5	85	0.969178732394412
DPP3	dipeptidyl peptidase 3	86	0.72936151243186
KCTD12	potassium channel tetramerization domain containing 12	86	0.757513188434497
NECTIN4	nectin cell adhesion molecule 4	86	0.890819338072509
SLC8A1	solute carrier family 8 member A1	86	0.766615104437266
SLC9A7	solute carrier family 9 member A7	86	0.75739188323933
ZNRF3	zinc and ring finger 3	86	0.933357359498191
BTRC	beta-transducin repeat containing E3 ubiquitin protein ligase	87	0.835847559441915
DSCAML1	DS cell adhesion molecule like 1	87	0.896225671894581
FAM76B	family with sequence similarity 76 member B	87	0.959886046474905
QKI	QKI, KH domain containing RNA binding	87	0.907230150583224
SKP1	S-phase kinase associated protein 1	87	0.836605932353965
TPRG1L	tumor protein p63 regulated 1 like	87	0.95692577929762
CACNA2D2	calcium voltage-gated channel auxiliary subunit alpha2delta 2	88	0.985717265452101
CSPP1	centrosome and spindle pole associated protein 1	88	0.945705758068832
EPB41L1	erythrocyte membrane protein band 4.1 like 1	88	0.824419262872841
GRIA2	glutamate ionotropic receptor AMPA type subunit 2	88	0.950957992483356
NFIC	nuclear factor I C	88	0.870816320427742
OFD1	OFD1, centriole and centriolar satellite protein	88	0.850516672589804
ADARB1	adenosine deaminase, RNA specific B1	89	0.802267277437225
CAPZB	capping actin protein of muscle Z-line subunit beta	89	0.950684124520671
CC2D1A	coiled-coil and C2 domain containing 1A	89	0.767626642138855
PCDH19	protocadherin 19	89	0.966321051075611
PCDH7	protocadherin 7	89	0.75723247231441
TEF	TEF, PAR bZIP transcription factor	89	0.927212993223659
DCK	deoxycytidine kinase	90	0.824263939723255
PPP3CA	protein phosphatase 3 catalytic subunit alpha	90	0.733260958128813
SNX12	sorting nexin 12	90	0.820329855027522
BHLHE22	basic helix-loop-helix family member e22	91	0.881952945277984
CROT	carnitine O-octanoyltransferase	91	0.863242033993289
PHF21B	PHD finger protein 21B	91	0.707367130587238
SDR9C7	short chain dehydrogenase/reductase family 9C member 7	91	0.830314290984901
FSTL4	follistatin like 4	92	0.966896890686964
PDCD1LG2	programmed cell death 1 ligand 2	92	0.911363090879658
GCSAML	germinal center associated signaling and motility like	93	0.798690433859556
GSK3B	glycogen synthase kinase 3 beta	93	0.825899250174883
INTS8	integrator complex subunit 8	93	0.973620955784718
SHISA7	shisa family member 7	93	0.857813422106653
ANKRD34C	ankyrin repeat domain 34C	94	0.700022346006173
FGF18	fibroblast growth factor 18	94	0.998951826226977
KHDRBS1	KH RNA binding domain containing, signal transduction associated 1	94	0.978750397316163
SPATS2L	spermatogenesis associated serine rich 2 like	94	0.795177372675934
PRAME	preferentially expressed antigen in melanoma	95	0.888787693445921
BMPR2	bone morphogenetic protein receptor type 2	96	0.910908950975921
SALL3	spalt like transcription factor 3	96	0.969397789719714
CXCL8	C-X-C motif chemokine ligand 8	97	0.974637328332232
HOXC4	homeobox C4	97	0.971017363797347
STAT2	Signal Transducer And Activator Of Transcription 2	97	0.972558338538374
CXCL11	C-X-C motif chemokine ligand 11	97	0.957584893779372
DDX58	DExD/H-Box Helicase 58	97	0.966338737482193
TOX	thymocyte selection associated high mobility group box	97	0.924948247070274
LIN28B	lin-28 homolog B	98	0.994364993895894
MXD1	MAX Dimerization Protein 1	99	0.991847383023432
IL6	Interleukin 6	99	0.999372738827321

## Sheet: S2H-vsRNA-ORF1a-3p
S2H-vsRNA-ORF1a-3p
Gene Symbol	Gene Description	Target Score miRDB	Target Score Diana
CCDC152	coiled-coil domain containing 152	70	0.742222641232026
RBMXL2	RBMX like 2	70	0.755302983472891
ATP13A3	ATPase 13A3	71	0.811686669860711
BSDC1	BSD domain containing 1	71	0.816018982859065
CD28	CD28 molecule	71	0.857276415220465
CUL1	cullin 1	71	0.92366590316291
GAP43	growth associated protein 43	71	0.892325958876091
KRTAP2-4	keratin associated protein 2-4	71	0.7933038927941
CDH19	cadherin 19	72	0.721235495604222
CSTF2T	cleavage stimulation factor subunit 2 tau variant	72	0.772172701374388
DHX33	DEAH-box helicase 33	72	0.799683862236074
ZKSCAN1	zinc finger with KRAB and SCAN domains 1	72	0.705711459212412
AVL9	AVL9 cell migration associated	73	0.724632882295484
PAPPA	pappalysin 1	73	0.897909758390058
PPP4R3A	protein phosphatase 4 regulatory subunit 3A	73	0.791589245781076
TEAD3	TEA domain transcription factor 3	73	0.956596397061629
GNAI3	G protein subunit alpha i3	74	0.937493176400267
ZNF571	zinc finger protein 571	74	0.905261153785295
NPM1	nucleophosmin 1	75	0.80318547840814
PKN2	protein kinase N2	75	0.900230716919825
PPM1L	protein phosphatase, Mg2+/Mn2+ dependent 1L	75	0.95566398157392
PPP1R3F	protein phosphatase 1 regulatory subunit 3F	75	0.824585126617635
SET	SET nuclear proto-oncogene	75	0.898149273035157
TPRG1	tumor protein p63 regulated 1	75	0.859224855742176
ZNF827	zinc finger protein 827	75	0.774310296256468
WDR82	WD repeat domain 82	76	0.878432228253464
ZNF730	zinc finger protein 730	76	0.804285214645681
BTG2	BTG anti-proliferation factor 2	78	0.745508640040229
C5orf63	chromosome 5 open reading frame 63	78	0.777144931785129
CYYR1	cysteine and tyrosine rich 1	78	0.804825858779703
GABRP	gamma-aminobutyric acid type A receptor pi subunit	78	0.732909337468632
KCNK15	potassium two pore domain channel subfamily K member 15	78	0.940604717747285
TNFAIP1	TNF alpha induced protein 1	78	0.799860708193236
TSPAN5	tetraspanin 5	78	0.897903043093303
ANKDD1A	ankyrin repeat and death domain containing 1A	79	0.756531191229734
ATXN1	ataxin 1	79	0.751705347083372
LINGO2	leucine rich repeat and Ig domain containing 2	79	0.854038317647188
N4BP1	NEDD4 binding protein 1	79	0.868883209808933
TNRC6A	trinucleotide repeat containing 6A	79	0.844725595945716
ZNF92	zinc finger protein 92	79	0.773759929643179
CHI3L1	chitinase 3 like 1	80	0.882897575296862
MRPS30	mitochondrial ribosomal protein S30	80	0.703386303682679
TXNDC9	thioredoxin domain containing 9	81	0.749118239893211
AIG1	androgen induced 1	82	0.868247783697345
CACNA2D2	calcium voltage-gated channel auxiliary subunit alpha2delta 2	82	0.766750024729944
FRMPD3	FERM and PDZ domain containing 3	82	0.734343243957666
PPP3R1	protein phosphatase 3 regulatory subunit B, alpha	82	0.967976530339067
DEFA1	defensin alpha 1	83	0.919905218957586
DEFA1B	defensin alpha 1B	83	0.919214666895829
DNER	delta/notch like EGF repeat containing	83	0.754209074627487
AGT	angiotensinogen	83	0.943847392837392
GPATCH2L	G-patch domain containing 2 like	83	0.728547338989916
BEND2	BEN domain containing 2	84	0.868728801723719
DEFA3	defensin alpha 3	84	0.918036027021187
PTPRD	protein tyrosine phosphatase, receptor type D	84	0.732233135796806
PTPRT	protein tyrosine phosphatase, receptor type T	84	0.750143546403439
ABHD15	abhydrolase domain containing 15	85	0.868001310928161
CNOT6L	CCR4-NOT transcription complex subunit 6 like	85	0.979286680342942
SERTAD2	SERTA domain containing 2	85	0.820567182326688
MYCBP2	MYC binding protein 2, E3 ubiquitin protein ligase	86	0.857109777739384
HIPK2	homeodomain interacting protein kinase 2	87	0.836924652524718
ATG14	autophagy related 14	88	0.788001051501391
PLD1	phospholipase D1	89	0.808553644071353
CD93	CD93 molecule	90	0.820335182995154
FKBP1B	FKBP prolyl isomerase 1B	90	0.95704955617851
JAK2	Janus kinase 2	90	0.851119857663195
SESN3	sestrin 3	90	0.875028464929472
AKIRIN1	akirin 1	91	0.758390120264583
RBPJ	recombination signal binding protein for immunoglobulin kappa J region	91	0.957462073818135
NPTXR	Neuronal Pentraxin Receptor	91	0.938478383748383
GOLIM4	golgi integral membrane protein 4	92	0.911774669873326
KANK4	KN motif and ankyrin repeat domains 4	92	0.713739724590274
NUCB2	nucleobindin 2	92	0.897975577509365
OSER1	oxidative stress responsive serine rich 1	92	0.729993349974577
ACADL	acyl-CoA dehydrogenase long chain	94	0.709859620812221
ALDH6A1	aldehyde dehydrogenase 6 family member A1	94	0.890437079394117
ZDHHC15	zinc finger DHHC-type containing 15	94	0.894923885191499
DYRK2	dual specificity tyrosine phosphorylation regulated kinase 2	96	0.865980290136673
GGACT	gamma-Glutamylamine Cyclotransferase	98	0.983728328264892
NEFL	neurofilament Light Chain	98	0.979375937720473
GRIK2	glutamate Ionotropic Receptor Kainate Type Subunit 2	99	0.972637292737292
QRFPR	pyroglutamylated RFamide Peptide Receptor	99	0.997483747382917

## Sheet: S2H-vsRNA-ORF1b-3p
S2H-vsRNA-ORF1b-3p
Gene Symbol	Gene Description	Target Score miRDB	Target Score Diana
LSM8	LSM8 homolog, U6 small nuclear RNA associated	100	0.726356464029712
SEMA3A	semaphorin 3A	100	0.942072720304849
ADCY1	adenylate cyclase 1	70	0.88004368611317
ANOS1	anosmin 1	70	0.823227147699048
ANXA4	annexin A4	70	0.703713327092498
BICRA	BRD4 interacting chromatin remodeling complex associated protein	70	0.739259650168103
CELF1	CUGBP Elav-like family member 1	70	0.879859707798469
FAR1	fatty acyl-CoA reductase 1	70	0.909091396318761
FRZB	frizzled related protein	70	0.743525198998048
GOLT1B	golgi transport 1B	70	0.873654548684422
HMGCR	3-hydroxy-3-methylglutaryl-CoA reductase	70	0.926932548365164
LIN7A	lin-7 homolog A, crumbs cell polarity complex component	70	0.925716608852892
LRCH4	leucine rich repeats and calponin homology domain containing 4	70	0.846579969341798
PCF11	PCF11, cleavage and polyadenylation factor subunit	70	0.93833292998524
PCNX1	pecanex 1	70	0.962014278971413
PDE4D	phosphodiesterase 4D	70	0.859412815892093
PHF3	PHD finger protein 3	70	0.865506819979044
RC3H1	ring finger and CCCH-type domains 1	70	0.973554780538581
RNF4	ring finger protein 4	70	0.883191774417433
SCN9A	sodium voltage-gated channel alpha subunit 9	70	0.940164482690128
TNFRSF11B	TNF receptor superfamily member 11b	70	0.719142500139391
ZBTB11	zinc finger and BTB domain containing 11	70	0.82604444690445
ZNF571	zinc finger protein 571	70	0.736668213864246
C11orf58	chromosome 11 open reading frame 58	71	0.787466008493733
CSRNP3	cysteine and serine rich nuclear protein 3	71	0.927347649620628
KRT6A	keratin 6A	71	0.776373377913616
LGR4	leucine rich repeat containing G protein-coupled receptor 4	71	0.987288583930522
LSM11	LSM11, U7 small nuclear RNA associated	71	0.865649279411488
MS4A2	membrane spanning 4-domains A2	71	0.92961840176513
NDUFS2	NADH:ubiquinone oxidoreductase core subunit S2	71	0.704020702492928
NRG3	neuregulin 3	71	0.94320444783889
PDZRN4	PDZ domain containing ring finger 4	71	0.740686030934945
PHEX	phosphate regulating endopeptidase homolog X-linked	71	0.951048209061152
PUM2	pumilio RNA binding family member 2	71	0.943597927361682
RSF1	remodeling and spacing factor 1	71	0.977529256035923
RSU1	Ras suppressor protein 1	71	0.825000823955338
SLC26A7	solute carrier family 26 member 7	71	0.705914014080171
ZFP91	ZFP91 zinc finger protein	71	0.783080728055836
ARHGAP29	Rho GTPase activating protein 29	72	0.796241013263913
ENPEP	glutamyl aminopeptidase	72	0.837429504179318
ERICH3	glutamate rich 3	72	0.747960983567757
FBXW11	F-box and WD repeat domain containing 11	72	0.992904154117205
GYPA	glycophorin A (MNS blood group)	72	0.95190414496757
MIS18BP1	MIS18 binding protein 1	72	0.823845685378075
PRXL2C	peroxiredoxin like 2C	72	0.721538226896136
SENP6	SUMO specific peptidase 6	72	0.735737508770818
SOX6	SRY-box 6	72	0.89348782716933
TMEM170B	transmembrane protein 170B	72	0.955754403494702
TMF1	TATA element modulatory factor 1	72	0.803556991042623
TRAPPC6B	trafficking protein particle complex 6B	72	0.962019233215386
ZBTB21	zinc finger and BTB domain containing 21	72	0.948415193845021
CHD3	chromodomain helicase DNA binding protein 3	73	0.736431323774889
CHD9	chromodomain helicase DNA binding protein 9	73	0.812811263284733
FAM227A	family with sequence similarity 227 member A	73	0.770840689007688
GABRA4	gamma-aminobutyric acid type A receptor alpha4 subunit	73	0.989847905875537
GNB5	G protein subunit beta 5	73	0.750200742745824
MBNL3	muscleblind like splicing regulator 3	73	0.835578765231712
MYB	MYB proto-oncogene, transcription factor	73	0.913082256607751
POC1B-GALNT4	POC1B-GALNT4 readthrough	73	0.748781535793543
RWDD4	RWD domain containing 4	73	0.790160469124616
SLC16A7	solute carrier family 16 member 7	73	0.981379432675966
SNX16	sorting nexin 16	73	0.870096687733615
SPOPL	speckle type BTB/POZ protein like	73	0.870327497060335
TBL1XR1	transducin beta like 1 X-linked receptor 1	73	0.834029963169959
CLEC7A	C-type lectin domain containing 7A	74	0.850429831587187
DENND6A	DENN domain containing 6A	74	0.890863921214324
HORMAD2	HORMA domain containing 2	74	0.805290646537259
LRRC8B	leucine rich repeat containing 8 VRAC subunit B	74	0.943436519477938
RASA2	RAS p21 protein activator 2	74	0.965062079729432
TENM3	teneurin transmembrane protein 3	74	0.981550764856263
TMEM67	transmembrane protein 67	74	0.802602935216972
TMEM68	transmembrane protein 68	74	0.798552124914556
USP6	ubiquitin specific peptidase 6	74	0.958570096241177
ATP11A	ATPase phospholipid transporting 11A	75	0.724366735333565
CALCRL	calcitonin receptor like receptor	75	0.829925882609516
FAM81A	family with sequence similarity 81 member A	75	0.902846005311758
FZD3	frizzled class receptor 3	75	0.991960515050703
HCN1	hyperpolarization activated cyclic nucleotide gated potassium channel 1	75	0.998111237662986
HSPA13	heat shock protein family A (Hsp70) member 13	75	0.816990116277818
KRR1	KRR1, small subunit processome component homolog	75	0.965836281620296
MAN1A1	mannosidase alpha class 1A member 1	75	0.953765891973589
PDZD8	PDZ domain containing 8	75	0.829418817019097
PRDM1	PR/SET domain 1	75	0.935045312178651
PRKAA2	protein kinase AMP-activated catalytic subunit alpha 2	75	0.97980133465305
SRSF1	serine and arginine rich splicing factor 1	75	0.986268655097478
STK4	serine/threonine kinase 4	75	0.857084331834226
SUSD5	sushi domain containing 5	75	0.987000518326845
TRAK2	trafficking kinesin protein 2	75	0.962285450777172
UHMK1	U2AF homology motif kinase 1	75	0.951098186111656
UPP2	uridine phosphorylase 2	75	0.883861233600861
VGLL3	vestigial like family member 3	75	0.889959414274705
ZNF37A	zinc finger protein 37A	75	0.911404502043774
AKAP17A	A-kinase anchoring protein 17A	76	0.814860345175767
FAM118B	family with sequence similarity 118 member B	76	0.734763629634868
LRCH2	leucine rich repeats and calponin homology domain containing 2	76	0.91671360340866
NAA16	N(alpha)-acetyltransferase 16, NatA auxiliary subunit	76	0.732832873168377
NETO1	neuropilin and tolloid like 1	76	0.702150912770341
ODAPH	odontogenesis associated phosphoprotein	76	0.913790610100721
PRRX1	paired related homeobox 1	76	0.830896119563775
RAB31	RAB31, member RAS oncogene family	76	0.757440148254296
RAB7A	RAB7A, member RAS oncogene family	76	0.785695014136607
VTA1	vesicle trafficking 1	76	0.872391408362942
YTHDC2	YTH domain containing 2	76	0.884509922596802
ARHGAP5	Rho GTPase activating protein 5	77	0.84750865511647
CEP350	centrosomal protein 350	77	0.907238852213368
CLVS1	clavesin 1	77	0.728330155770992
CPNE8	copine 8	77	0.968694625573278
DCK	deoxycytidine kinase	77	0.769230845431277
DNAH5	dynein axonemal heavy chain 5	77	0.859411054621714
EPM2AIP1	EPM2A interacting protein 1	77	0.81843863382555
GMNC	geminin coiled-coil domain containing	77	0.888740054709429
GPR85	G protein-coupled receptor 85	77	0.786746096812608
MANEA	mannosidase endo-alpha	77	0.826374542177862
NFIA	nuclear factor I A	77	0.97419564560699
PABPC5	poly(A) binding protein cytoplasmic 5	77	0.728750725888147
PLEKHA2	pleckstrin homology domain containing A2	77	0.899089914051619
PPM1L	protein phosphatase, Mg2+/Mn2+ dependent 1L	77	0.91436564507948
TMTC3	transmembrane and tetratricopeptide repeat containing 3	77	0.838006768570799
ZBTB33	zinc finger and BTB domain containing 33	77	0.789496459431648
APOL6	apolipoprotein L6	78	0.890068600121225
C1GALT1C1	C1GALT1 specific chaperone 1	78	0.774377421305392
CDC5L	cell division cycle 5 like	78	0.934136407389845
FYTTD1	forty-two-three domain containing 1	78	0.891570657784547
LIMCH1	LIM and calponin homology domains 1	78	0.867576743425438
LOX	lysyl oxidase	78	0.722466885619455
PDS5B	PDS5 cohesin associated factor B	78	0.954565952934953
UTP25	UTP25, small subunit processor component	78	0.73034221656014
ZBTB24	zinc finger and BTB domain containing 24	78	0.853993641894419
CMTM6	CKLF like MARVEL transmembrane domain containing 6	79	0.738582165326859
DMTF1	cyclin D binding myb like transcription factor 1	79	0.887674605940304
EDEM3	ER degradation enhancing alpha-mannosidase like protein 3	79	0.75093936726722
FAM8A1	family with sequence similarity 8 member A1	79	0.953589583272872
RAB3C	RAB3C, member RAS oncogene family	79	0.787166032706545
RABGGTB	Rab geranylgeranyltransferase subunit beta	79	0.763968896967545
TMEM100	transmembrane protein 100	79	0.814575173068548
TMEM43	transmembrane protein 43	79	0.840406530760056
TNKS2	tankyrase 2	79	0.906703653942647
TRMT9B	tRNA methyltransferase 9B (putative)	79	0.816227886282409
UBE4A	ubiquitination factor E4A	79	0.754260147528321
WSB2	WD repeat and SOCS box containing 2	79	0.782485369039204
ZFP14	ZFP14 zinc finger protein	79	0.886433526455704
ABHD13	abhydrolase domain containing 13	80	0.974123448153873
FAM161A	FAM161A, centrosomal protein	80	0.807685677783037
FOXG1	forkhead box G1	80	0.920615092312624
HOOK3	hook microtubule tethering protein 3	80	0.910678595595693
IFNB1	interferon beta 1	80	0.797279420847375
ITGB6	integrin subunit beta 6	80	0.968370604966239
MAK16	MAK16 homolog	80	0.859024243043083
STX7	syntaxin 7	80	0.959101768041498
SYNJ2BP	synaptojanin 2 binding protein	80	0.818908423292617
TANC2	tetratricopeptide repeat, ankyrin repeat and coiled-coil containing 2	80	0.741413715825905
UBA5	ubiquitin like modifier activating enzyme 5	80	0.866551505970861
XPO1	exportin 1	80	0.907814010677827
ACAP2	ArfGAP with coiled-coil, ankyrin repeat and PH domains 2	81	0.863048885562044
ACVR2A	activin A receptor type 2A	81	0.827768496314183
AIFM1	apoptosis inducing factor mitochondria associated 1	81	0.864180149897463
BBX	BBX, HMG-box containing	81	0.985492604183623
BCL11B	BCL11B, BAF complex component	81	0.941516930390538
CELF2	CUGBP Elav-like family member 2	81	0.807488367941989
CNKSR2	connector enhancer of kinase suppressor of Ras 2	81	0.706427690591993
CPNE4	copine 4	81	0.909426071706413
DAAM1	dishevelled associated activator of morphogenesis 1	81	0.852267634471428
EIF4E3	eukaryotic translation initiation factor 4E family member 3	81	0.88094707606843
EP300	E1A binding protein p300	81	0.702983375754573
IRS1	insulin receptor substrate 1	81	0.715674626101559
KDM7A	lysine demethylase 7A	81	0.90833789330903
KIF11	kinesin family member 11	81	0.903053847278128
KPNA4	karyopherin subunit alpha 4	81	0.853524314361715
MAPKAPK5	mitogen-activated protein kinase-activated protein kinase 5	81	0.872103853581876
NEXMIF	neurite extension and migration factor	81	0.942789972346011
NPHP1	nephrocystin 1	81	0.967812496967188
PDE8B	phosphodiesterase 8B	81	0.864379118692565
PDZRN3	PDZ domain containing ring finger 3	81	0.700138623376719
RBMS3	RNA binding motif single stranded interacting protein 3	81	0.893460756457657
SRGAP1	SLIT-ROBO Rho GTPase activating protein 1	81	0.996833754722213
TIPRL	TOR signaling pathway regulator	81	0.939227635364918
TRIM33	tripartite motif containing 33	81	0.995767463000553
TRMT5	tRNA methyltransferase 5	81	0.78178274779877
XRN1	5'-3' exoribonuclease 1	81	0.980255379841086
ZC3H6	zinc finger CCCH-type containing 6	81	0.897059211799422
ACTN2	actinin alpha 2	82	0.718712484781834
ANK3	ankyrin 3	82	0.89390799720505
ANKRD28	ankyrin repeat domain 28	82	0.874748088517318
ARL5A	ADP ribosylation factor like GTPase 5A	82	0.876854450948391
ATP11B	ATPase phospholipid transporting 11B (putative)	82	0.850119574190802
CDC73	cell division cycle 73	82	0.958351246962215
CNEP1R1	CTD nuclear envelope phosphatase 1 regulatory subunit 1	82	0.799382113050945
GK	glycerol kinase	82	0.937671970821444
HAND2	heart and neural crest derivatives expressed 2	82	0.873697557871308
KLHL2	kelch like family member 2	82	0.800986309107891
MYCBP2	MYC binding protein 2, E3 ubiquitin protein ligase	82	0.82775065332133
NR4A3	nuclear receptor subfamily 4 group A member 3	82	0.949991225222606
NRAS	NRAS proto-oncogene, GTPase	82	0.897471916190431
PDCD10	programmed cell death 10	82	0.874448537399402
PEG10	paternally expressed 10	82	0.858174140061988
PPP4R2	protein phosphatase 4 regulatory subunit 2	82	0.954413773269291
SEPSECS	Sep (O-phosphoserine) tRNA:Sec (selenocysteine) tRNA synthase	82	0.851297359285908
SMNDC1	survival motor neuron domain containing 1	82	0.968058795221048
STAG2	stromal antigen 2	82	0.957833480085211
TYW3	tRNA-yW synthesizing protein 3 homolog	82	0.708019673399092
BMT2	base methyltransferase of 25S rRNA 2 homolog	83	0.941702173013822
C5orf47	chromosome 5 open reading frame 47	83	0.867039129829572
CAB39	calcium binding protein 39	83	0.917786061750872
CNIH1	cornichon family AMPA receptor auxiliary protein 1	83	0.830235026418315
CNOT7	CCR4-NOT transcription complex subunit 7	83	0.949708725663831
DACT1	dishevelled binding antagonist of beta catenin 1	83	0.843048414099472
DMRTA1	DMRT like family A1	83	0.770498043747658
FEM1B	fem-1 homolog B	83	0.955024101201973
LIN54	lin-54 DREAM MuvB core complex component	83	0.993609995238839
MINDY2	MINDY lysine 48 deubiquitinase 2	83	0.766409718114297
NDUFS1	NADH:ubiquinone oxidoreductase core subunit S1	83	0.84056307933708
RNF141	ring finger protein 141	83	0.939239030407546
RP2	RP2, ARL3 GTPase activating protein	83	0.946769111919364
SLC38A1	solute carrier family 38 member 1	83	0.703554854223757
TAPT1	transmembrane anterior posterior transformation 1	83	0.744975691638885
TGFBR1	transforming growth factor beta receptor 1	83	0.838110040939206
TMEM196	transmembrane protein 196	83	0.853346521636113
USP24	ubiquitin specific peptidase 24	83	0.898534906521631
MED13	mediator complex subunit 13	84	0.99691866040771
TTC28	tetratricopeptide repeat domain 28	84	0.741847668346428
YWHAE	tyrosine 3-monooxygenase/tryptophan 5-monooxygenase activation protein epsilon	84	0.976191460254172
ZDHHC21	zinc finger DHHC-type containing 21	84	0.984853305020224
ZIC1	Zic family member 1	84	0.751712420315535
ATP1B1	ATPase Na+/K+ transporting subunit beta 1	85	0.896711818574139
CAPRIN1	cell cycle associated protein 1	85	0.93568252815132
CSN1S1	casein alpha s1	85	0.926432740209134
FERMT2	fermitin family member 2	85	0.746640697610185
GOLPH3	golgi phosphoprotein 3	85	0.862820353075297
HAPLN1	hyaluronan and proteoglycan link protein 1	85	0.918397459521301
HYAL2	hyaluronidase 2	85	0.715358752358981
JADE1	jade family PHD finger 1	85	0.825234121571897
KIAA1549L	KIAA1549 like	85	0.954480316549323
PRKCI	protein kinase C iota	85	0.784815035270916
RAB21	RAB21, member RAS oncogene family	85	0.992639409964722
SENP7	SUMO specific peptidase 7	85	0.972842447881576
SERPINB3	serpin family B member 3	85	0.755571312846236
SGMS1	sphingomyelin synthase 1	85	0.866749349339884
SMC5	structural maintenance of chromosomes 5	85	0.81406759576594
USP12	ubiquitin specific peptidase 12	85	0.859294837007217
VPS72	vacuolar protein sorting 72 homolog	85	0.964201977249123
BRPF3	bromodomain and PHD finger containing 3	86	0.763258893420983
CALD1	caldesmon 1	86	0.925599388510744
CHMP4C	charged multivesicular body protein 4C	86	0.83032343628764
GABPA	GA binding protein transcription factor subunit alpha	86	0.72621155041324
JADE3	jade family PHD finger 3	86	0.895932806376152
LRRTM3	leucine rich repeat transmembrane neuronal 3	86	0.964445522196474
ME2	malic enzyme 2	86	0.934115535259368
MNX1	motor neuron and pancreas homeobox 1	86	0.984674922851535
NCOA2	nuclear receptor coactivator 2	86	0.924396033309163
PPP2CB	protein phosphatase 2 catalytic subunit beta	86	0.871078731626608
SCAI	suppressor of cancer cell invasion	86	0.969825613958636
SENP2	SUMO specific peptidase 2	86	0.951434763892389
SERPINB4	serpin family B member 4	86	0.759888537762974
SLC36A4	solute carrier family 36 member 4	86	0.960976639964844
SLIT2	slit guidance ligand 2	86	0.960790190337545
SMG1	SMG1, nonsense mediated mRNA decay associated PI3K related kinase	86	0.835928124258567
TWF1	twinfilin actin binding protein 1	86	0.901663505290618
UBTD2	ubiquitin domain containing 2	86	0.798389388090033
USF3	upstream transcription factor family member 3	86	0.865891910491512
AHR	aryl hydrocarbon receptor	87	0.928918736034952
BRWD3	bromodomain and WD repeat domain containing 3	87	0.821213913698712
C21orf91	chromosome 21 open reading frame 91	87	0.927404234501919
CAPS2	calcyphosine 2	87	0.861148039101797
GUF1	GUF1 homolog, GTPase	87	0.835771064545983
HEATR5A	HEAT repeat containing 5A	87	0.895863368581788
NGF	nerve growth factor	87	0.90048010191006
PAFAH1B1	platelet activating factor acetylhydrolase 1b regulatory subunit 1	87	0.899068141200801
PDE10A	phosphodiesterase 10A	87	0.958079565877188
PLS1	plastin 1	87	0.819477829903428
PPP2R2A	protein phosphatase 2 regulatory subunit Balpha	87	0.754904154909797
RNF217	ring finger protein 217	87	0.973655258401849
SH3BP4	SH3 domain binding protein 4	87	0.824024941523479
SOCS6	suppressor of cytokine signaling 6	87	0.945143217254227
ACER3	alkaline ceramidase 3	88	0.900695919896233
ATRX	ATRX, chromatin remodeler	88	0.947866639008288
CISD1	CDGSH iron sulfur domain 1	88	0.826994404807763
CPNE3	copine 3	88	0.781012585110265
KIAA1143	KIAA1143	88	0.893465503165087
NHLRC2	NHL repeat containing 2	88	0.926870557529384
PREX1	phosphatidylinositol-3,4,5-trisphosphate dependent Rac exchange factor 1	88	0.789050316670928
SGIP1	SH3 domain GRB2 like endophilin interacting protein 1	88	0.977822267585438
STK17B	serine/threonine kinase 17b	88	0.944852341443287
STRADB	STE20 related adaptor beta	88	0.900175693887757
TBC1D23	TBC1 domain family member 23	88	0.925470395027324
CDK6	cyclin dependent kinase 6	89	0.970646643345561
DDX3Y	DEAD-box helicase 3 Y-linked	89	0.899451996185259
KCTD9	potassium channel tetramerization domain containing 9	89	0.993049766379705
MAP3K8	mitogen-activated protein kinase kinase kinase 8	89	0.814946790374835
MKLN1	muskelin 1	89	0.957155760480647
NDUFA5	NADH:ubiquinone oxidoreductase subunit A5	89	0.937487074193469
NR3C2	nuclear receptor subfamily 3 group C member 2	89	0.972728220065214
STEAP2	STEAP2 metalloreductase	89	0.740375456513495
STOX2	storkhead box 2	89	0.977198240604434
ARIH1	ariadne RBR E3 ubiquitin protein ligase 1	90	0.995032891215142
ATP5F1C	ATP synthase F1 subunit gamma	90	0.715944092767285
CORO2A	coronin 2A	90	0.819300713469649
EPC1	enhancer of polycomb homolog 1	90	0.776424721624646
JAM3	junctional adhesion molecule 3	90	0.767351528434886
L3HYPDH	trans-L-3-hydroxyproline dehydratase	90	0.745443987656946
MMD	monocyte to macrophage differentiation associated	90	0.976427427274726
NAALADL2	N-acetylated alpha-linked acidic dipeptidase like 2	90	0.961553494791116
NPAS2	neuronal PAS domain protein 2	90	0.853593359670187
PIP4P2	phosphatidylinositol-4,5-bisphosphate 4-phosphatase 2	90	0.944387188501003
PLCL1	phospholipase C like 1 (inactive)	90	0.711505313805174
PLEKHF2	pleckstrin homology and FYVE domain containing 2	90	0.958881153629978
RSBN1	round spermatid basic protein 1	90	0.992805755841083
TET2	tet methylcytosine dioxygenase 2	90	0.736491955467904
USP8	ubiquitin specific peptidase 8	90	0.957402399885727
ATF1	activating transcription factor 1	91	0.966908121629851
CMPK1	cytidine/uridine monophosphate kinase 1	91	0.96657945749188
CNOT6L	CCR4-NOT transcription complex subunit 6 like	91	0.83862386359996
KBTBD3	kelch repeat and BTB domain containing 3	91	0.88428791928335
KLF5	Kruppel like factor 5	91	0.770047027191909
LIN28B	lin-28 homolog B	91	0.857146649427152
MAP3K21	mitogen-activated protein kinase kinase kinase 21	91	0.824933401046886
PDE3A	phosphodiesterase 3A	91	0.824312431952768
SRSF6	serine and arginine rich splicing factor 6	91	0.874599365224896
TRDMT1	tRNA aspartic acid methyltransferase 1	91	0.918079129845816
ACOT13	acyl-CoA thioesterase 13	92	0.781757720048294
FLG	filaggrin	92	0.909360351134064
MMS22L	MMS22 like, DNA repair protein	92	0.879925717199545
NAV3	neuron navigator 3	92	0.988387392611821
ONECUT2	one cut homeobox 2	92	0.929591571177364
PRPF40A	pre-mRNA processing factor 40 homolog A	92	0.98540931681603
SCRN1	secernin 1	92	0.746730330185916
SEC61G	Sec61 translocon gamma subunit	92	0.857244075993738
SLK	STE20 like kinase	92	0.948331996243504
CAV2	caveolin 2	93	0.766682600791527
CCDC125	coiled-coil domain containing 125	93	0.86031998177304
FBN1	fibrillin 1	93	0.835079427193976
KIF5B	kinesin family member 5B	93	0.987365639177806
LATS2	large tumor suppressor kinase 2	93	0.86638032310888
NRIP1	nuclear receptor interacting protein 1	93	0.900878177707513
NUP205	nucleoporin 205	93	0.900700920580912
SAMD8	sterile alpha motif domain containing 8	93	0.965224331148159
SNX18	sorting nexin 18	93	0.987256923245696
TEAD1	TEA domain transcription factor 1	93	0.946987830823081
VLDLR	very low density lipoprotein receptor	93	0.851009410507133
ACBD5	acyl-CoA binding domain containing 5	94	0.839649347157564
CXADR	CXADR, Ig-like cell adhesion molecule	94	0.906293514745973
FBXO28	F-box protein 28	94	0.919933234848516
INO80D	INO80 complex subunit D	94	0.892456315362806
KCNQ5	potassium voltage-gated channel subfamily Q member 5	94	0.925583545659092
OSBP	oxysterol binding protein	94	0.982454562514245
PIAS1	protein inhibitor of activated STAT 1	94	0.789183361568505
PPM1D	protein phosphatase, Mg2+/Mn2+ dependent 1D	94	0.878943667461881
PPP1R15B	protein phosphatase 1 regulatory subunit 15B	94	0.946919417320644
PREX2	phosphatidylinositol-3,4,5-trisphosphate dependent Rac exchange factor 2	94	0.970591456849582
SLC25A33	solute carrier family 25 member 33	94	0.950291957813501
STXBP5	syntaxin binding protein 5	94	0.888593390481963
ZBTB10	zinc finger and BTB domain containing 10	94	0.912921347712711
ZDHHC17	zinc finger DHHC-type containing 17	94	0.981122353407889
BRWD1	bromodomain and WD repeat domain containing 1	95	0.872390693855756
CARNMT1	carnosine N-methyltransferase 1	95	0.767074976226754
COL1A2	collagen type I alpha 2 chain	95	0.914526539685309
FUT9	fucosyltransferase 9	95	0.990227720220764
LMAN1	lectin, mannose binding 1	95	0.957146271721814
MIGA1	mitoguardin 1	95	0.896224419462213
MOB1A	MOB kinase activator 1A	95	0.803710038891133
NAA30	N(alpha)-acetyltransferase 30, NatC catalytic subunit	95	0.967528569144813
PAXIP1	PAX interacting protein 1	95	0.891402398385749
PI15	peptidase inhibitor 15	95	0.939631278898685
PPP6C	protein phosphatase 6 catalytic subunit	95	0.988583768035922
PTAR1	protein prenyltransferase alpha subunit repeat containing 1	95	0.971608521540893
PTPN12	protein tyrosine phosphatase, non-receptor type 12	95	0.809018105467267
QKI	QKI, KH domain containing RNA binding	95	0.879353299840573
STRN	striatin	95	0.910034956316263
YOD1	YOD1 deubiquitinase	95	0.948430812183272
ADAMTS6	ADAM metallopeptidase with thrombospondin type 1 motif 6	96	0.789095974875014
CAAP1	caspase activity and apoptosis inhibitor 1	96	0.82224589187031
FAM210B	family with sequence similarity 210 member B	96	0.844450044186085
ITGB8	integrin subunit beta 8	96	0.974582952614127
KRAS	KRAS proto-oncogene, GTPase	96	0.988963215716671
MBNL2	muscleblind like splicing regulator 2	96	0.869672575974666
NEK10	NIMA related kinase 10	96	0.760421218716181
PPARGC1A	PPARG coactivator 1 alpha	96	0.983841693599687
RORA	RAR related orphan receptor A	96	0.970640797788184
THBS2	thrombospondin 2	96	0.944596088728927
CREBL2	cAMP responsive element binding protein like 2	97	0.931980437334351
EIF3A	eukaryotic translation initiation factor 3 subunit A	97	0.983340066572154
LYN	LYN proto-oncogene, Src family tyrosine kinase	97	0.897562111957403
MTM1	myotubularin 1	97	0.893483048813092
MYBL1	MYB proto-oncogene like 1	97	0.997726471365938
NDNF	neuron derived neurotrophic factor	97	0.984606354148366
PCDH19	protocadherin 19	97	0.980707496162169
SGPP1	sphingosine-1-phosphate phosphatase 1	97	0.929220398222654
TM6SF1	transmembrane 6 superfamily member 1	97	0.771576159567694
CREBZF	CREB/ATF bZIP transcription factor	98	0.853811453266965
MKX	mohawk homeobox	98	0.957976836436775
PTPN4	protein tyrosine phosphatase, non-receptor type 4	98	0.921512903387458
TMTC2	transmembrane and tetratricopeptide repeat containing 2	98	0.994341656166174
TNPO1	transportin 1	98	0.925843270468409
XK	X-linked Kx blood group	98	0.93725906738523

## Sheet: S2H-vsRNA-ORF3a-3p
S2H-vsRNA-ORF3a-3p
Gene Symbol	Gene Description	Target Score miRDB	Target Score Diana
ARFGEF2	ADP ribosylation factor guanine nucleotide exchange factor 2	70	0.905312723193828
SESTD1	SEC14 and spectrin domain containing 1	70	0.822176543076732
ZBTB8A	zinc finger and BTB domain containing 8A	70	0.791958634650433
DCX	doublecortin	71	0.911801473749048
FUT9	fucosyltransferase 9	71	0.909890789682134
MTRF1	mitochondrial translation release factor 1	71	0.840670211431991
SIKE1	suppressor of IKBKE 1	71	0.794607193406032
ARL6IP1	ADP ribosylation factor like GTPase 6 interacting protein 1	72	0.956295706969859
DOCK11	dedicator of cytokinesis 11	72	0.842876976299984
ROBO2	roundabout guidance receptor 2	72	0.749034461047732
SOS2	SOS Ras/Rho guanine nucleotide exchange factor 2	72	0.829439240395948
TTC30A	tetratricopeptide repeat domain 30A	72	0.837552114802289
CYB5R4	cytochrome b5 reductase 4	73	0.750640249794778
MATN2	matrilin 2	73	0.765915370955385
JAG1	jagged 1	74	0.704147803403961
YOD1	YOD1 deubiquitinase	74	0.97164635654639
ZNF365	zinc finger protein 365	74	0.760179913824269
EMSY	EMSY, BRCA2 interacting transcriptional repressor	75	0.744723579166065
GATA3	GATA binding protein 3	75	0.931076750388666
TTL	tubulin tyrosine ligase	75	0.721313822295705
ARG1	arginase 1	77	0.702279139075611
FARP1	FERM, ARH/RhoGEF and pleckstrin domain protein 1	77	0.769780716551603
LURAP1L	leucine rich adaptor protein 1 like	77	0.780949726378691
MBNL3	muscleblind like splicing regulator 3	77	0.904377176365809
MSANTD2	Myb/SANT DNA binding domain containing 2	77	0.890803362937614
EFNA3	ephrin A3	78	0.959916738747763
NEDD1	neural precursor cell expressed, developmentally down-regulated 1	79	0.725902914220024
PRKAA1	protein kinase AMP-activated catalytic subunit alpha 1	79	0.981316866961114
THAP5	THAP domain containing 5	79	0.861589535399571
UBE2D3	ubiquitin conjugating enzyme E2 D3	79	0.837306391041633
CXXC5	CXXC finger protein 5	80	0.784235333151501
GRIN2A	glutamate ionotropic receptor NMDA type subunit 2A	80	0.746530525041854
HNRNPDL	heterogeneous nuclear ribonucleoprotein D like	80	0.77474117851384
PID1	phosphotyrosine interaction domain containing 1	80	0.730041015652541
ZNF570	zinc finger protein 570	80	0.778590270706742
ANKRD55	ankyrin repeat domain 55	81	0.835254860634541
CSRNP3	cysteine and serine rich nuclear protein 3	81	0.980342660505559
TFDP2	transcription factor Dp-2	81	0.901746707373869
TTN	titin	81	0.817900933343456
AQP2	aquaporin 2	82	0.703023082549876
ARHGEF12	Rho guanine nucleotide exchange factor 12	82	0.879290438015591
CETN3	centrin 3	82	0.822678141058381
ALDH1L2	aldehyde dehydrogenase 1 family member L2	83	0.702022580044726
FMN1	formin 1	83	0.767141628643766
ING3	inhibitor of growth family member 3	83	0.715286147543566
RPGRIP1L	RPGRIP1 like	83	0.801801956135133
SEMA3A	semaphorin 3A	83	0.771458975025506
SGK3	serum/glucocorticoid regulated kinase family member 3	83	0.770386478053397
FAM204A	family with sequence similarity 204 member A	84	0.925789732620602
LEMD3	LEM domain containing 3	84	0.862001517550858
PHF6	PHD finger protein 6	84	0.713097076047352
TMF1	TATA element modulatory factor 1	85	0.779016149185484
GGCX	gamma-glutamyl carboxylase	86	0.859874447001885
MYOZ3	myozenin 3	86	0.809583226937822
RABEP2	rabaptin, RAB GTPase binding effector protein 2	86	0.920540504722975
SCCPDH	saccharopine dehydrogenase (putative)	86	0.768215909959774
CDK14	cyclin dependent kinase 14	87	0.704158070283711
FZD7	frizzled class receptor 7	87	0.707330348718196
GATAD2B	GATA zinc finger domain containing 2B	87	0.926921814388015
KIF1B	kinesin family member 1B	87	0.709519680669959
MBLAC2	metallo-beta-lactamase domain containing 2	87	0.953572563286285
NDFIP1	Nedd4 family interacting protein 1	87	0.710983405690408
COPG2	coatomer protein complex subunit gamma 2	88	0.845584442022384
FGD4	FYVE, RhoGEF and PH domain containing 4	88	0.883063093910915
KLHL29	kelch like family member 29	88	0.78998524572928
MNT	MAX network transcriptional repressor	88	0.863809944381344
SLC30A10	solute carrier family 30 member 10	88	0.705340339864694
GLCCI1	glucocorticoid induced 1	89	0.736212310052345
SHC3	SHC adaptor protein 3	89	0.805947430732043
UGT2A3	UDP glucuronosyltransferase family 2 member A3	89	0.91818310797428
ANKRD17	ankyrin repeat domain 17	90	0.855936026018986
CTNNB1	catenin beta 1	90	0.833783163250943
PBRM1	polybromo 1	90	0.866938084291949
RETREG1	reticulophagy regulator 1	90	0.706486554455596
CACNG3	calcium voltage-gated channel auxiliary subunit gamma 3	91	0.767848162476568
CACNA1E	calcium voltage-gated channel subunit alpha1 E	92	0.77160831581843
NUDT4	nudix hydrolase 4	92	0.951353192550935
RWDD4	RWD domain containing 4	92	0.879509495641187
SPA17	sperm autoantigenic protein 17	92	0.755589769220482
THRB	thyroid hormone receptor beta	92	0.784177757065555
ZMAT4	zinc finger matrin-type 4	92	0.970489858366481
ZNF292	zinc finger protein 292	93	0.855639476476149
CPM	carboxypeptidase M	94	0.893626258829394
KCNB1	potassium voltage-gated channel subfamily B member 1	94	0.774311317989078
SOX4	SRY-box 4	94	0.969350129124317
CSPG5	chondroitin sulfate proteoglycan 5	95	0.75166421545572
EIF5A2	eukaryotic translation initiation factor 5A2	95	0.853748134388808
SACM1L	SAC1 like phosphatidylinositide phosphatase	95	0.821035381742446
LCORL	ligand dependent nuclear receptor corepressor like	96	0.913928446968816
SLC30A4	solute carrier family 30 member 4	98	0.955624991213967
