# Supplementary material for: Computational Prediction of RNA–RNA Interactions between Small RNA Tracks from Betacoronavirus Nonstructural Protein 3 and Neurotrophin Genes during Infection of an Epithelial Lung Cancer Cell Line: Potential Role of Novel Small Regulatory RNA
Source: Viruses. 2023 Jul 28;15(8):1647. doi: 10.3390/v15081647 (PMC10458423; doi:10.3390/v15081647)
Supplement: Supplementary file 1 [file viruses-15-01647-s001.zip › Supplementary_Material/Table_S9.xlsx]

## Sheet: SARS-CoV
Table S9. Functional enrichment of DEGs that are possibly silenced by vsRNAs identified in Beta-CoVs
SARS-CoV
vsRNA name	ORF	Genome position	Gene Symbol	miRDB score	Diana score	Max score	Ave score	logFC-I24vs4	logFC-IM24vs4	Regulation	Gene ID	Gene Name	Start	End	Chromosome	PANTHER Family/Subfamily	PANTHER Protein Class	PANTHER GO Slim MF	PANTHER GO Slim BP	PANTHER GO Slim CC	GO Database Molecular Function Complete	GO Database Biological Process Complete	GO Database Cellular Component Complete	Reactome pathway
SB-vsRNA-ORF1a-3p	ORF1a	4250-4270	CCDC117	86	85.3039	86	85.6519	1729906	1530788	Upregulated	CCDC117	Coiled-coil domain-containing protein 117;CCDC117;ortholog	28772704	28789295	22	COILED-COIL DOMAIN-CONTAINING PROTEIN 117 (PTHR36128:SF1)					protein binding(GO:0005515)	positive regulation of cell population proliferation(GO:0008284);positive regulation of DNA repair(GO:0045739)	nucleus(GO:0005634);cytoplasm(GO:0005737);mitotic spindle(GO:0072686)
SB-vsRNA-ORF1a-3p	ORF1a	4250-4270	CDC14A	90	86.8591	90	88.4296	1991451	1853486	Upregulated	CDC14A	Dual specificity protein phosphatase CDC14A;CDC14A;ortholog	100345025	100462858	1	DUAL SPECIFICITY PROTEIN PHOSPHATASE CDC14A (PTHR23339:SF77)	protein phosphatase(PC00195)	protein serine/threonine phosphatase activity(GO:0004722)	membrane fission(GO:0090148);regulation of mitotic cell cycle phase transition(GO:1901990);positive regulation of cell cycle process(GO:0090068);mitotic nuclear division(GO:0140014);regulation of cytokinesis(GO:0032465);cytokinesis(GO:0000910);intraciliary transport involved in cilium assembly(GO:0035735);mitotic cell cycle phase transition(GO:0044772);vesicle targeting, trans-Golgi to periciliar…	outer dynein arm(GO:0036157);ciliary basal body(GO:0036064);spindle pole(GO:0000922);plasma membrane region(GO:0098590);actin filament(GO:0005884);nucleolus(GO:0005730);microtubule(GO:0005874);centrosome(GO:0005813);mitotic spindle(GO:0072686);centriole(GO:0005814);intraciliary transport particle(GO:0030990);kinocilium(GO:0060091);stereocilium(GO:0032420)	protein serine/threonine phosphatase activity(GO:0004722);protein tyrosine phosphatase activity(GO:0004725);protein binding(GO:0005515);protein tyrosine/serine/threonine phosphatase activity(GO:0008138);myosin phosphatase activity(GO:0017018)	microtubule cytoskeleton organization(GO:0000226);protein dephosphorylation(GO:0006470);cell cycle(GO:0007049);regulation of exit from mitosis(GO:0007096);sensory perception of sound(GO:0007605);positive regulation of cytokinesis(GO:0032467);peptidyl-tyrosine dephosphorylation(GO:0035335);cell division(GO:0051301);cilium assembly(GO:0060271)	spindle pole(GO:0000922);nucleoplasm(GO:0005654);nucleolus(GO:0005730);cytoplasm(GO:0005737);centrosome(GO:0005813);cytosol(GO:0005829);nuclear body(GO:0016604);stereocilium tip(GO:0032426);kinocilium(GO:0060091);mitotic spindle(GO:0072686);kinociliary basal body(GO:1902636)	Cell Cycle, Mitotic;Cell Cycle;APC/C-mediated degradation of cell cycle proteins;Conversion from APC/C:Cdc20 to APC/C:Cdh1 in late anaphase;Signal Transduction;MAPK6/MAPK4 signaling;Regulation of mitotic cell cycle;MAPK family signaling cascades
SB-vsRNA-ORF1a-3p	ORF1a	4250-4270	CPEB3	91	90.2333	91	90.6167	2767176	2777129	Upregulated	CPEB3	Cytoplasmic polyadenylation element-binding protein 3;CPEB3;ortholog	92049631	92243246	10	CYTOPLASMIC POLYADENYLATION ELEMENT-BINDING PROTEIN 3 (PTHR12566:SF7)	mRNA polyadenylation factor(PC00146)	ribosome binding(GO:0043022);translation factor activity, RNA binding(GO:0008135);mRNA 3'-UTR binding(GO:0003730)	cytoplasmic translation(GO:0002181);negative regulation of translation(GO:0017148);translational elongation(GO:0006414)	nucleus(GO:0005634);cytoplasm(GO:0005737);plasma membrane region(GO:0098590);synapse(GO:0045202);ribonucleoprotein complex(GO:1990904);neuron projection(GO:0043005)	mRNA regulatory element binding translation repressor activity(GO:0000900);RNA binding(GO:0003723);mRNA 3'-UTR binding(GO:0003730);protein binding(GO:0005515);translation factor activity, RNA binding(GO:0008135);RNA stem-loop binding(GO:0035613);mRNA 3'-UTR AU-rich region binding(GO:0035925);ribosome binding(GO:0043022)	negative regulation of transcription by RNA polymerase II(GO:0000122);translation(GO:0006412);long-term memory(GO:0007616);negative regulation of translation(GO:0017148);positive regulation of translation(GO:0045727);regulation of synaptic plasticity(GO:0048167);positive regulation of nuclear-transcribed mRNA poly(A) tail shortening(GO:0060213);regulation of dendritic spine development(GO:0060998…	nucleus(GO:0005634);nucleoplasm(GO:0005654);cytoplasm(GO:0005737);cytosol(GO:0005829);plasma membrane(GO:0005886);postsynaptic density(GO:0014069);CCR4-NOT complex(GO:0030014);dendrite(GO:0030425);midbody(GO:0030496);neuron projection(GO:0043005);synapse(GO:0045202);apical dendrite(GO:0097440);messenger ribonucleoprotein complex(GO:1990124)
SB-vsRNA-ORF1a-3p	ORF1a	4250-4270	CREBRF	74	88.6477	88.6477	81.3239	1915388	1535465	Upregulated	CREBRF	CREB3 regulatory factor;CREBRF;ortholog	173057394	173092330	5	CREB3 REGULATORY FACTOR (PTHR21552:SF2)		RNA polymerase II transcription regulatory region sequence-specific DNA binding(GO:0000977);DNA-binding transcription factor activity, RNA polymerase II-specific(GO:0000981)	transcription by RNA polymerase II(GO:0006366);regulation of transcription by RNA polymerase II(GO:0006357)	nucleus(GO:0005634);membrane(GO:0016020)	RNA polymerase II transcription regulatory region sequence-specific DNA binding(GO:0000977);DNA-binding transcription factor activity, RNA polymerase II-specific(GO:0000981);DNA-binding transcription activator activity, RNA polymerase II-specific(GO:0001228);protein binding(GO:0005515)	negative regulation of transcription by RNA polymerase II(GO:0000122);regulation of transcription by RNA polymerase II(GO:0006357);response to unfolded protein(GO:0006986);positive regulation of intracellular transport(GO:0032388);response to endoplasmic reticulum stress(GO:0034976);positive regulation of protein catabolic process(GO:0045732);positive regulation of transcription by RNA polymerase…	nucleus(GO:0005634);nucleoplasm(GO:0005654);cytoplasm(GO:0005737);nuclear body(GO:0016604)	Unfolded Protein Response (UPR);Cellular responses to stress;Cellular responses to stimuli;CREB3 factors activate genes
SB-vsRNA-ORF1a-3p	ORF1a	4250-4270	DAPP1	81	74.7196	81	77.8598	1885897	2629969	Upregulated	DAPP1	Dual adapter for phosphotyrosine and 3-phosphotyrosine and 3-phosphoinositide;DAPP1;ortholog	99816833	99868714	4	DUAL ADAPTER FOR PHOSPHOTYROSINE AND 3-PHOSPHOTYROSINE AND 3-PHOSPHOINOSITIDE (PTHR14336:SF15)					protein binding(GO:0005515);phospholipid binding(GO:0005543);phosphatidylinositol-3,4,5-trisphosphate binding(GO:0005547);phosphatidylinositol-3,4-bisphosphate binding(GO:0043325)	protein dephosphorylation(GO:0006470);signal transduction(GO:0007165)	cytosol(GO:0005829);plasma membrane(GO:0005886)	Immune System;Signaling by the B Cell Receptor (BCR);Antigen activates B Cell Receptor (BCR) leading to generation of second messengers;Adaptive Immune System
SB-vsRNA-ORF1a-3p	ORF1a	4250-4270	GPCPD1	98	92.1488	98	95.0744	2104698	2515799	Upregulated	GPCPD1	Glycerophosphocholine phosphodiesterase GPCPD1;GPCPD1;ortholog	5558811	5575508	20	GLYCEROPHOSPHOCHOLINE PHOSPHODIESTERASE GPCPD1 (PTHR22958:SF1)	phosphodiesterase(PC00185)		glycerophospholipid catabolic process(GO:0046475)		glycerophosphocholine phosphodiesterase activity(GO:0047389);starch binding(GO:2001070)	skeletal muscle tissue development(GO:0007519);glycerophospholipid catabolic process(GO:0046475)	cytoplasm(GO:0005737);cytosol(GO:0005829)	Hydrolysis of LPC;Hydrolysis of LPE;Phospholipid metabolism;Metabolism of lipids;Glycerophospholipid biosynthesis;Metabolism
SB-vsRNA-ORF1a-3p	ORF1a	4250-4270	IFI44L	79	80.8719	80.8719	79.936	2774348	2391247	Upregulated	IFI44L	Interferon-induced protein 44-like;IFI44L;ortholog	78619922	78646145	1	INTERFERON-INDUCED PROTEIN 44-LIKE (PTHR14241:SF2)					molecular_function(GO:0003674);GTP binding(GO:0005525)	immune response(GO:0006955);defense response to virus(GO:0051607)	cellular_component(GO:0005575);cytoplasm(GO:0005737)
SB-vsRNA-ORF1a-3p	ORF1a	4250-4270	IKZF2	78	87.972	87.972	82.986	2325932	1707323	Upregulated	IKZF2	Zinc finger protein Helios;IKZF2;ortholog	213007353	213150408	2	ZINC FINGER PROTEIN HELIOS (PTHR24404:SF33)	C2H2 zinc finger transcription factor(PC00248)	DNA-binding transcription factor activity(GO:0003700);RNA polymerase II cis-regulatory region sequence-specific DNA binding(GO:0000978)	transcription by RNA polymerase II(GO:0006366);regulation of transcription by RNA polymerase II(GO:0006357)		RNA polymerase II cis-regulatory region sequence-specific DNA binding(GO:0000978);molecular_function(GO:0003674);DNA-binding transcription factor activity(GO:0003700);protein binding(GO:0005515);metal ion binding(GO:0046872)	regulation of transcription by RNA polymerase II(GO:0006357);biological_process(GO:0008150)	nucleus(GO:0005634)
SB-vsRNA-ORF1a-3p	ORF1a	4250-4270	KLF4	75	92.1227	92.1227	83.5613	2953347	4458576	Upregulated	KLF4	Krueppel-like factor 4;KLF4;ortholog	107487669	107489766	9	KRUEPPEL-LIKE FACTOR 4 (PTHR23235:SF117)	C2H2 zinc finger transcription factor(PC00248)	RNA polymerase II cis-regulatory region sequence-specific DNA binding(GO:0000978);DNA-binding transcription factor activity, RNA polymerase II-specific(GO:0000981)	transcription by RNA polymerase II(GO:0006366);regulation of transcription by RNA polymerase II(GO:0006357)		transcription cis-regulatory region binding(GO:0000976);RNA polymerase II cis-regulatory region sequence-specific DNA binding(GO:0000978);DNA-binding transcription factor activity, RNA polymerase II-specific(GO:0000981);cis-regulatory region sequence-specific DNA binding(GO:0000987);RNA polymerase II sequence-specific DNA-binding transcription factor recruiting activity(GO:0001010);DNA-binding tr…	negative regulation of transcription by RNA polymerase II(GO:0000122);defense response to tumor cell(GO:0002357);transcription, DNA-templated(GO:0006351);regulation of transcription by RNA polymerase II(GO:0006357);mesodermal cell fate determination(GO:0007500);negative regulation of cell population proliferation(GO:0008285);epidermal cell differentiation(GO:0009913);positive regulation of gene e…	chromatin(GO:0000785);euchromatin(GO:0000791);nucleoplasm(GO:0005654);transcription regulator complex(GO:0005667);cytosol(GO:0005829);microtubule cytoskeleton(GO:0015630)	Synthesis, secretion, and deacylation of Ghrelin;Generic Transcription Pathway;Developmental Biology;Peptide hormone metabolism;RNA Polymerase II Transcription;Metabolism of proteins;Transcriptional regulation of pluripotent stem cells;FOXO-mediated transcription of cell cycle genes;FOXO-mediated transcription;Gene expression (Transcription);Transcriptional regulation of white adipocyte different…
SB-vsRNA-ORF1a-3p	ORF1a	4250-4270	KSR1	99	94.6338	99	96.8169	2614041	2609575	Upregulated	KSR1	Kinase suppressor of Ras 1;KSR1;ortholog	27621035	27623694	17	KINASE SUPPRESSOR OF RAS 1 (PTHR23257:SF716)	non-receptor serine/threonine protein kinase(PC00167)	protein kinase activity(GO:0004672)	Ras protein signal transduction(GO:0007265)	cytoplasm(GO:0005737)	protein kinase activity(GO:0004672);protein serine/threonine kinase activity(GO:0004674);protein serine/threonine/tyrosine kinase activity(GO:0004712);MAP-kinase scaffold activity(GO:0005078);protein binding(GO:0005515);ATP binding(GO:0005524);protein C-terminus binding(GO:0008022);mitogen-activated protein kinase kinase binding(GO:0031434);metal ion binding(GO:0046872);chaperone binding(GO:00510…	protein phosphorylation(GO:0006468);signal transduction(GO:0007165);Ras protein signal transduction(GO:0007265);cAMP-mediated signaling(GO:0019933);intracellular signal transduction(GO:0035556);regulation of cell population proliferation(GO:0042127);regulation of MAP kinase activity(GO:0043405);positive regulation of MAPK cascade(GO:0043410)	cytoplasm(GO:0005737);endoplasmic reticulum(GO:0005783);endoplasmic reticulum membrane(GO:0005789);cytosol(GO:0005829);membrane(GO:0016020);ruffle membrane(GO:0032587);protein-containing complex(GO:0032991);intracellular membrane-bounded organelle(GO:0043231)	MAP2K and MAPK activation;Signal Transduction;Oncogenic MAPK signaling;MAPK family signaling cascades;Signaling downstream of RAS mutants;Paradoxical activation of RAF signaling by kinase inactive BRAF;RAF/MAP kinase cascade;RAF activation;Signaling by RAF1 mutants;Signaling by BRAF and RAF1 fusions;Signaling by RAS mutants;Signaling by high-kinase activity BRAF mutants;Negative regulation of MAP…
SB-vsRNA-S-5p	S	23434-23456	MED12L	81	93.963	93.963	87.4815	2604254	2023532	Upregulated	MED12L	Mediator of RNA polymerase II transcription subunit 12-like protein;MED12L;ortholog	151086394	151437072	3	MEDIATOR OF RNA POLYMERASE II TRANSCRIPTION SUBUNIT 12-LIKE PROTEIN (PTHR46007:SF3)	general transcription factor(PC00259)	transcription coactivator activity(GO:0003713)	transcription by RNA polymerase II(GO:0006366);regulation of transcription by RNA polymerase II(GO:0006357)	core mediator complex(GO:0070847);mediator complex(GO:0016592);membrane(GO:0016020)	transcription coregulator activity(GO:0003712);transcription coactivator activity(GO:0003713);protein binding(GO:0005515);beta-catenin binding(GO:0008013)	regulation of transcription by RNA polymerase II(GO:0006357);positive regulation of transcription, DNA-templated(GO:0045893)	mediator complex(GO:0016592)
SB-vsRNA-ORF1a-3p	ORF1a	4250-4270	NR1D2	86	97.6441	97.6441	91.822	1538963	1811242	Upregulated	NR1D2	Nuclear receptor subfamily 1 group D member 2;NR1D2;ortholog	23945375	23980618	3	NUCLEAR RECEPTOR SUBFAMILY 1 GROUP D MEMBER 2 (PTHR24082:SF112)	C4 zinc finger nuclear receptor(PC00169)	RNA polymerase II cis-regulatory region sequence-specific DNA binding(GO:0000978);signaling receptor activity(GO:0038023);DNA-binding transcription factor activity, RNA polymerase II-specific(GO:0000981)	negative regulation of transcription by RNA polymerase II(GO:0000122);cell differentiation(GO:0030154);transcription by RNA polymerase II(GO:0006366);positive regulation of transcription by RNA polymerase II(GO:0045944);hormone-mediated signaling pathway(GO:0009755)		RNA polymerase II cis-regulatory region sequence-specific DNA binding(GO:0000978);DNA-binding transcription factor activity, RNA polymerase II-specific(GO:0000981);DNA-binding transcription repressor activity, RNA polymerase II-specific(GO:0001227);DNA-binding transcription factor activity(GO:0003700);nuclear receptor activity(GO:0004879);protein binding(GO:0005515);zinc ion binding(GO:0008270);s…	negative regulation of transcription by RNA polymerase II(GO:0000122);regulation of transcription, DNA-templated(GO:0006355);hormone-mediated signaling pathway(GO:0009755);regulation of lipid metabolic process(GO:0019216);cell differentiation(GO:0030154);intracellular receptor signaling pathway(GO:0030522);regulation of circadian rhythm(GO:0042752);negative regulation of transcription, DNA-templa…	chromatin(GO:0000785);nucleus(GO:0005634);nucleoplasm(GO:0005654);cytoplasm(GO:0005737)	Nuclear Receptor transcription pathway;RNA Polymerase II Transcription;Generic Transcription Pathway;Gene expression (Transcription)
SB-vsRNA-ORF1a-3p	ORF1a	4250-4270	PPARGC1A	75	90.0155	90.0155	82.5077	1826718	3208082	Upregulated	PPARGC1A	Peroxisome proliferator-activated receptor gamma coactivator 1-alpha;PPARGC1A;ortholog	23814333	23890032	4	PEROXISOME PROLIFERATOR-ACTIVATED RECEPTOR GAMMA COACTIVATOR 1-ALPHA (PTHR15528:SF10)	transcription cofactor(PC00217)	nuclear receptor coactivator activity(GO:0030374);transcription factor binding(GO:0008134)	transcription by RNA polymerase II(GO:0006366);positive regulation of DNA-binding transcription factor activity(GO:0051091);positive regulation of transcription by RNA polymerase II(GO:0045944)	nucleus(GO:0005634);membrane(GO:0016020)	DNA binding(GO:0003677);transcription coregulator activity(GO:0003712);transcription coactivator activity(GO:0003713);RNA binding(GO:0003723);signaling receptor binding(GO:0005102);protein binding(GO:0005515);transcription factor binding(GO:0008134);nuclear receptor binding(GO:0016922);nuclear receptor coactivator activity(GO:0030374);chromatin DNA binding(GO:0031490);ubiquitin protein ligase bin…	temperature homeostasis(GO:0001659);cellular glucose homeostasis(GO:0001678);response to dietary excess(GO:0002021);gluconeogenesis(GO:0006094);regulation of transcription, DNA-templated(GO:0006355);transcription initiation from RNA polymerase II promoter(GO:0006367);mRNA processing(GO:0006397);mitochondrion organization(GO:0007005);digestion(GO:0007586);RNA splicing(GO:0008380);positive regulati…	chromatin(GO:0000785);nucleus(GO:0005634);nucleoplasm(GO:0005654);cytoplasm(GO:0005737);PML body(GO:0016605);intracellular membrane-bounded organelle(GO:0043231)	Developmental Biology;FOXO-mediated transcription;Metabolism of lipids;Mitochondrial biogenesis;Post-translational protein modification;Gene expression (Transcription);Metabolism;Cellular responses to stress;SUMO E3 ligases SUMOylate target proteins;Organelle biogenesis and maintenance;Circadian Clock;Generic Transcription Pathway;RNA Polymerase II Transcription;SUMOylation of transcription cofac…
SB-vsRNA-ORF1a-3p	ORF1a	4250-4270	PPM1K	82	85.598	85.598	83.799	3048327	3037393	Upregulated	PPM1K	Protein phosphatase 1K, mitochondrial;PPM1K;ortholog	88278193	88284578	4	PROTEIN PHOSPHATASE 1K, MITOCHONDRIAL (PTHR47992:SF226)	protein phosphatase(PC00195)				phosphoprotein phosphatase activity(GO:0004721);protein binding(GO:0005515);phosphatase activity(GO:0016791);myosin phosphatase activity(GO:0017018);cation binding(GO:0043169);metal ion binding(GO:0046872)	protein dephosphorylation(GO:0006470);dephosphorylation(GO:0016311)	mitochondrion(GO:0005739);mitochondrial matrix(GO:0005759)	Branched-chain amino acid catabolism;Metabolism of amino acids and derivatives;Metabolism
SB-vsRNA-ORF1a-3p	ORF1a	4250-4270	RAB30	82	83.4366	83.4366	82.7183	2035551	2660612	Upregulated	RAB30	Ras-related protein Rab-30;RAB30;ortholog	82987648	83071829	11	RAS-RELATED PROTEIN RAB-30 (PTHR47977:SF42)	small GTPase(PC00208)			trans-Golgi network(GO:0005802);vacuole(GO:0005773);plasma membrane(GO:0005886)	GTPase activity(GO:0003924);protein binding(GO:0005515);GTP binding(GO:0005525)	Golgi organization(GO:0007030);Rab protein signal transduction(GO:0032482)	Golgi membrane(GO:0000139);Golgi stack(GO:0005795);cis-Golgi network(GO:0005801);trans-Golgi network(GO:0005802);Golgi cisterna(GO:0031985);intracellular membrane-bounded organelle(GO:0043231)	Membrane Trafficking;Vesicle-mediated transport;Intra-Golgi and retrograde Golgi-to-ER traffic;RAB geranylgeranylation;Post-translational protein modification;Intra-Golgi traffic;Metabolism of proteins
SB-vsRNA-ORF1a-3p	ORF1a	4250-4270	REL	74	98.6341	98.6341	86.317	3205602	2891856	Upregulated	REL	Proto-oncogene c-Rel;REL;ortholog	60881656	60931610	2	PROTO-ONCOGENE C-REL (PTHR24169:SF4)	Rel homology transcription factor(PC00252)	RNA polymerase II cis-regulatory region sequence-specific DNA binding(GO:0000978);DNA-binding transcription factor activity, RNA polymerase II-specific(GO:0000981)	response to cytokine(GO:0034097);inflammatory response(GO:0006954);innate immune response(GO:0045087);NIK/NF-kappaB signaling(GO:0038061);cellular response to stress(GO:0033554);transcription by RNA polymerase II(GO:0006366);I-kappaB kinase/NF-kappaB signaling(GO:0007249);positive regulation of NF-kappaB transcription factor activity(GO:0051092);regulation of transcription by RNA polymerase II(GO…		RNA polymerase II cis-regulatory region sequence-specific DNA binding(GO:0000978);DNA-binding transcription factor activity, RNA polymerase II-specific(GO:0000981);DNA-binding transcription activator activity, RNA polymerase II-specific(GO:0001228);DNA binding(GO:0003677);DNA-binding transcription factor activity(GO:0003700);protein binding(GO:0005515)	regulation of transcription by RNA polymerase II(GO:0006357);inflammatory response(GO:0006954);I-kappaB kinase/NF-kappaB signaling(GO:0007249);negative regulation of gene expression(GO:0010629);negative regulation of interferon-beta production(GO:0032688);cellular response to stress(GO:0033554);response to cytokine(GO:0034097);NIK/NF-kappaB signaling(GO:0038061);positive regulation of I-kappaB ki…	chromatin(GO:0000785);nucleus(GO:0005634);nucleoplasm(GO:0005654);cytoplasm(GO:0005737);cytosol(GO:0005829);NF-kappaB complex(GO:0071159)	Immune System;Signaling by the B Cell Receptor (BCR);Adaptive Immune System;Downstream signaling events of B Cell Receptor (BCR);Activation of NF-kappaB in B cells
SB-vsRNA-ORF1a-3p	ORF1a	4250-4270	RICTOR	73	89.2978	89.2978	81.1489	1947904	1590416	Upregulated	RICTOR	Rapamycin-insensitive companion of mTOR;RICTOR;ortholog	38940020	39074408	5	RAPAMYCIN-INSENSITIVE COMPANION OF MTOR (PTHR13298:SF11)			TOR signaling(GO:0031929)	intracellular protein-containing complex(GO:0140535)	protein binding(GO:0005515);protein kinase binding(GO:0019901);ribosome binding(GO:0043022);protein serine/threonine kinase activator activity(GO:0043539)	cytoskeleton organization(GO:0007010);embryo development ending in birth or egg hatching(GO:0009792);regulation of gene expression(GO:0010468);phosphorylation(GO:0016310);peptidyl-serine phosphorylation(GO:0018105);positive regulation of cell growth(GO:0030307);positive regulation of actin filament polymerization(GO:0030838);actin cytoskeleton reorganization(GO:0031532);cellular response to nutri…	cytosol(GO:0005829);TORC2 complex(GO:0031932)	CD28 co-stimulation;Regulation of TP53 Expression and Degradation;PIP3 activates AKT signaling;Constitutive Signaling by AKT1 E17K in Cancer;Disease;Regulation of TP53 Activity;Gene expression (Transcription);Diseases of signal transduction by growth factor receptors and second messengers;Regulation of TP53 Degradation;Transcriptional Regulation by TP53;Signaling by Receptor Tyrosine Kinases;Cost…
SB-vsRNA-S-5p	S	23434-23456	SERTAD2	86	98.3937	98.3937	92.1969	1602841	1864014	Upregulated	SERTAD2	SERTA domain-containing protein 2;SERTAD2;ortholog	64631621	64653913	2	SERTA DOMAIN-CONTAINING PROTEIN 2 (PTHR16277:SF10)	transcription cofactor(PC00217)			nucleus(GO:0005634);membrane(GO:0016020)	transcription coactivator activity(GO:0003713);protein binding(GO:0005515);transcription regulator activity(GO:0140110)	negative regulation of cell growth(GO:0030308);positive regulation of transcription, DNA-templated(GO:0045893)	nucleus(GO:0005634);nucleoplasm(GO:0005654);cytoplasm(GO:0005737);cytosol(GO:0005829)
SB-vsRNA-ORF1a-3p	ORF1a	4250-4270	TENT5A	78	82.505	82.505	80.2525	3793871	4028569	Upregulated	TENT5A	Terminal nucleotidyltransferase 5A;TENT5A;ortholog	81745730	81752708	6	TERMINAL NUCLEOTIDYLTRANSFERASE 5A (PTHR12974:SF25)		RNA binding(GO:0003723);polynucleotide adenylyltransferase activity(GO:0004652)	mRNA stabilization(GO:0048255);gene expression(GO:0010467);mRNA catabolic process(GO:0006402)		RNA binding(GO:0003723);protein binding(GO:0005515);RNA adenylyltransferase activity(GO:1990817)	response to bacterium(GO:0009617);regulation of ossification(GO:0030278);positive regulation of bone mineralization(GO:0030501);positive regulation of osteoblast differentiation(GO:0045669);mRNA stabilization(GO:0048255)	cytoplasm(GO:0005737)
SB-vsRNA-ORF1a-3p	ORF1a	4250-4270	TIPARP	88	83.6548	88	85.8274	1658151	2618129	Upregulated	TIPARP	Protein mono-ADP-ribosyltransferase TIPARP;TIPARP;ortholog	156681166	156706770	3	PROTEIN MONO-ADP-RIBOSYLTRANSFERASE TIPARP (PTHR45740:SF7)					cis-regulatory region sequence-specific DNA binding(GO:0000987);NAD+ ADP-ribosyltransferase activity(GO:0003950);metal ion binding(GO:0046872);NAD+-protein ADP-ribosyltransferase activity(GO:1990404)	vasculogenesis(GO:0001570);kidney development(GO:0001822);protein ADP-ribosylation(GO:0006471);androgen metabolic process(GO:0008209);estrogen metabolic process(GO:0008210);female gonad development(GO:0008585);post-embryonic development(GO:0009791);negative regulation of gene expression(GO:0010629);hemopoiesis(GO:0030097);positive regulation of protein catabolic process(GO:0045732);platelet-deriv…	nucleus(GO:0005634)
SB-vsRNA-S-5p	S	23434-23456	TRIM21	81	75.1556	81	78.0778	1983566	1984500	Upregulated	TRIM21	E3 ubiquitin-protein ligase TRIM21;TRIM21;ortholog	4384897	4393696	11	E3 UBIQUITIN-PROTEIN LIGASE TRIM21 (PTHR24103:SF46)	ubiquitin-protein ligase(PC00234)				DNA binding(GO:0003677);transcription coactivator activity(GO:0003713);RNA binding(GO:0003723);ubiquitin-protein transferase activity(GO:0004842);protein binding(GO:0005515);zinc ion binding(GO:0008270);protein kinase binding(GO:0019901);identical protein binding(GO:0042802);protein homodimerization activity(GO:0042803);ubiquitin protein ligase activity(GO:0061630)	protein polyubiquitination(GO:0000209);protein monoubiquitination(GO:0006513);cell cycle(GO:0007049);regulation of gene expression(GO:0010468);positive regulation of autophagy(GO:0010508);protein ubiquitination(GO:0016567);protein destabilization(GO:0031648);negative regulation of NF-kappaB transcription factor activity(GO:0032088);positive regulation of protein binding(GO:0032092);regulation of …	P-body(GO:0000932);nucleus(GO:0005634);nucleoplasm(GO:0005654);cytoplasm(GO:0005737);autophagosome(GO:0005776);cytosol(GO:0005829);cytoplasmic vesicle(GO:0031410);ribonucleoprotein complex(GO:1990904)	Regulation of innate immune responses to cytosolic DNA;Interferon gamma signaling;Adaptive Immune System;STING mediated induction of host immune responses;Interferon Signaling;Cytokine Signaling in Immune system;Class I MHC mediated antigen processing & presentation;Antigen processing: Ubiquitination & Proteasome degradation;Immune System;Innate Immune System;Cytosolic sensors of pathogen-associa…
SB-vsRNA-ORF1a-3p	ORF1a	4250-4270	TSC22D2	98	85.9234	98	91.9617	1706021	1987632	Upregulated	TSC22D2	TSC22 domain family protein 2;TSC22D2;ortholog	150410969	150458679	3	TSC22 DOMAIN FAMILY PROTEIN 2 (PTHR46894:SF1)						regulation of transcription by RNA polymerase II(GO:0006357)
SB-vsRNA-S-5p	S	23434-23456	TXNIP	89	91.242	91.242	90.121	2046446	2586222	Upregulated	TXNIP	Thioredoxin-interacting protein;TXNIP;ortholog	145993839	145996600	1	THIOREDOXIN-INTERACTING PROTEIN (PTHR11188:SF14)	ubiquitin-protein ligase(PC00234)	ubiquitin protein ligase binding(GO:0031625)	protein transport(GO:0015031)	cytoplasm(GO:0005737)	enzyme inhibitor activity(GO:0004857);protein binding(GO:0005515);ubiquitin protein ligase binding(GO:0031625)	negative regulation of transcription by RNA polymerase II(GO:0000122);protein import into nucleus(GO:0006606);cell cycle(GO:0007049);response to xenobiotic stimulus(GO:0009410);response to mechanical stimulus(GO:0009612);response to glucose(GO:0009749);protein transport(GO:0015031);keratinocyte differentiation(GO:0030216);response to estradiol(GO:0032355);response to progesterone(GO:0032570);regu…	nucleus(GO:0005634);cytoplasm(GO:0005737);mitochondrial intermembrane space(GO:0005758);cytosol(GO:0005829)	Leishmania infection;FOXO-mediated transcription;Disease;Infectious disease;Gene expression (Transcription);Cytoprotection by HMOX1;Cellular responses to stress;Cellular response to chemical stress;Inflammasomes;Cell recruitment (pro-inflammatory response);RNA Polymerase II Transcription;Generic Transcription Pathway;Innate Immune System;Cellular responses to stimuli;Regulation of FOXO transcript…
SB-vsRNA-ORF1a-3p	ORF1a	4250-4270	XRN1	81	74.5284	81	77.7642	2254607	2039383	Upregulated	XRN1	5'-3' exoribonuclease 1;XRN1;ortholog	142422635	142448062	3	5'-3' EXORIBONUCLEASE 1 (PTHR12341:SF7)	exoribonuclease(PC00099)	5'-3' exonuclease activity(GO:0008409);RNA binding(GO:0003723);ribonuclease activity(GO:0004540);exonuclease activity, active with either ribo- or deoxyribonucleic acids and producing 5'-phosphomonoesters(GO:0016796)	nuclear-transcribed mRNA catabolic process(GO:0000956);gene expression(GO:0010467)	nucleus(GO:0005634);membrane(GO:0016020)	G-quadruplex RNA binding(GO:0002151);nucleic acid binding(GO:0003676);RNA binding(GO:0003723);5'-3' exoribonuclease activity(GO:0004534);protein binding(GO:0005515);5'-3' exonuclease activity(GO:0008409);G-quadruplex DNA binding(GO:0051880);telomerase RNA binding(GO:0070034)	nuclear-transcribed mRNA catabolic process(GO:0000956);rRNA catabolic process(GO:0016075);negative regulation of translation(GO:0017148);negative regulation of telomere maintenance via telomerase(GO:0032211);response to testosterone(GO:0033574);nuclear mRNA surveillance(GO:0071028);histone mRNA catabolic process(GO:0071044);cellular response to cycloheximide(GO:0071409);nucleic acid phosphodieste…	P-body(GO:0000932);nucleus(GO:0005634);cytosol(GO:0005829);plasma membrane(GO:0005886);membrane(GO:0016020);dendrite(GO:0030425);neuronal cell body(GO:0043025);synapse(GO:0045202)	Metabolism of RNA;Deadenylation-dependent mRNA decay;Regulation of mRNA stability by proteins that bind AU-rich elements;mRNA decay by 5' to 3' exoribonuclease;Butyrate Response Factor 1 (BRF1) binds and destabilizes mRNA;Tristetraprolin (TTP, ZFP36) binds and destabilizes mRNA
SB-vsRNA-ORF1a-3p; SB-vsRNA-S-5p	ORF1a; S	4250-4270; 23434-23456	ZBTB10	100; 85	99; 94	100; 94	99,5; 89,5	2191207	1912867	Upregulated	ZBTB10	Zinc finger and BTB domain-containing protein 10;ZBTB10;ortholog	80485667	80519804	8	ZINC FINGER AND BTB DOMAIN-CONTAINING PROTEIN 10 (PTHR24414:SF27)	non-motor actin binding protein(PC00165)				RNA polymerase II transcription regulatory region sequence-specific DNA binding(GO:0000977);DNA-binding transcription repressor activity, RNA polymerase II-specific(GO:0001227);protein binding(GO:0005515);telomeric DNA binding(GO:0042162);metal ion binding(GO:0046872)	negative regulation of transcription by RNA polymerase II(GO:0000122);regulation of transcription by RNA polymerase II(GO:0006357)	chromosome, telomeric region(GO:0000781);nucleus(GO:0005634);nucleoplasm(GO:0005654)
SB-vsRNA-ORF1a-3p	ORF1a	4250-4270	ZC3H12C	91	90	91	90.5	1833809	2087253	Upregulated	ZC3H12C	Probable ribonuclease ZC3H12C;ZC3H12C;ortholog	110135854	110165934	11	RIBONUCLEASE ZC3H12C-RELATED (PTHR12876:SF36)	endoribonuclease(PC00094)	mRNA binding(GO:0003729);endoribonuclease activity(GO:0004521)	RNA phosphodiester bond hydrolysis, endonucleolytic(GO:0090502)	cytoplasmic ribonucleoprotein granule(GO:0036464);nucleus(GO:0005634);membrane(GO:0016020)	molecular_function(GO:0003674);mRNA binding(GO:0003729);endonuclease activity(GO:0004519);endoribonuclease activity(GO:0004521);protein binding(GO:0005515);metal ion binding(GO:0046872)	biological_process(GO:0008150);nucleic acid phosphodiester bond hydrolysis(GO:0090305);RNA phosphodiester bond hydrolysis, endonucleolytic(GO:0090502)	cellular_component(GO:0005575);nucleus(GO:0005634);cytoplasmic ribonucleoprotein granule(GO:0036464)
SB-vsRNA-ORF1a-3p	ORF1a	4250-4270	ZEB1	88	97	97	92.5	2010008	1828285	Upregulated	ZEB1	Zinc finger E-box-binding homeobox 1;ZEB1;ortholog	31319172	31527294	10	ZINC FINGER E-BOX-BINDING HOMEOBOX 1 (PTHR24391:SF17)	C2H2 zinc finger transcription factor(PC00248)	RNA polymerase II cis-regulatory region sequence-specific DNA binding(GO:0000978);DNA-binding transcription factor activity, RNA polymerase II-specific(GO:0000981)	anatomical structure development(GO:0048856);transcription by RNA polymerase II(GO:0006366);regulation of transcription by RNA polymerase II(GO:0006357)		RNA polymerase II cis-regulatory region sequence-specific DNA binding(GO:0000978);DNA-binding transcription factor activity, RNA polymerase II-specific(GO:0000981);DNA-binding transcription repressor activity, RNA polymerase II-specific(GO:0001227);chromatin binding(GO:0003682);DNA-binding transcription factor activity(GO:0003700);protein binding(GO:0005515);zinc ion binding(GO:0008270);E-box bin…	negative regulation of transcription by RNA polymerase II(GO:0000122);regulation of transcription, DNA-templated(GO:0006355);regulation of transcription by RNA polymerase II(GO:0006357);pattern specification process(GO:0007389);negative regulation of cell population proliferation(GO:0008285);regulation of mesenchymal cell proliferation(GO:0010464);response to activity(GO:0014823);regulation of tr…	chromatin(GO:0000785);nucleus(GO:0005634);nucleoplasm(GO:0005654);cytosol(GO:0005829);organelle(GO:0043226)	Immune System;Signaling by Interleukins;Interleukin-4 and Interleukin-13 signaling;Cytokine Signaling in Immune system
SB-vsRNA-ORF1a-3p	ORF1a	4250-4270	DSG3	77	97.6671	97.6671	87.3336	-1.63505918156614		Downregulated	DSG3	Desmoglein-3;DSG3;ortholog	31447795	31478702	18	DESMOGLEIN-3 (PTHR24025:SF3)	cadherin(PC00057)	calcium ion binding(GO:0005509)	cell-cell adhesion(GO:0098609)	cell-cell junction(GO:0005911)	calcium ion binding(GO:0005509)	homophilic cell adhesion via plasma membrane adhesion molecules(GO:0007156);cell-cell adhesion(GO:0098609)	cornified envelope(GO:0001533);cytosol(GO:0005829);plasma membrane(GO:0005886);cell-cell junction(GO:0005911);integral component of membrane(GO:0016021);desmosome(GO:0030057);extracellular exosome(GO:0070062)	Apoptotic execution phase;Programmed Cell Death;Developmental Biology;Keratinization;Apoptosis;Formation of the cornified envelope;Apoptotic cleavage of cellular proteins;Apoptotic cleavage of cell adhesion proteins
SB-vsRNA-ORF1a-3p	ORF1a	4250-4270	GRIK2	82	99.7605	99.7605	90.8802	-1.92148405823453		Downregulated	GRIK2	Glutamate receptor ionotropic, kainate 2;GRIK2;ortholog	101398793	101859370	6	GLUTAMATE RECEPTOR IONOTROPIC, KAINATE 2 (PTHR18966:SF38)	transmembrane signal receptor(PC00197)	carboxylic acid binding(GO:0031406);postsynaptic neurotransmitter receptor activity(GO:0098960);ligand-gated ion channel activity(GO:0015276);glutamate receptor activity(GO:0008066);sodium channel activity(GO:0005272);neurotransmitter binding(GO:0042165);small molecule binding(GO:0036094);potassium channel activity(GO:0005267)	modulation of chemical synaptic transmission(GO:0050804);synaptic transmission, glutamatergic(GO:0035249)	presynaptic membrane(GO:0042734);integral component of plasma membrane(GO:0005887);postsynaptic membrane(GO:0045211);plasma membrane protein complex(GO:0098797);receptor complex(GO:0043235);cation channel complex(GO:0034703)	extracellularly glutamate-gated ion channel activity(GO:0005234);glutamate receptor activity(GO:0008066);ligand-gated ion channel activity(GO:0015276);kainate selective glutamate receptor activity(GO:0015277);PDZ domain binding(GO:0030165);ubiquitin conjugating enzyme binding(GO:0031624);ubiquitin protein ligase binding(GO:0031625);signaling receptor activity(GO:0038023);identical protein binding…	behavioral fear response(GO:0001662);cellular calcium ion homeostasis(GO:0006874);glutamate receptor signaling pathway(GO:0007215);chemical synaptic transmission(GO:0007268);neuronal action potential(GO:0019228);ion transmembrane transport(GO:0034220);ionotropic glutamate receptor signaling pathway(GO:0035235);synaptic transmission, glutamatergic(GO:0035249);receptor clustering(GO:0043113);negati…	plasma membrane(GO:0005886);integral component of plasma membrane(GO:0005887);postsynaptic density(GO:0014069);dendrite cytoplasm(GO:0032839);kainate selective glutamate receptor complex(GO:0032983);presynaptic membrane(GO:0042734);terminal bouton(GO:0043195);perikaryon(GO:0043204);postsynaptic membrane(GO:0045211);hippocampal mossy fiber to CA3 synapse(GO:0098686);glutamatergic synapse(GO:009897…	Neurotransmitter receptors and postsynaptic signal transmission;Activation of kainate receptors upon glutamate binding;Activation of Ca-permeable Kainate Receptor;Activation of Na-permeable kainate receptors;Neuronal System;Ionotropic activity of kainate receptors;Transmission across Chemical Synapses
SB-vsRNA-S-5p	S	23434-23456	MAP1B	77	99.9694	99.9694	88.4847	-2.29929526819353		Downregulated	MAP1B	Microtubule-associated protein 1B;MAP1B;ortholog	72107477	72183823	5	MICROTUBULE-ASSOCIATED PROTEIN 1B (PTHR13843:SF5)	non-motor microtubule binding protein(PC00166)	actin binding(GO:0003779);microtubule binding(GO:0008017)	regulation of supramolecular fiber organization(GO:1902903);axonogenesis(GO:0007409);regulation of microtubule polymerization or depolymerization(GO:0031110);microtubule depolymerization(GO:0007019);regulation of protein depolymerization(GO:1901879);dendrite development(GO:0016358)	dendrite(GO:0030425);cytosol(GO:0005829);plasma membrane region(GO:0098590);neuronal cell body(GO:0043025);synapse(GO:0045202);microtubule associated complex(GO:0005875);microtubule(GO:0005874)	actin binding(GO:0003779);structural molecule activity(GO:0005198);protein binding(GO:0005515);phospholipid binding(GO:0005543);microtubule binding(GO:0008017);protein-containing complex binding(GO:0044877)	microtubule cytoskeleton organization(GO:0000226);microtubule bundle formation(GO:0001578);neuron migration(GO:0001764);negative regulation of microtubule depolymerization(GO:0007026);nervous system development(GO:0007399);axonogenesis(GO:0007409);synapse assembly(GO:0007416);response to xenobiotic stimulus(GO:0009410);response to mechanical stimulus(GO:0009612);response to carbohydrate(GO:000974…	photoreceptor outer segment(GO:0001750);cytosol(GO:0005829);microtubule(GO:0005874);microtubule associated complex(GO:0005875);plasma membrane(GO:0005886);postsynaptic density(GO:0014069);axon(GO:0030424);dendrite(GO:0030425);growth cone(GO:0030426);somatodendritic compartment(GO:0036477);neuronal cell body(GO:0043025);varicosity(GO:0043196);dendritic spine(GO:0043197);perikaryon(GO:0043204);syna…
SB-vsRNA-ORF1a-3p	ORF1a	4250-4270	PRSS23	91	86.2353	91	88.6176	-1.51229460237191		Downregulated	PRSS23	Serine protease 23;PRSS23;ortholog	86800521	86811233	11	SERINE PROTEASE 23 (PTHR15462:SF10)	serine protease(PC00203)			extracellular space(GO:0005615)	serine-type endopeptidase activity(GO:0004252);protein binding(GO:0005515)	proteolysis(GO:0006508)	nucleus(GO:0005634);endoplasmic reticulum lumen(GO:0005788);extracellular exosome(GO:0070062)	Post-translational protein phosphorylation;Post-translational protein modification;Regulation of Insulin-like Growth Factor (IGF) transport and uptake by Insulin-like Growth Factor Binding Proteins (IGFBPs);Metabolism of proteins
SB-vsRNA-ORF1a-3p	ORF1a	4250-4270	SHC4	72	73.152	73.152	72.576	-2.81955597546525		Downregulated	SHC4	SHC-transforming protein 4;SHC4;ortholog	48834846	48963444	15	SHC-TRANSFORMING PROTEIN 4 (PTHR10337:SF12)	scaffold/adaptor protein(PC00226)	receptor tyrosine kinase binding(GO:0030971)	transmembrane receptor protein tyrosine kinase signaling pathway(GO:0007169)	plasma membrane(GO:0005886)	protein binding(GO:0005515);protein kinase binding(GO:0019901);protein domain specific binding(GO:0019904);receptor tyrosine kinase binding(GO:0030971)	apoptotic process(GO:0006915);transmembrane receptor protein tyrosine kinase signaling pathway(GO:0007169);positive regulation of cell population proliferation(GO:0008284);regulation of gene expression(GO:0010468);intracellular signal transduction(GO:0035556);stem cell differentiation(GO:0048863)	plasma membrane(GO:0005886);postsynaptic membrane(GO:0045211)
SB-vsRNA-ORF1a-3p	ORF1a	4250-4270	ZNF365	78	91.8416	91.8416	84.9208	-2.06723735448261		Downregulated	ZNF365	Protein ZNF365;ZNF365;ortholog	62520448	62672011	10	PROTEIN ZNF365 (PTHR15739:SF2)			nucleic acid phosphodiester bond hydrolysis(GO:0090305);neuron projection development(GO:0031175);DNA biosynthetic process(GO:0071897);double-strand break repair via homologous recombination(GO:0000724);telomere maintenance(GO:0000723);regulation of double-strand break repair via homologous recombination(GO:0010569);replication fork processing(GO:0031297);regulation of neuron projection developme…	centriole(GO:0005814);centriolar satellite(GO:0034451)	protein binding(GO:0005515);identical protein binding(GO:0042802);protein homodimerization activity(GO:0042803);metal ion binding(GO:0046872)	mitotic cytokinesis(GO:0000281);telomere maintenance(GO:0000723);regulation of double-strand break repair via homologous recombination(GO:0010569);regulation of neuron projection development(GO:0010975);negative regulation of neuron projection development(GO:0010977);cerebellar molecular layer morphogenesis(GO:0021687);gamma-tubulin complex localization(GO:0033566);positive regulation of oligoden…	cytoplasm(GO:0005737);centrosome(GO:0005813);centriolar satellite(GO:0034451)
Colors code
Regulation of RNA metabolic process
Presynaptic membrane potential

## Sheet: MERS-CoV
MERS-CoV
vsRNA name	ORF	Genome position	Gene Symbol	miRDB score	Diana score	Max score	Ave score	logFC-I24vs6	logFC-IM24vs6	Regulation	Gene ID	Gene Name	Start	End	Chromosome	PANTHER Family/Subfamily	PANTHER Protein Class	PANTHER GO Slim MF	PANTHER GO Slim BP	PANTHER GO Slim CC	GO Database Molecular Function Complete	GO Database Biological Process Complete	GO Database Cellular Component Complete	Reactome pathway
MB-vsRNA-ORF1b-3p	ORF1b	15575-15593	IKZF2	81	82.6998	82.6998	81.8499	1721899	2392633	Upregulated	IKZF2	Zinc finger protein Helios;IKZF2;ortholog	213007353	213150408	2	ZINC FINGER PROTEIN HELIOS (PTHR24404:SF33)	C2H2 zinc finger transcription factor(PC00248)	DNA-binding transcription factor activity(GO:0003700);RNA polymerase II cis-regulatory region sequence-specific DNA binding(GO:0000978)	transcription by RNA polymerase II(GO:0006366);regulation of transcription by RNA polymerase II(GO:0006357)		RNA polymerase II cis-regulatory region sequence-specific DNA binding(GO:0000978);molecular_function(GO:0003674);DNA-binding transcription factor activity(GO:0003700);protein binding(GO:0005515);metal ion binding(GO:0046872)	regulation of transcription by RNA polymerase II(GO:0006357);biological_process(GO:0008150)	nucleus(GO:0005634)
MB-vsRNA-ORF1b-3p	ORF1b	15575-15593	LTBP2	76	75.7551	76	75.8776	1778893	1869885	Upregulated	LTBP2	Latent-transforming growth factor beta-binding protein 2;LTBP2;ortholog	74498170	74612072	14	LATENT-TRANSFORMING GROWTH FACTOR BETA-BINDING PROTEIN 2 (PTHR24034:SF49)	extracellular matrix structural protein(PC00103)	binding(GO:0005488)	supramolecular fiber organization(GO:0097435)		extracellular matrix structural constituent(GO:0005201);calcium ion binding(GO:0005509);protein binding(GO:0005515);heparin binding(GO:0008201);growth factor binding(GO:0019838);microfibril binding(GO:0050436)	protein targeting(GO:0006605);transforming growth factor beta receptor signaling pathway(GO:0007179);protein secretion(GO:0009306);supramolecular fiber organization(GO:0097435)	extracellular region(GO:0005576);extracellular space(GO:0005615);extracellular matrix(GO:0031012);collagen-containing extracellular matrix(GO:0062023);extracellular exosome(GO:0070062)	Elastic fibre formation;Extracellular matrix organization;Molecules associated with elastic fibres
MB-vsRNA-ORF1b-3p	ORF1b	15575-15593	PHF20L1	76	81.7636	81.7636	78.8818	1506559	2237635	Upregulated	PHF20L1	PHD finger protein 20-like protein 1;PHF20L1;ortholog	132775398	132811888	8	PHD FINGER PROTEIN 20-LIKE PROTEIN 1 (PTHR15856:SF26)			transcription by RNA polymerase II(GO:0006366);histone acetylation(GO:0016573);regulation of transcription by RNA polymerase II(GO:0006357)	membrane(GO:0016020);histone acetyltransferase complex(GO:0000123)	protein binding(GO:0005515);metal ion binding(GO:0046872)	regulation of transcription, DNA-templated(GO:0006355);regulation of transcription by RNA polymerase II(GO:0006357);histone acetylation(GO:0016573)	nucleus(GO:0005634);NSL complex(GO:0044545)
MB-vsRNA-ORF1b-3p	ORF1b	15575-15593	PTBP2	72	97.3902	97.3902	84.6951	2221861	2757841	Upregulated	PTBP2	Polypyrimidine tract-binding protein 2;PTBP2;ortholog	96721810	96814793	1	POLYPYRIMIDINE TRACT-BINDING PROTEIN 2 (PTHR15592:SF16)	RNA processing factor(PC00147)	mRNA binding(GO:0003729)	RNA splicing(GO:0008380);regulation of RNA splicing(GO:0043484)	nucleus(GO:0005634);membrane(GO:0016020)	RNA binding(GO:0003723);mRNA binding(GO:0003729);protein binding(GO:0005515)	mRNA splice site selection(GO:0006376);mRNA processing(GO:0006397);RNA splicing(GO:0008380);spinal cord development(GO:0021510);cerebellum development(GO:0021549);negative regulation of RNA splicing(GO:0033119);regulation of RNA splicing(GO:0043484);regulation of neural precursor cell proliferation(GO:2000177)	nucleus(GO:0005634);spliceosomal complex(GO:0005681);integral component of membrane(GO:0016021);growth cone(GO:0030426);neuronal cell body(GO:0043025)
MB-vsRNA-ORF1b-3p	ORF1b	15575-15593	RC3H1	77	77.8187	77.8187	77.4093	2240255	3051147	Upregulated	RC3H1	Roquin-1;RC3H1;ortholog	173938411	173993064	1	ROQUIN-1 (PTHR13139:SF6)					RNA binding(GO:0003723);double-stranded RNA binding(GO:0003725);mRNA binding(GO:0003729);mRNA 3'-UTR binding(GO:0003730);ubiquitin-protein transferase activity(GO:0004842);protein binding(GO:0005515);zinc ion binding(GO:0008270);miRNA binding(GO:0035198);RNA stem-loop binding(GO:0035613);ubiquitin protein ligase activity(GO:0061630);CCR4-NOT complex binding(GO:1905762)	protein polyubiquitination(GO:0000209);nuclear-transcribed mRNA catabolic process, deadenylation-dependent decay(GO:0000288);nuclear-transcribed mRNA catabolic process(GO:0000956);B cell homeostasis(GO:0001782);regulation of germinal center formation(GO:0002634);negative regulation of germinal center formation(GO:0002635);ubiquitin-dependent protein catabolic process(GO:0006511);post-transcriptio…	P-body(GO:0000932);cytoplasmic stress granule(GO:0010494)
MB-vsRNA-ORF1b-3p	ORF1b	15575-15593	SMAD7	77	76.4399	77	76.72	3733523	4622335	Upregulated	SMAD7	Mothers against decapentaplegic homolog 7;SMAD7;ortholog	48920993	48948505	18	MOTHERS AGAINST DECAPENTAPLEGIC HOMOLOG 7 (PTHR13703:SF44)	DNA-binding transcription factor(PC00218)	molecular function regulator(GO:0098772);SMAD binding(GO:0046332);RNA polymerase II cis-regulatory region sequence-specific DNA binding(GO:0000978);DNA-binding transcription factor activity, RNA polymerase II-specific(GO:0000981)	BMP signaling pathway(GO:0030509);cell differentiation(GO:0030154);transforming growth factor beta receptor signaling pathway(GO:0007179);transcription by RNA polymerase II(GO:0006366);anatomical structure morphogenesis(GO:0009653);regulation of transcription by RNA polymerase II(GO:0006357)	RNA polymerase II transcription regulator complex(GO:0090575);membrane(GO:0016020)	DNA binding(GO:0003677);protein binding(GO:0005515);collagen binding(GO:0005518);beta-catenin binding(GO:0008013);ubiquitin protein ligase binding(GO:0031625);type I transforming growth factor beta receptor binding(GO:0034713);metal ion binding(GO:0046872);activin binding(GO:0048185);I-SMAD binding(GO:0070411);transcription regulator inhibitor activity(GO:0140416)	negative regulation of transcription by RNA polymerase II(GO:0000122);ureteric bud development(GO:0001657);negative regulation of T cell cytokine production(GO:0002725);regulation of transcription, DNA-templated(GO:0006355);regulation of transcription by RNA polymerase II(GO:0006357);transforming growth factor beta receptor signaling pathway(GO:0007179);anatomical structure morphogenesis(GO:00096…	chromatin(GO:0000785);fibrillar center(GO:0001650);nucleus(GO:0005634);nucleoplasm(GO:0005654);cytoplasm(GO:0005737);centrosome(GO:0005813);cytosol(GO:0005829);plasma membrane(GO:0005886);adherens junction(GO:0005912);protein-containing complex(GO:0032991);heteromeric SMAD protein complex(GO:0071144)	Signal Transduction;Generic Transcription Pathway;SMAD2/SMAD3:SMAD4 heterotrimer regulates transcription;Downregulation of SMAD2/3:SMAD4 transcriptional activity;Transcriptional activity of SMAD2/SMAD3:SMAD4 heterotrimer;Post-translational protein modification;TGF-beta receptor signaling activates SMADs;Downregulation of TGF-beta receptor signaling;RNA Polymerase II Transcription;Metabolism of pr…
Colors code
Regulation of T-helper 17 cell differentiation

## Sheet: SARS-CoV-2
SARS-CoV-2
vsRNA name	ORF	Genome position	Gene Symbol	miRDB score	Diana score	Max score	Ave score	logFC-I24vs4	logFC-IM24vs4	Regulation	Gene ID	Gene Name	Start	End	Chromosome	PANTHER Family/Subfamily	PANTHER Protein Class	PANTHER GO Slim MF	PANTHER GO Slim BP	PANTHER GO Slim CC	GO Database Molecular Function Complete	GO Database Biological Process Complete	GO Database Cellular Component Complete	Reactome pathway
S2H-vsRNA-ORF1b-3p	ORF1b	19443-19461	APOL6	78	89.0069	89.0069	83.5034	3633212	3765434	Upregulated	APOL6	Apolipoprotein L6;APOL6;ortholog	35648395	35668409	22	APOLIPOPROTEIN L6 (PTHR14096:SF7)	apolipoprotein(PC00052)	lipid binding(GO:0008289)		membrane(GO:0016020)	protein binding(GO:0005515);lipid binding(GO:0008289)	lipid transport(GO:0006869);lipoprotein metabolic process(GO:0042157)	extracellular region(GO:0005576);cytoplasm(GO:0005737)
S2B-vsRNA-ORF1a-5p	ORF1a	4212-4230	BIRC3	80	89.646	89.646	84.823	2721156	2439410	Upregulated	BIRC3	Baculoviral IAP repeat-containing protein 3;BIRC3;ortholog	102317450	102331054	11	BACULOVIRAL IAP REPEAT-CONTAINING PROTEIN 3 (PTHR10044:SF178)	protease inhibitor(PC00191)	ubiquitin protein ligase activity(GO:0061630);cysteine-type endopeptidase inhibitor activity(GO:0004869);protease binding(GO:0002020);cysteine-type endopeptidase activity involved in apoptotic process(GO:0097153)	necrotic cell death(GO:0070265);negative regulation of apoptotic process(GO:0043066);apoptotic process(GO:0006915);positive regulation of protein ubiquitination(GO:0031398);regulation of cell cycle(GO:0051726);cell cycle(GO:0007049);protein ubiquitination(GO:0016567)	nucleus(GO:0005634);spindle microtubule(GO:0005876);cytoplasm(GO:0005737);membrane(GO:0016020)	ubiquitin-protein transferase activity(GO:0004842);protein binding(GO:0005515);transferase activity(GO:0016740);cysteine-type endopeptidase inhibitor activity involved in apoptotic process(GO:0043027);protein-containing complex binding(GO:0044877);metal ion binding(GO:0046872);ubiquitin protein ligase activity(GO:0061630)	apoptotic process(GO:0006915);cell surface receptor signaling pathway(GO:0007166);I-kappaB kinase/NF-kappaB signaling(GO:0007249);spermatogenesis(GO:0007283);protein ubiquitination(GO:0016567);positive regulation of protein ubiquitination(GO:0031398);tumor necrosis factor-mediated signaling pathway(GO:0033209);regulation of toll-like receptor signaling pathway(GO:0034121);NIK/NF-kappaB signaling(…	nucleus(GO:0005634);nucleoplasm(GO:0005654);cytoplasm(GO:0005737);cytosol(GO:0005829);protein-containing complex(GO:0032991);membrane raft(GO:0045121)	Cytokine Signaling in Immune system;Toll Like Receptor 4 (TLR4) Cascade;TNF signaling;Post-translational protein modification;Programmed Cell Death;TRIF(TICAM1)-mediated TLR4 signaling ;Regulated Necrosis;TNFR1-induced NFkappaB signaling pathway;MyD88-independent TLR4 cascade ;NOD1/2 Signaling Pathway;Death Receptor Signalling;Innate Immune System;Ub-specific processing proteases;Metabolism of pr…
S2B-vsRNA-ORF1a-5p	ORF1a	4212-4230	BMP2	78	88.5731	88.5731	83.2866	1515941	2025740	Upregulated	BMP2	Bone morphogenetic protein 2;BMP2;ortholog	6767664	6780280	20	BONE MORPHOGENETIC PROTEIN 2 (PTHR11848:SF143)	growth factor(PC00112)	signaling receptor activity(GO:0038023);cytokine activity(GO:0005125);receptor serine/threonine kinase binding(GO:0033612)	negative regulation of transcription by RNA polymerase II(GO:0000122);BMP signaling pathway(GO:0030509);positive regulation of protein phosphorylation(GO:0001934);transcription by RNA polymerase II(GO:0006366);positive regulation of signal transduction(GO:0009967);protein phosphorylation(GO:0006468);regulation of transmembrane receptor protein serine/threonine kinase signaling pathway(GO:0090092)	extracellular space(GO:0005615)	signaling receptor binding(GO:0005102);cytokine activity(GO:0005125);protein binding(GO:0005515);growth factor activity(GO:0008083);phosphatase activator activity(GO:0019211);co-receptor binding(GO:0039706);protein serine/threonine kinase activator activity(GO:0043539);SMAD binding(GO:0046332);BMP receptor binding(GO:0070700)	negative regulation of transcription by RNA polymerase II(GO:0000122);skeletal system development(GO:0001501);osteoblast differentiation(GO:0001649);branching involved in ureteric bud morphogenesis(GO:0001658);response to hypoxia(GO:0001666);in utero embryonic development(GO:0001701);epithelial to mesenchymal transition(GO:0001837);positive regulation of protein phosphorylation(GO:0001934);positi…	extracellular region(GO:0005576);extracellular space(GO:0005615);cell surface(GO:0009986);intracellular membrane-bounded organelle(GO:0043231);BMP receptor complex(GO:0070724)	Signal Transduction;Extracellular matrix organization;Transcriptional regulation by RUNX2;Generic Transcription Pathway;Elastic fibre formation;Regulation of RUNX2 expression and activity;RNA Polymerase II Transcription;Gene expression (Transcription);Molecules associated with elastic fibres;Signaling by TGFB family members;Signaling by BMP
S2B-vsRNA-ORF1a-5p	ORF1a	4212-4230	BTN3A3	91	76.947	91	83.9735	2618915	2.470241	Upregulated	BTN3A3	Butyrophilin subfamily 3 member A3;BTN3A3;ortholog	26440472	26453415	6	BUTYROPHILIN SUBFAMILY 3 MEMBER A3 (PTHR24100:SF56)	immunoglobulin receptor superfamily(PC00124)	signaling receptor binding(GO:0005102)	immune response(GO:0006955);cytokine production(GO:0001816);regulation of cytokine production(GO:0001817);T cell receptor signaling pathway(GO:0050852)	leaflet of membrane bilayer(GO:0097478);external side of plasma membrane(GO:0009897)	signaling receptor binding(GO:0005102)	regulation of cytokine production(GO:0001817);T cell mediated immunity(GO:0002456);T cell receptor signaling pathway(GO:0050852)	plasma membrane(GO:0005886);external side of plasma membrane(GO:0009897);membrane(GO:0016020);integral component of membrane(GO:0016021)	Immune System;Butyrophilin (BTN) family interactions;Adaptive Immune System
S2H-vsRNA-ORF3a-3p	ORF3a	25459-25482	CREB5	77	92.8945	92.8945	84.9472	2648334	3.303528	Upregulated	CREB5	Cyclic AMP-responsive element-binding protein 5;CREB5;ortholog	28409387	28820000	7	CYCLIC AMP-RESPONSIVE ELEMENT-BINDING PROTEIN 5 (PTHR19304:SF8)	basic leucine zipper transcription factor(PC00056)	RNA polymerase II cis-regulatory region sequence-specific DNA binding(GO:0000978);DNA-binding transcription factor activity, RNA polymerase II-specific(GO:0000981)	transcription by RNA polymerase II(GO:0006366);regulation of transcription by RNA polymerase II(GO:0006357)		RNA polymerase II cis-regulatory region sequence-specific DNA binding(GO:0000978);DNA-binding transcription factor activity, RNA polymerase II-specific(GO:0000981);DNA-binding transcription factor activity(GO:0003700);protein binding(GO:0005515);cAMP response element binding(GO:0035497);identical protein binding(GO:0042802);metal ion binding(GO:0046872);sequence-specific double-stranded DNA bindi…	regulation of transcription by RNA polymerase II(GO:0006357);positive regulation of transcription, DNA-templated(GO:0045893)	chromatin(GO:0000785);nucleus(GO:0005634);extracellular exosome(GO:0070062)
S2I-H-vsRNA-ORF1a-5p	ORF1a	4170-4189	CXCL11	97	95.7585	97	96.3792	7710731	8.096252	Upregulated	CXCL11	C-X-C motif chemokine 11;CXCL11;ortholog	76034690	76036197	4	C-X-C MOTIF CHEMOKINE 11 (PTHR10179:SF84)	chemokine(PC00074)	signaling receptor activity(GO:0038023);cytokine activity(GO:0005125);chemokine receptor binding(GO:0042379)	neutrophil migration(GO:1990266);inflammatory response(GO:0006954);cellular response to lipopolysaccharide(GO:0071222);cytokine-mediated signaling pathway(GO:0019221);granulocyte chemotaxis(GO:0071621);antimicrobial humoral immune response mediated by antimicrobial peptide(GO:0061844)	extracellular space(GO:0005615)	protein binding(GO:0005515);chemokine activity(GO:0008009);heparin binding(GO:0008201);CXCR chemokine receptor binding(GO:0045236);CXCR3 chemokine receptor binding(GO:0048248)	chemotaxis(GO:0006935);inflammatory response(GO:0006954);signal transduction(GO:0007165);adenylate cyclase-activating G protein-coupled receptor signaling pathway(GO:0007189);cell-cell signaling(GO:0007267);T cell chemotaxis(GO:0010818);neutrophil chemotaxis(GO:0030593);killing of cells of another organism(GO:0031640);regulation of cell population proliferation(GO:0042127);positive regulation of …	extracellular region(GO:0005576);extracellular space(GO:0005615)	GPCR downstream signalling;Chemokine receptors bind chemokines;Signaling by GPCR;Signal Transduction;Peptide ligand-binding receptors;GPCR ligand binding;Class A/1 (Rhodopsin-like receptors);G alpha (i) signalling events
S2I-H-vsRNA-ORF1a-5p	ORF1a	4170-4189	CXCL8	97	97.4637	97.4637	97.2319	1860234	2.311991	Upregulated	CXCL8	Interleukin-8;CXCL8;ortholog	73740506	73742330	4	INTERLEUKIN-8 (PTHR10179:SF42)	chemokine(PC00074)	signaling receptor activity(GO:0038023);cytokine activity(GO:0005125);chemokine receptor binding(GO:0042379)	neutrophil migration(GO:1990266);inflammatory response(GO:0006954);cellular response to lipopolysaccharide(GO:0071222);cytokine-mediated signaling pathway(GO:0019221);granulocyte chemotaxis(GO:0071621);antimicrobial humoral immune response mediated by antimicrobial peptide(GO:0061844)	extracellular space(GO:0005615)	interleukin-8 receptor binding(GO:0005153);protein binding(GO:0005515);chemokine activity(GO:0008009);heparin binding(GO:0008201);CXCR chemokine receptor binding(GO:0045236)	angiogenesis(GO:0001525);response to molecule of bacterial origin(GO:0002237);chemotaxis(GO:0006935);inflammatory response(GO:0006954);immune response(GO:0006955);signal transduction(GO:0007165);G protein-coupled receptor signaling pathway(GO:0007186);negative regulation of cell population proliferation(GO:0008285);positive regulation of gene expression(GO:0010628);negative regulation of gene exp…	extracellular region(GO:0005576);extracellular space(GO:0005615)	Interleukin-4 and Interleukin-13 signaling;Cytokine Signaling in Immune system;Signaling by GPCR;G alpha (i) signalling events;Signaling by Interleukins;GPCR downstream signalling;Cellular responses to stress;Unfolded Protein Response (UPR);ATF4 activates genes in response to endoplasmic reticulum stress;Class A/1 (Rhodopsin-like receptors);Cellular responses to stimuli;GPCR ligand binding;Signal…
S2I-H-vsRNA-ORF1a-5p	ORF1a	4170-4189	DDX58	97	96.6339	97	96.8169	3622346	3.274868	Upregulated	DDX58	Antiviral innate immune response receptor RIG-I;DDX58;ortholog	32455705	32526324	9	ANTIVIRAL INNATE IMMUNE RESPONSE RECEPTOR RIG-I (PTHR14074:SF16)				cytoplasm(GO:0005737)	nucleic acid binding(GO:0003676);RNA helicase activity(GO:0003724);double-stranded RNA binding(GO:0003725);single-stranded RNA binding(GO:0003727);protein binding(GO:0005515);ATP binding(GO:0005524);GTP binding(GO:0005525);zinc ion binding(GO:0008270);ATP hydrolysis activity(GO:0016887);ubiquitin protein ligase binding(GO:0031625);identical protein binding(GO:0042802)	positive regulation of defense response to virus by host(GO:0002230);positive regulation of myeloid dendritic cell cytokine production(GO:0002735);detection of virus(GO:0009597);response to virus(GO:0009615);positive regulation of gene expression(GO:0010628);regulation of cell migration(GO:0030334);positive regulation of granulocyte macrophage colony-stimulating factor production(GO:0032725);posi…	cytoplasm(GO:0005737);cytosol(GO:0005829);bicellular tight junction(GO:0005923);actin cytoskeleton(GO:0015629);ruffle membrane(GO:0032587);ribonucleoprotein complex(GO:1990904)	Cytokine Signaling in Immune system;Interferon Signaling;TRAF3-dependent IRF activation pathway;Post-translational protein modification;Antiviral mechanism by IFN-stimulated genes;OAS antiviral response;Innate Immune System;Ub-specific processing proteases;Metabolism of proteins;Negative regulators of DDX58/IFIH1 signaling;NF-kB activation through FADD/RIP-1 pathway mediated by caspase-8 and -10;…
S2B-vsRNA-ORF1a-5p	ORF1a	4212-4230	ERAP2	85	87.3941	87.3941	86.197	1725736	1528504	Upregulated	ERAP2	Endoplasmic reticulum aminopeptidase 2;ERAP2;ortholog	96879564	96915849	5	ENDOPLASMIC RETICULUM AMINOPEPTIDASE 2 (PTHR11533:SF239)	metalloprotease(PC00153)	zinc ion binding(GO:0008270);aminopeptidase activity(GO:0004177);peptide binding(GO:0042277);metallopeptidase activity(GO:0008237)	peptide metabolic process(GO:0006518);proteolysis(GO:0006508);organonitrogen compound catabolic process(GO:1901565);cellular catabolic process(GO:0044248)	cytoplasm(GO:0005737)	endopeptidase activity(GO:0004175);aminopeptidase activity(GO:0004177);metallopeptidase activity(GO:0008237);zinc ion binding(GO:0008270);peptide binding(GO:0042277);metalloaminopeptidase activity(GO:0070006)	adaptive immune response(GO:0002250);antigen processing and presentation of peptide antigen via MHC class I(GO:0002474);proteolysis(GO:0006508);signal transduction(GO:0007165);regulation of blood pressure(GO:0008217);antigen processing and presentation of endogenous peptide antigen via MHC class I(GO:0019885);peptide catabolic process(GO:0043171)	cytoplasm(GO:0005737);endoplasmic reticulum(GO:0005783);endoplasmic reticulum lumen(GO:0005788);endoplasmic reticulum membrane(GO:0005789);plasma membrane(GO:0005886);integral component of membrane(GO:0016021)	Class I MHC mediated antigen processing & presentation;Immune System;Antigen Presentation: Folding, assembly and peptide loading of class I MHC;Adaptive Immune System
S2H-vsRNA-ORF3a-3p	ORF3a	25459-25482	GLCCI1	89	73.6212	89	81.3106	3316171	3460820	Upregulated	GLCCI1	Glucocorticoid-induced transcript 1 protein;GLCCI1;ortholog	7969687	8094272	7	GLUCOCORTICOID-INDUCED TRANSCRIPT 1 PROTEIN (PTHR14972:SF3)				cytoplasm(GO:0005737)			cytoplasm(GO:0005737)
S2B-vsRNA-ORF1a-5p	ORF1a	4212-4230	HLA-E	79	83.4613	83.4613	81.2307	1850427	2410934	Upregulated	HLA-E	HLA class I histocompatibility antigen, alpha chain E;HLA-E;ortholog	30489467	30494205	6	HLA CLASS I HISTOCOMPATIBILITY ANTIGEN, ALPHA CHAIN E (PTHR16675:SF164)	major histocompatibility complex protein(PC00149)	peptide binding(GO:0042277);signaling receptor binding(GO:0005102)	T cell mediated immunity(GO:0002456);positive regulation of adaptive immune response(GO:0002821);positive regulation of cellular process(GO:0048522);antigen processing and presentation(GO:0019882);positive regulation of lymphocyte mediated immunity(GO:0002708);cellular process(GO:0009987)	extracellular space(GO:0005615);leaflet of membrane bilayer(GO:0097478);external side of plasma membrane(GO:0009897)	signaling receptor binding(GO:0005102);protein binding(GO:0005515);beta-2-microglobulin binding(GO:0030881);MHC class I protein binding(GO:0042288);peptide antigen binding(GO:0042605);T cell receptor binding(GO:0042608);natural killer cell lectin-like receptor binding(GO:0046703)	positive regulation of antibody-dependent cellular cytotoxicity(GO:0001815);positive regulation of T cell mediated cytotoxicity(GO:0001916);adaptive immune response(GO:0002250);antigen processing and presentation of peptide antigen via MHC class I(GO:0002474);antigen processing and presentation of endogenous peptide antigen via MHC class Ib(GO:0002476);antigen processing and presentation of exoge…	Golgi membrane(GO:0000139);extracellular space(GO:0005615);plasma membrane(GO:0005886);external side of plasma membrane(GO:0009897);cell surface(GO:0009986);ER to Golgi transport vesicle membrane(GO:0012507);phagocytic vesicle membrane(GO:0030670);early endosome membrane(GO:0031901);MHC class Ib protein complex(GO:0032398);MHC class I protein complex(GO:0042612);recycling endosome membrane(GO:005…	Interferon gamma signaling;Adaptive Immune System;Interferon alpha/beta signaling;Interferon Signaling;Cytokine Signaling in Immune system;DAP12 interactions;Class I MHC mediated antigen processing & presentation;Antigen Presentation: Folding, assembly and peptide loading of class I MHC;Endosomal/Vacuolar pathway;Immune System;Antigen processing-Cross presentation;ER-Phagosome pathway;DAP12 signa…
S2I-H-vsRNA-ORF1a-5p	ORF1a	4170-4189	IL6	99	99.9373	99.9373	99.4686	3765445	5960455	Upregulated	IL6	Interleukin-6;IL6;ortholog	22727214	22732002	7	INTERLEUKIN-6 (PTHR10511:SF3)		growth factor activity(GO:0008083);signaling receptor activity(GO:0038023);cytokine activity(GO:0005125)	cell population proliferation(GO:0008283);positive regulation of cell population proliferation(GO:0008284)	extracellular space(GO:0005615)	cytokine activity(GO:0005125);interleukin-6 receptor binding(GO:0005138);protein binding(GO:0005515);growth factor activity(GO:0008083)	neutrophil apoptotic process(GO:0001781);germinal center B cell differentiation(GO:0002314);hepatic immune response(GO:0002384);neutrophil mediated immunity(GO:0002446);monocyte chemotaxis(GO:0002548);positive regulation of immunoglobulin production(GO:0002639);positive regulation of acute inflammatory response(GO:0002675);positive regulation of leukocyte chemotaxis(GO:0002690);acute-phase respon…	extracellular region(GO:0005576);extracellular space(GO:0005615);endoplasmic reticulum lumen(GO:0005788);interleukin-6 receptor complex(GO:0005896)	Interleukin-4 and Interleukin-13 signaling;Cytokine Signaling in Immune system;Leishmania infection;ADORA2B mediated anti-inflammatory cytokines production;Disease;Infectious disease;Post-translational protein modification;Gene expression (Transcription);Transcriptional Regulation by VENTX;RAF-independent MAPK1/3 activation;Signaling by Interleukins;Post-translational protein phosphorylation;Cell…
S2H-vsRNA-ORF1a-3p	ORF1a	5526-5544	JAK2	90	85.112	90	87.556	2618005	2947608	Upregulated	JAK2	Tyrosine-protein kinase JAK2;JAK2;ortholog	4985245	5128183	9	TYROSINE-PROTEIN KINASE JAK2 (PTHR45807:SF1)	non-receptor tyrosine protein kinase(PC00168)	non-membrane spanning protein tyrosine kinase activity(GO:0004715);cytokine receptor binding(GO:0005126)	peptidyl-tyrosine phosphorylation(GO:0018108);cytokine-mediated signaling pathway(GO:0019221);hemopoiesis(GO:0030097);cell differentiation(GO:0030154);intracellular signal transduction(GO:0035556);receptor signaling pathway via JAK-STAT(GO:0007259)	cytosol(GO:0005829)	protein kinase activity(GO:0004672);protein serine/threonine/tyrosine kinase activity(GO:0004712);protein tyrosine kinase activity(GO:0004713);non-membrane spanning protein tyrosine kinase activity(GO:0004715);signaling receptor binding(GO:0005102);cytokine receptor binding(GO:0005126);growth hormone receptor binding(GO:0005131);interleukin-12 receptor binding(GO:0005143);protein binding(GO:00055…	microglial cell activation(GO:0001774);adaptive immune response(GO:0002250);chromatin organization(GO:0006325);protein phosphorylation(GO:0006468);apoptotic process(GO:0006915);activation of cysteine-type endopeptidase activity involved in apoptotic process(GO:0006919);immune response(GO:0006955);signal transduction(GO:0007165);enzyme-linked receptor protein signaling pathway(GO:0007167);G protei…	euchromatin(GO:0000791);nucleus(GO:0005634);nucleoplasm(GO:0005654);nucleolus(GO:0005730);cytoplasm(GO:0005737);cytosol(GO:0005829);cytoskeleton(GO:0005856);plasma membrane(GO:0005886);caveola(GO:0005901);focal adhesion(GO:0005925);endomembrane system(GO:0012505);granulocyte macrophage colony-stimulating factor receptor complex(GO:0030526);endosome lumen(GO:0031904);interleukin-12 receptor comple…	Interleukin-27 signaling;Growth hormone receptor signaling;Erythropoietin activates Phospholipase C gamma (PLCG);Signaling by Interleukins;Erythropoietin activates Phosphoinositide-3-kinase (PI3K);RMTs methylate histone arginines;Interleukin-20 family signaling;Immune System;Potential therapeutics for SARS;MAPK1 (ERK2) activation;Disease;Mitotic G1 phase and G1/S transition;Interleukin-2 family s…
S2H-vsRNA-ORF1b-3p	ORF1b	19443-19461	MAP3K8	89	81.4947	89	85.2473	3757663	3753164	Upregulated	MAP3K8	Mitogen-activated protein kinase kinase kinase 8;MAP3K8;ortholog	30438822	30461833	10	MITOGEN-ACTIVATED PROTEIN KINASE KINASE KINASE 8 (PTHR48016:SF31)	non-receptor serine/threonine protein kinase(PC00167)				magnesium ion binding(GO:0000287);protein kinase activity(GO:0004672);protein serine/threonine kinase activity(GO:0004674);MAP kinase kinase kinase activity(GO:0004709);protein serine/threonine/tyrosine kinase activity(GO:0004712);protein binding(GO:0005515);ATP binding(GO:0005524);protein serine kinase activity(GO:0106310)	MAPK cascade(GO:0000165);protein phosphorylation(GO:0006468);cell cycle(GO:0007049);T cell costimulation(GO:0031295)	cytosol(GO:0005829)	Toll Like Receptor 10 (TLR10) Cascade;CD28 co-stimulation;Cytokine Signaling in Immune system;Toll Like Receptor 4 (TLR4) Cascade;Interleukin-17 signaling;MyD88 cascade initiated on plasma membrane;TRIF(TICAM1)-mediated TLR4 signaling ;Signaling by Interleukins;Toll Like Receptor TLR6:TLR2 Cascade;MyD88-independent TLR4 cascade ;MyD88:MAL(TIRAP) cascade initiated on plasma membrane;Toll Like Rece…
S2I-H-vsRNA-ORF1a-5p	ORF1a	4170-4189	MXD1	99	99.1847	99.1847	99.0924	2804743	2914392	Upregulated	MXD1	Max dimerization protein 1;MXD1;ortholog	69915041	69938192	2	MAX DIMERIZATION PROTEIN 1 (PTHR11969:SF18)	basic helix-loop-helix transcription factor(PC00055)	RNA polymerase II cis-regulatory region sequence-specific DNA binding(GO:0000978);DNA-binding transcription factor activity, RNA polymerase II-specific(GO:0000981)	transcription by RNA polymerase II(GO:0006366);regulation of transcription by RNA polymerase II(GO:0006357)		RNA polymerase II cis-regulatory region sequence-specific DNA binding(GO:0000978);DNA-binding transcription factor activity, RNA polymerase II-specific(GO:0000981);DNA-binding transcription repressor activity, RNA polymerase II-specific(GO:0001227);protein binding(GO:0005515);protein dimerization activity(GO:0046983)	negative regulation of transcription by RNA polymerase II(GO:0000122);regulation of transcription by RNA polymerase II(GO:0006357)	chromatin(GO:0000785);nucleoplasm(GO:0005654);mitochondrion(GO:0005739);cytosol(GO:0005829);Mad-Max complex(GO:0070443)
S2I-H-vsRNA-ORF1a-5p	ORF1a	4170-4189	STAT2	97	97.2558	97.2558	97.1279	2881208	2688243	Upregulated	STAT2	Signal transducer and activator of transcription 2;STAT2;ortholog	56342710	56360107	12	SIGNAL TRANSDUCER AND ACTIVATOR OF TRANSCRIPTION 2 (PTHR11801:SF41)	DNA-binding transcription factor(PC00218)	RNA polymerase II cis-regulatory region sequence-specific DNA binding(GO:0000978);DNA-binding transcription factor activity, RNA polymerase II-specific(GO:0000981)	cell population proliferation(GO:0008283);transcription by RNA polymerase II(GO:0006366);response to peptide hormone(GO:0043434);regulation of cell population proliferation(GO:0042127);receptor signaling pathway via JAK-STAT(GO:0007259);regulation of transcription by RNA polymerase II(GO:0006357);type I interferon signaling pathway(GO:0060337)		RNA polymerase II cis-regulatory region sequence-specific DNA binding(GO:0000978);DNA-binding transcription factor activity, RNA polymerase II-specific(GO:0000981);DNA binding(GO:0003677);DNA-binding transcription factor activity(GO:0003700);protein binding(GO:0005515);identical protein binding(GO:0042802);ubiquitin-like protein ligase binding(GO:0044389)	regulation of protein phosphorylation(GO:0001932);regulation of transcription, DNA-templated(GO:0006355);regulation of transcription by RNA polymerase II(GO:0006357);defense response(GO:0006952);signal transduction(GO:0007165);receptor signaling pathway via JAK-STAT(GO:0007259);cytokine-mediated signaling pathway(GO:0019221);regulation of cell population proliferation(GO:0042127);response to pept…	chromatin(GO:0000785);nucleus(GO:0005634);nucleoplasm(GO:0005654);cytoplasm(GO:0005737);cytosol(GO:0005829);plasma membrane(GO:0005886);ISGF3 complex(GO:0070721);RNA polymerase II transcription regulator complex(GO:0090575)	Interferon alpha/beta signaling;Interferon Signaling;Cytokine Signaling in Immune system;Interleukin-20 family signaling;Signaling by Interleukins;SARS-CoV Infections;Infectious disease;Disease;Regulation of IFNA signaling;Immune System;Potential therapeutics for SARS
S2B-vsRNA-ORF1a-5p	ORF1a	4212-4230	TENT5A	90	88.5597	90	89.2798	3479832	3719341	Upregulated	TENT5A	Terminal nucleotidyltransferase 5A;TENT5A;ortholog	81745730	81752708	6	TERMINAL NUCLEOTIDYLTRANSFERASE 5A (PTHR12974:SF25)		RNA binding(GO:0003723);polynucleotide adenylyltransferase activity(GO:0004652)	mRNA stabilization(GO:0048255);gene expression(GO:0010467);mRNA catabolic process(GO:0006402)		RNA binding(GO:0003723);protein binding(GO:0005515);RNA adenylyltransferase activity(GO:1990817)	response to bacterium(GO:0009617);regulation of ossification(GO:0030278);positive regulation of bone mineralization(GO:0030501);positive regulation of osteoblast differentiation(GO:0045669);mRNA stabilization(GO:0048255)	cytoplasm(GO:0005737)
S2B-vsRNA-ORF1a-5p	ORF1a	4212-4230	UBN2	73	80.2152	80.2152	76.6076	1854864	1709367	Upregulated	UBN2	Ubinuclein-2;UBN2;ortholog	139230356	139308236	7	UBINUCLEIN-2 (PTHR21669:SF10)	scaffold/adaptor protein(PC00226)		DNA replication-independent chromatin assembly(GO:0006336)	nucleus(GO:0005634);membrane(GO:0016020)		DNA replication-independent chromatin assembly(GO:0006336)	extracellular space(GO:0005615);nucleus(GO:0005634);nucleoplasm(GO:0005654)
S2H-vsRNA-ORF1b-3p	ORF1b	19443-19461	XRN1	81	98.0255	98.0255	89.5128	2405881	2194869	Upregulated	XRN1	5'-3' exoribonuclease 1;XRN1;ortholog	142422635	142448062	3	5'-3' EXORIBONUCLEASE 1 (PTHR12341:SF7)	exoribonuclease(PC00099)	5'-3' exonuclease activity(GO:0008409);RNA binding(GO:0003723);ribonuclease activity(GO:0004540);exonuclease activity, active with either ribo- or deoxyribonucleic acids and producing 5'-phosphomonoesters(GO:0016796)	nuclear-transcribed mRNA catabolic process(GO:0000956);gene expression(GO:0010467)	nucleus(GO:0005634);membrane(GO:0016020)	G-quadruplex RNA binding(GO:0002151);nucleic acid binding(GO:0003676);RNA binding(GO:0003723);5'-3' exoribonuclease activity(GO:0004534);protein binding(GO:0005515);5'-3' exonuclease activity(GO:0008409);G-quadruplex DNA binding(GO:0051880);telomerase RNA binding(GO:0070034)	nuclear-transcribed mRNA catabolic process(GO:0000956);rRNA catabolic process(GO:0016075);negative regulation of translation(GO:0017148);negative regulation of telomere maintenance via telomerase(GO:0032211);response to testosterone(GO:0033574);nuclear mRNA surveillance(GO:0071028);histone mRNA catabolic process(GO:0071044);cellular response to cycloheximide(GO:0071409);nucleic acid phosphodieste…	P-body(GO:0000932);nucleus(GO:0005634);cytosol(GO:0005829);plasma membrane(GO:0005886);membrane(GO:0016020);dendrite(GO:0030425);neuronal cell body(GO:0043025);synapse(GO:0045202)	Metabolism of RNA;Deadenylation-dependent mRNA decay;Regulation of mRNA stability by proteins that bind AU-rich elements;mRNA decay by 5' to 3' exoribonuclease;Butyrate Response Factor 1 (BRF1) binds and destabilizes mRNA;Tristetraprolin (TTP, ZFP36) binds and destabilizes mRNA
S2B-vsRNA-ORF1a-5p	ORF1a	4212-4230	ZBTB20	80	83.9303	83.9303	81.9651	1900918	1792630	Upregulated	ZBTB20	Zinc finger and BTB domain-containing protein 20;ZBTB20;ortholog	114338684	115071375	3	ZINC FINGER AND BTB DOMAIN-CONTAINING PROTEIN 20 (PTHR24399:SF19)	C2H2 zinc finger transcription factor(PC00248)		negative regulation of transcription by RNA polymerase II(GO:0000122);transcription by RNA polymerase II(GO:0006366);cytokine production(GO:0001816);regulation of cytokine production(GO:0001817);regulation of immune system process(GO:0002682);immune system process(GO:0002376)		transcription cis-regulatory region binding(GO:0000976);RNA polymerase II cis-regulatory region sequence-specific DNA binding(GO:0000978);DNA-binding transcription repressor activity, RNA polymerase II-specific(GO:0001227);metal ion binding(GO:0046872);sequence-specific double-stranded DNA binding(GO:1990837)	negative regulation of transcription by RNA polymerase II(GO:0000122);regulation of transcription by RNA polymerase II(GO:0006357);negative regulation of gene expression(GO:0010629);positive regulation of interferon-beta production(GO:0032728);positive regulation of interleukin-6 production(GO:0032755);positive regulation of tumor necrosis factor production(GO:0032760);positive regulation of glyc…	nucleus(GO:0005634);nucleoplasm(GO:0005654);cytoplasm(GO:0005737);nuclear body(GO:0016604)
S2H-vsRNA-ORF1a-3p	ORF1a	5526-5544	ZNF92	79	77.376	79	78.188	1999132	1693151	Upregulated	ZNF92	Zinc finger protein 92;ZNF92;ortholog	65373839	65401135	7	ZINC FINGER PROTEIN 138-RELATED (PTHR24384:SF211)	DNA-binding transcription factor(PC00218)	RNA polymerase II cis-regulatory region sequence-specific DNA binding(GO:0000978);DNA-binding transcription factor activity, RNA polymerase II-specific(GO:0000981)	transcription, DNA-templated(GO:0006351);regulation of transcription, DNA-templated(GO:0006355)		RNA polymerase II cis-regulatory region sequence-specific DNA binding(GO:0000978);DNA-binding transcription factor activity, RNA polymerase II-specific(GO:0000981);DNA-binding transcription factor activity(GO:0003700);protein binding(GO:0005515);zinc ion binding(GO:0008270)	regulation of transcription, DNA-templated(GO:0006355);regulation of transcription by RNA polymerase II(GO:0006357)	nucleus(GO:0005634)	RNA Polymerase II Transcription;Generic Transcription Pathway;Gene expression (Transcription)
S2B-vsRNA-ORF1a-5p	ORF1a	4212-4230	AGT	83	94.3847	94.3847	88.6924	-1.83012064381333		Downregulated	AGT	Angiotensinogen;AGT;ortholog	230702523	230714297	1	ANGIOTENSINOGEN (PTHR11461:SF13)	protease inhibitor(PC00191)			extracellular space(GO:0005615)	serine-type endopeptidase inhibitor activity(GO:0004867);hormone activity(GO:0005179);protein binding(GO:0005515);growth factor activity(GO:0008083);superoxide-generating NADPH oxidase activator activity(GO:0016176);sodium channel regulator activity(GO:0017080);type 1 angiotensin receptor binding(GO:0031702);type 2 angiotensin receptor binding(GO:0031703);receptor ligand activity(GO:0048018)	regulation of cell growth(GO:0001558);positive regulation of cytokine production(GO:0001819);kidney development(GO:0001822);blood vessel remodeling(GO:0001974);regulation of blood volume by renin-angiotensin(GO:0002016);renin-angiotensin regulation of aldosterone production(GO:0002018);regulation of renal output by angiotensin(GO:0002019);regulation of heart rate(GO:0002027);maintenance of blood …	extracellular region(GO:0005576);extracellular space(GO:0005615);cytosol(GO:0005829);collagen-containing extracellular matrix(GO:0062023);extracellular exosome(GO:0070062);blood microparticle(GO:0072562)	Signal Transduction;PPARA activates gene expression;Metabolism;Peptide ligand-binding receptors;Metabolism of Angiotensinogen to Angiotensins;G alpha (q) signalling events;Peptide hormone metabolism;GPCR ligand binding;Class A/1 (Rhodopsin-like receptors);G alpha (i) signalling events;Metabolism of proteins;Metabolism of lipids;Signaling by GPCR;Regulation of lipid metabolism by PPARalpha;GPCR do…
S2B-vsRNA-ORF1a-5p	ORF1a	4212-4230	DNER	83	75.4209	83	79.2105	-1.67809528618872		Downregulated	DNER	Delta and Notch-like epidermal growth factor-related receptor;DNER;ortholog	229357629	229714558	2	DELTA AND NOTCH-LIKE EPIDERMAL GROWTH FACTOR-RELATED RECEPTOR (PTHR24044:SF467)	intercellular signal molecule(PC00207)	signaling receptor binding(GO:0005102)			transmembrane signaling receptor activity(GO:0004888);Notch binding(GO:0005112);calcium ion binding(GO:0005509);protein binding(GO:0005515);clathrin binding(GO:0030276)	neuron migration(GO:0001764);endocytosis(GO:0006897);Notch signaling pathway(GO:0007219);Notch receptor processing(GO:0007220);synapse assembly(GO:0007416);central nervous system development(GO:0007417);glial cell differentiation(GO:0010001);skeletal muscle fiber development(GO:0048741)	early endosome(GO:0005769);plasma membrane(GO:0005886);integral component of membrane(GO:0016021);dendrite(GO:0030425);neuronal cell body(GO:0043025)	Signaling by NOTCH1;Signaling by NOTCH;Signal Transduction;Activated NOTCH1 Transmits Signal to the Nucleus
S2H-vsRNA-ORF1b-3p	ORF1b	19443-19461	FAM227A	73	77.0841	77.0841	75.042	-1.67709316861489		Downregulated	FAM227A	Protein FAM227A;FAM227A;ortholog	38578120	38656303	22	PROTEIN FAM227A (PTHR33560:SF4)
S2B-vsRNA-ORF1a-5p	ORF1a	4212-4230	GGACT	98	98.3728	98.3728	98.1864	-1.73246289757455		Downregulated	GGACT	Gamma-glutamylaminecyclotransferase;GGACT;ortholog	100532514	100583997	13	GAMMA-GLUTAMYLAMINECYCLOTRANSFERASE (PTHR12510:SF4)					protein binding(GO:0005515);gamma-glutamylaminecyclotransferase activity(GO:0061929)	cellular modified amino acid catabolic process(GO:0042219)	cytosol(GO:0005829);extracellular exosome(GO:0070062)
S2B-vsRNA-ORF1a-5p	ORF1a	4212-4230	GRIK2	99	97.2637	99	98.1319	-2.04645348606964		Downregulated	GRIK2	Glutamate receptor ionotropic, kainate 5;GRIK5;ortholog	41998321	42069498	19	GLUTAMATE RECEPTOR IONOTROPIC, KAINATE 5 (PTHR18966:SF351)	transmembrane signal receptor(PC00197)	carboxylic acid binding(GO:0031406);postsynaptic neurotransmitter receptor activity(GO:0098960);ligand-gated ion channel activity(GO:0015276);glutamate receptor activity(GO:0008066);sodium channel activity(GO:0005272);neurotransmitter binding(GO:0042165);small molecule binding(GO:0036094);potassium channel activity(GO:0005267)	modulation of chemical synaptic transmission(GO:0050804);synaptic transmission, glutamatergic(GO:0035249)	presynaptic membrane(GO:0042734);integral component of plasma membrane(GO:0005887);postsynaptic membrane(GO:0045211);plasma membrane protein complex(GO:0098797);receptor complex(GO:0043235);cation channel complex(GO:0034703)	ionotropic glutamate receptor activity(GO:0004970);glutamate receptor activity(GO:0008066);ligand-gated ion channel activity(GO:0015276);kainate selective glutamate receptor activity(GO:0015277);SH3 domain binding(GO:0017124);PDZ domain binding(GO:0030165);ubiquitin conjugating enzyme binding(GO:0031624);ubiquitin protein ligase binding(GO:0031625);signaling receptor activity(GO:0038023);identica…	behavioral fear response(GO:0001662);protein retention in ER lumen(GO:0006621);cellular calcium ion homeostasis(GO:0006874);neuronal action potential(GO:0019228);regulation of synaptic vesicle fusion to presynaptic active zone membrane(GO:0031630);ion transmembrane transport(GO:0034220);ionotropic glutamate receptor signaling pathway(GO:0035235);synaptic transmission, glutamatergic(GO:0035249);re…	nucleoplasm(GO:0005654);endoplasmic reticulum(GO:0005783);plasma membrane(GO:0005886);postsynaptic density(GO:0014069);integral component of membrane(GO:0016021);dendrite(GO:0030425);dendrite cytoplasm(GO:0032839);kainate selective glutamate receptor complex(GO:0032983);presynaptic membrane(GO:0042734);terminal bouton(GO:0043195);perikaryon(GO:0043204);postsynaptic membrane(GO:0045211);hippocampa…	Neurotransmitter receptors and postsynaptic signal transmission;Activation of kainate receptors upon glutamate binding;Activation of Ca-permeable Kainate Receptor;Neuronal System;Ionotropic activity of kainate receptors;Transmission across Chemical Synapses
S2B-vsRNA-ORF1a-5p	ORF1a	4212-4230	KCNK15	78	94.0605	94.0605	86.0302	-1.8820982212429		Downregulated	KCNK15	Potassium channel subfamily K member 15;KCNK15;ortholog	44745780	44752313	20	POTASSIUM CHANNEL SUBFAMILY K MEMBER 15 (PTHR11003:SF18)	ion channel(PC00133)	potassium channel activity(GO:0005267)	potassium ion transmembrane transport(GO:0071805);regulation of membrane potential(GO:0042391)	integral component of plasma membrane(GO:0005887)	potassium ion leak channel activity(GO:0022841)	stabilization of membrane potential(GO:0030322);regulation of ion transmembrane transport(GO:0034765);potassium ion transmembrane transport(GO:0071805)	plasma membrane(GO:0005886);integral component of plasma membrane(GO:0005887)	Cardiac conduction;Phase 4 - resting membrane potential;Muscle contraction
S2I-H-vsRNA-ORF1a-5p	ORF1a	4170-4189	KCTD12	86	75.7513	86	80.8757	-1.8373944896537		Downregulated	KCTD12	BTB/POZ domain-containing protein KCTD12;KCTD12;ortholog	76880166	76886390	13	BTB/POZ DOMAIN-CONTAINING PROTEIN KCTD12 (PTHR14499:SF29)	scaffold/adaptor protein(PC00226)		G protein-coupled receptor signaling pathway(GO:0007186);regulation of G protein-coupled receptor signaling pathway(GO:0008277)	presynaptic membrane(GO:0042734);postsynaptic membrane(GO:0045211)	RNA binding(GO:0003723);protein binding(GO:0005515);identical protein binding(GO:0042802)	protein homooligomerization(GO:0051260)	presynaptic membrane(GO:0042734);cell projection(GO:0042995);postsynaptic membrane(GO:0045211)
S2I-H-vsRNA-ORF1a-5p	ORF1a	4170-4189	L1CAM	73	96.4707	96.4707	84.7353	-1.75328227426651		Downregulated	L1CAM	Neural cell adhesion molecule L1;L1CAM;ortholog	153862548	153886146	X	NEURAL CELL ADHESION MOLECULE L1 (PTHR45080:SF15)		transmembrane signaling receptor activity(GO:0004888)	synapse organization(GO:0050808);homophilic cell adhesion via plasma membrane adhesion molecules(GO:0007156)	plasma membrane region(GO:0098590);neuronal cell body(GO:0043025);axon(GO:0030424)	protein binding(GO:0005515);axon guidance receptor activity(GO:0008046);protein domain specific binding(GO:0019904)	chemotaxis(GO:0006935);cell adhesion(GO:0007155);homophilic cell adhesion via plasma membrane adhesion molecules(GO:0007156);cell-matrix adhesion(GO:0007160);nervous system development(GO:0007399);axon guidance(GO:0007411);cell migration(GO:0016477);neuron projection development(GO:0031175);positive regulation of axon extension(GO:0045773);synapse organization(GO:0050808);axon development(GO:0061…	plasma membrane(GO:0005886);focal adhesion(GO:0005925);cell surface(GO:0009986);integral component of membrane(GO:0016021);axon(GO:0030424);dendrite(GO:0030425);neuronal cell body(GO:0043025);axonal growth cone(GO:0044295);collagen-containing extracellular matrix(GO:0062023)	Axon guidance;Developmental Biology;L1CAM interactions;Nervous system development;Recycling pathway of L1;Hemostasis;Signal transduction by L1;Interaction between L1 and Ankyrins;Basigin interactions;Cell surface interactions at the vascular wall
S2B-vsRNA-ORF1a-5p	ORF1a	4212-4230	NEFL	98	97.9376	98	97.9688	-1.71909021987906		Downregulated	NEFL	Neurofilament light polypeptide;NEFL;ortholog	24950955	24956612	8	NEUROFILAMENT LIGHT POLYPEPTIDE (PTHR45652:SF8)	intermediate filament(PC00129)	structural constituent of cytoskeleton(GO:0005200)	intermediate filament bundle assembly(GO:0045110)	postsynapse(GO:0098794);cytoplasm(GO:0005737);plasma membrane region(GO:0098590);intermediate filament(GO:0005882);axon(GO:0030424)	structural constituent of cytoskeleton(GO:0005200);protein binding(GO:0005515);protein C-terminus binding(GO:0008022);protein domain specific binding(GO:0019904);protein-macromolecule adaptor activity(GO:0030674);identical protein binding(GO:0042802);phospholipase binding(GO:0043274);protein-containing complex binding(GO:0044877);structural constituent of postsynaptic intermediate filament cytosk…	microtubule cytoskeleton organization(GO:0000226);anterograde axonal transport(GO:0008089);retrograde axonal transport(GO:0008090);response to toxic substance(GO:0009636);peripheral nervous system axon regeneration(GO:0014012);axonal transport of mitochondrion(GO:0019896);spinal cord development(GO:0021510);hippocampus development(GO:0021766);cerebral cortex development(GO:0021987);regulation of …	cytoplasm(GO:0005737);cytosol(GO:0005829);intermediate filament(GO:0005882);neurofilament(GO:0005883);axon(GO:0030424);growth cone(GO:0030426);neuromuscular junction(GO:0031594);Schaffer collateral - CA1 synapse(GO:0098685);cholinergic synapse(GO:0098981);postsynaptic intermediate filament cytoskeleton(GO:0099160);presynaptic intermediate filament cytoskeleton(GO:0099182);axon cytoplasm(GO:190411…	Signal Transduction;Unblocking of NMDA receptors, glutamate binding and activation;Post NMDA receptor activation events;MAPK family signaling cascades;RAF/MAP kinase cascade;Neuronal System;Transmission across Chemical Synapses;Neurotransmitter receptors and postsynaptic signal transmission;Long-term potentiation;Activation of NMDA receptors and postsynaptic events;MAPK1/MAPK3 signaling;Assembly …
S2B-vsRNA-ORF1a-5p	ORF1a	4212-4230	NPTXR	91	93.8478	93.8478	92.4239	-1.63491044305008		Downregulated	NPTXR	Neuronal pentraxin receptor;NPTXR;ortholog	38818452	38843982	22	NEURONAL PENTRAXIN RECEPTOR (PTHR19277:SF94)	scaffold/adaptor protein(PC00226)				metal ion binding(GO:0046872)	regulation of postsynaptic neurotransmitter receptor activity(GO:0098962)	integral component of membrane(GO:0016021);glutamatergic synapse(GO:0098978)
S2B-vsRNA-ORF1a-5p	ORF1a	4212-4230	QRFPR	99	99.7484	99.7484	99.3742	-1.71892834816524		Downregulated	QRFPR	Pyroglutamylated RF-amide peptide receptor;QRFPR;ortholog	121329314	121380679	4	PYROGLUTAMYLATED RF-AMIDE PEPTIDE RECEPTOR (PTHR24241:SF119)	G-protein coupled receptor(PC00021)	G protein-coupled receptor activity(GO:0004930);peptide binding(GO:0042277)	G protein-coupled receptor signaling pathway(GO:0007186)	integral component of plasma membrane(GO:0005887)	G protein-coupled receptor activity(GO:0004930);neuropeptide Y receptor activity(GO:0004983);protein binding(GO:0005515)	G protein-coupled receptor signaling pathway(GO:0007186);neuropeptide signaling pathway(GO:0007218)	plasma membrane(GO:0005886);integral component of plasma membrane(GO:0005887);integral component of membrane(GO:0016021)	G alpha (q) signalling events;GPCR downstream signalling;Signaling by GPCR;Signal Transduction;Peptide ligand-binding receptors;GPCR ligand binding;Class A/1 (Rhodopsin-like receptors);Orexin and neuropeptides FF and QRFP bind to their respective receptors
S2H-vsRNA-ORF3a-3p	ORF3a	25459-25482	SHC3	89	80.5947	89	84.7974	-1.96870634089535		Downregulated	SHC3	SHC-transforming protein 3;SHC3;ortholog	89005771	89042137	9	SHC-TRANSFORMING PROTEIN 3 (PTHR10337:SF4)	scaffold/adaptor protein(PC00226)	receptor tyrosine kinase binding(GO:0030971)	transmembrane receptor protein tyrosine kinase signaling pathway(GO:0007169)	plasma membrane(GO:0005886)	phosphotyrosine residue binding(GO:0001784);protein binding(GO:0005515);protein kinase binding(GO:0019901);receptor tyrosine kinase binding(GO:0030971)	signal transduction(GO:0007165);transmembrane receptor protein tyrosine kinase signaling pathway(GO:0007169);epidermal growth factor receptor signaling pathway(GO:0007173);central nervous system development(GO:0007417);intracellular signal transduction(GO:0035556)	cellular_component(GO:0005575);cytosol(GO:0005829);plasma membrane(GO:0005886)	Signal Transduction;Signaling by Receptor Tyrosine Kinases;Signaling by NTRKs;MAPK family signaling cascades;RAF/MAP kinase cascade;Axon guidance;Developmental Biology;MAPK1/MAPK3 signaling;Signalling to ERKs;Nervous system development;RET signaling;Signalling to RAS;Signaling by NTRK1 (TRKA)
S2I-H-vsRNA-ORF1a-5p	ORF1a	4170-4189	SHC4	75	80.6746	80.6746	77.8373	-2.22658027487703		Downregulated	SHC4	SHC-transforming protein 4;SHC4;ortholog	48834846	48963444	15	SHC-TRANSFORMING PROTEIN 4 (PTHR10337:SF12)	scaffold/adaptor protein(PC00226)	receptor tyrosine kinase binding(GO:0030971)	transmembrane receptor protein tyrosine kinase signaling pathway(GO:0007169)	plasma membrane(GO:0005886)	protein binding(GO:0005515);protein kinase binding(GO:0019901);protein domain specific binding(GO:0019904);receptor tyrosine kinase binding(GO:0030971)	apoptotic process(GO:0006915);transmembrane receptor protein tyrosine kinase signaling pathway(GO:0007169);positive regulation of cell population proliferation(GO:0008284);regulation of gene expression(GO:0010468);intracellular signal transduction(GO:0035556);stem cell differentiation(GO:0048863)	plasma membrane(GO:0005886);postsynaptic membrane(GO:0045211)
Colors code
Miscellaneous inflammatory genes
Presynaptic membrane potential
